# Supplementary material for: Molecular insights into photosynthesis and carbohydrate metabolism in Jatropha curcas grown under elevated CO2 using transcriptome sequencing and assembly
Source: Sci Rep. 2017 Sep 11;7:11066. doi: 10.1038/s41598-017-11312-y (PMC5593950; doi:10.1038/s41598-017-11312-y)
Supplement: Supplementary file 2 — Supplementary Table S1 [file 41598_2017_11312_MOESM2_ESM.xls]

## Sheet: Sheet1
Supplementary Table S1. Brief summary of sequencing and QC results.
	S. No.	1	2	3	4
	Fastq file name	Sample A leaf (R1)	Sample A leaf (R2)	Sample E leaf (R1)	Sample E leaf (R2)
	Fastq file size	9.98 GB	9.98 GB	9.56 GB	9.56 GB
	Maximum read length	101	101	101	101
	Minimum read length	50	50	50	50
	Mean read length	100	100	100	100
	Total number of raw reads	42.69 millions	42.69 millions	40.84 millions	40.84 millions
	Total number of reads	42.69 millions	42.69 millions	40.84 millions	40.84 millions
	Total number of HQ reads*	38.69 millions	38.69 millions	37.13 millions	37.13 millions
	Percentage of HQ reads	0.9063	0.9	0.9089	0.91
	Total number of bases	4258412748	4258412748	4079278164	4079278164
	Total number of bases (in Mb)	4258.41	4258.41	4079.28	4079.28
	Total number of HQ bases**	3856372846	3859173527	3706283654	3692563428
	Total number of HQ bases (in Mb)	3856.37	3859.17	3706.28	3692.56
	Percentage of HQ bases	0.9055	0.9062	0.9085	0.9052
	Total number of non-ATGC characters	242761 bases	205341 bases	246732 bases	214208 bases
	Total number of non-ATGC characters (in Mb)	0.242	0.205	0.246	0.214
	Percentage of non-ATGC characters	6e-05	5e-05	6e-05	5e-05
	Number of reads with non-ATGC characters	124563	21282	137215	22356
	Percentage of reads with non-ATGC characters	0.0051	0.001	0.0055	0.001
	* >70% of bases in a read with >30 Phred score and reads which are of low quality can be trimmed and used
	** bases with >30 Phred score
