# Supplementary material for: Molecular insights into photosynthesis and carbohydrate metabolism in Jatropha curcas grown under elevated CO2 using transcriptome sequencing and assembly
Source: Sci Rep. 2017 Sep 11;7:11066. doi: 10.1038/s41598-017-11312-y (PMC5593950; doi:10.1038/s41598-017-11312-y)
Supplement: Supplementary file 3 — Supplementary Table S4 [file 41598_2017_11312_MOESM3_ESM.xlsx]

## Sheet: Sheet1
Supplementary Table S4. Gene-wise summary of FPKM values. All existing gene models were analysed. Only FPKM values >1 were considered.
Gene_model	A	E	Transcripts
ACBP	177.995	223.885	Master_Control1639; Master_Control1640; Master_Control45539
accD	2.53726	11.3057	Master_Control9405; Master_Control14612; Master_Control64765; Master_Control69276
ACP	309.268	454.027	Master_Control25310; Master_Control25311; Master_Control27553; Master_Control27554; Master_Control45072; Master_Control45073; Master_Control45074; Master_Control49352; Master_Control49353
AOC	340.122	415.744	Master_Control28237; Master_Control28238; Master_Control51530
AP2/ERF	8.37768	6.96782	Master_Control606; Master_Control607
AP2-EREBP1	57.6126	11.4703	Master_Control42899; Master_Control42900
APX	47.3208	88.6285	Master_Control16772; Master_Control16773; Master_Control16774; Master_Control16775; Master_Control16776; Master_Control16777; Master_Control52244; Master_Control52245; Master_Control52246; Master_Control52247; Master_Control52248; Master_Control52249; Master_Control52250
ARF	39.5152	40.0171	Master_Control4681; Master_Control4683; Master_Control36035; Master_Control36036; Master_Control50120; Master_Control50121; Master_Control50122; Master_Control50123; Master_Control50124; Master_Control50125
atpB	3.41136	7.0653	Master_Control60414
atpE	1.12715	11.1754	Master_Control43913
atpF	3.17406	5.76469	Master_Control51959
atpH	2.97833	4.62724	Master_Control18301
atpI	3.58136	12.9522	Master_Control40411; Master_Control62704
BCCPII	19.1019	25.2586	Master_Control33352
CCH	79.1935	99.6651	Master_Control2076; Master_Control68277; Master_Control68278
CDC5	17.5286	11.2828	Master_Control7811; Master_Control7812
clpP	3.47361	11.2561	Master_Control19072; Master_Control19074; Master_Control60419; Master_Control60420
CYP726A20	46.3431	6.25458	Master_Control1090; Master_Control1091
CYP726A25	2.22134	1.25705	Master_Control17927; Master_Control58827
CYP726A26	2.6962	1.20606	Master_Control33003; Master_Control58828; Master_Control58829
DGAT1	10.7172	8.99289	Master_Control24867; Master_Control57939; Master_Control57940
DGAT2	19.4127	16.1445	Master_Control5803; Master_Control5804; Master_Control5805; Master_Control5806; Master_Control15718; Master_Control15719; Master_Control15720; Master_Control50939; Master_Control50940; Master_Control50941; Master_Control50942; Master_Control50943
DHAR	117.086	137.242	Master_Control1941; Master_Control1942; Master_Control1943; Master_Control1944; Master_Control56855; Master_Control56856
EKO	10.9346	8.83673	Master_Control8571; Master_Control63674
ERF1	265.318	158.821	Master_Control14236; Master_Control61348; Master_Control61349
ERF5	88.9795	16.3088	Master_Control29171
FAD	27.5505	14.1239	Master_Control29565; Master_Control29566; Master_Control29567; Master_Control29568; Master_Control29569; Master_Control29570; Master_Control46276; Master_Control46277; Master_Control46278; Master_Control46279
FAD3	7.67548	11.7859	Master_Control57782
FATA	43.4243	64.4723	Master_Control65204; Master_Control65205; Master_Control65206; Master_Control65207
FAT-L3	4.47672	4.11532	Master_Control40197
GGPPS	8.07961	2.39423	Master_Control54177
GPAT	18.5888	31.8992	Master_Control3292; Master_Control3293; Master_Control3294; Master_Control3295; Master_Control3296; Master_Control3297; Master_Control3298; Master_Control22254; Master_Control22255; Master_Control53504
GPDH	6.85225	3.81734	Master_Control10585; Master_Control18777; Master_Control18778; Master_Control59692; Master_Control59693
GRAS18	41.8274	14.3623	Master_Control2929; Master_Control37057
HB12	9.6223	16.9075	Master_Control28287
HSP-1	19.9886	8.32629	Master_Control10953; Master_Control10954
JHL06B08.3	4.50075	5.11043	Master_Control31130; Master_Control31131; Master_Control31132; Master_Control31133; Master_Control60036; Master_Control60037
JHL06B08.8	8.18166	1.85956	Master_Control16159; Master_Control16160
JHL06P13.16	60.5075	50.9213	Master_Control32924; Master_Control63223; Master_Control63224; Master_Control63225
JHL06P13.2	24.4663	16.7595	Master_Control28550; Master_Control28551; Master_Control28552; Master_Control51682
JHL07K02.14	1.49031	11.8895	Master_Control66163
JHL07K02.3	22.1762	27.2436	Master_Control8234; Master_Control39855; Master_Control45793; Master_Control45794
JHL07K02.5	116.407	189.465	Master_Control1715; Master_Control1717; Master_Control46385; Master_Control46386; Master_Control46387
JHL07K02.7	29.8401	75.7548	Master_Control53496
JHL10I11.4	2.8485	4.58415	Master_Control37156; Master_Control57256
JHL18I08.2	54.0079	91.0304	Master_Control66682
JHL20J20.12	25.2037	12.0114	Master_Control5956; Master_Control5957; Master_Control5958
JHL20J20.13	4.39759	3.85206	Master_Control7030; Master_Control7031; Master_Control7032; Master_Control7033; Master_Control65473
JHL20J20.7	4.96695	5.63653	Master_Control38596; Master_Control64305
JHL23J11.5	6.55027	11.9964	Master_Control40934; Master_Control69319
JMS09K11.7	8.21229	5.74465	Master_Control51329; Master_Control51330
JMS09K11.8	16.4837	31.9416	Master_Control7084; Master_Control51564
LEA14-A	58.4713	38.5745	Master_Control8179; Master_Control8180; Master_Control8181; Master_Control8182; Master_Control62012; Master_Control62013; Master_Control62014
LEA-5	132.85	78.7341	Master_Control38428
LOC105627951	21.717	24.7642	Master_Control23117; Master_Control23118; Master_Control49134
LOC105627955	7.1941	1.98418
LOC105627959	3.44294	1.80203	Master_Control14781; Master_Control38389; Master_Control52298
LOC105627960	12.0432	14.9408	Master_Control31710
LOC105627961	18.1583	12.543	Master_Control143; Master_Control145; Master_Control146; Master_Control52395; Master_Control52396
LOC105627962	3.91877	4.45959	Master_Control20632; Master_Control29693
LOC105627963	35.3173	30.5725	Master_Control28410; Master_Control28411; Master_Control45219; Master_Control45220
LOC105627964	26.1797	19.3419	Master_Control1272; Master_Control1273; Master_Control1274; Master_Control1275; Master_Control1276; Master_Control1277; Master_Control1278
LOC105627965	21.3335	19.925	Master_Control16904; Master_Control16905; Master_Control16906; Master_Control48543
LOC105627967	12.904	11.8808	Master_Control34918; Master_Control34919; Master_Control62741; Master_Control62742; Master_Control62743
LOC105627971	95.9893	182.595	Master_Control29231; Master_Control29232; Master_Control59227
LOC105627972	27.6743	16.9329	Master_Control54964
LOC105627976	15.401	8.47252	Master_Control14820; Master_Control14821; Master_Control14822; Master_Control14823; Master_Control14824; Master_Control14825; Master_Control14826; Master_Control14827; Master_Control14828; Master_Control46389; Master_Control46390
LOC105627977	55.1972	8.28524	Master_Control4793; Master_Control4794; Master_Control4795; Master_Control4796; Master_Control4797; Master_Control4798; Master_Control4799; Master_Control4800; Master_Control68919; Master_Control68920
LOC105627978	10.2069	10.2372	Master_Control1827; Master_Control62168
LOC105627979	3.9827	6.03298	Master_Control12155; Master_Control12156; Master_Control12157; Master_Control12158; Master_Control57651; Master_Control57652; Master_Control57653
LOC105627981	4.0609	2.32152
LOC105627983	11.3297	4.16277	Master_Control58272
LOC105627985	2.60269	2.09912	Master_Control33863; Master_Control58103
LOC105627986	22.7816	14.6352	Master_Control5195; Master_Control5196; Master_Control5197; Master_Control5198; Master_Control5199
LOC105627987	12.9464	11.0012	Master_Control9536; Master_Control9537
LOC105627989	10.0141	10.3318	Master_Control36825; Master_Control36826; Master_Control36827; Master_Control36828; Master_Control36829; Master_Control54186; Master_Control54187
LOC105627990	17.9975	10.8351	Master_Control9687; Master_Control66049; Master_Control66050; Master_Control66051
LOC105627992	1.00848	1.193	Master_Control28079; Master_Control66185
LOC105627993	10.9599	8.5843	Master_Control61536
LOC105627994	1.21787	1.02173	Master_Control26411
LOC105627995	9.1711	7.78227	Master_Control28710; Master_Control28711; Master_Control28712; Master_Control28713; Master_Control55988; Master_Control55989; Master_Control55990; Master_Control55991; Master_Control55992
LOC105627996	77.9105	74.8293	Master_Control1679; Master_Control1680
LOC105627997	1.08592	19.9268	Master_Control47135
LOC105627998	6.7609	8.18537	Master_Control29299; Master_Control54040
LOC105627999	10.358	15.2749	Master_Control19220; Master_Control19221; Master_Control19222; Master_Control19223; Master_Control19224; Master_Control62309; Master_Control62310
LOC105628000	48.0876	75.0997	Master_Control40076
LOC105628001	44.6237	96.6192	Master_Control7315; Master_Control7316; Master_Control47126; Master_Control47127
LOC105628002	2.45182	5.31066	Master_Control66901
LOC105628003	403.064	690.689	Master_Control35588; Master_Control50983; Master_Control50984; Master_Control50985
LOC105628004	2.92584	2.14108	Master_Control11370; Master_Control11371; Master_Control11372
LOC105628005	176.311	219.542	Master_Control2020; Master_Control2022; Master_Control2024; Master_Control45184; Master_Control45186; Master_Control45187
LOC105628006	5.03166	2.07311	Master_Control25497
LOC105628007	76.8941	105.849	Master_Control13961; Master_Control13962; Master_Control65501
LOC105628008	6.27577	3.75462	Master_Control8305; Master_Control63539
LOC105628011	5.18582	3.37712	Master_Control13716; Master_Control13717; Master_Control13718; Master_Control13719; Master_Control13720
LOC105628013	8.63283	6.74482	Master_Control4900; Master_Control4901; Master_Control4903; Master_Control4904; Master_Control42807
LOC105628015	4.59436	3.81031	Master_Control4902
LOC105628016	4.2529	4.58505	Master_Control41106
LOC105628017	2.92368	1.71629	Master_Control18331
LOC105628018	4.57737	5.35591	Master_Control29702; Master_Control29703; Master_Control29704; Master_Control52317; Master_Control52318; Master_Control52319
LOC105628022	10.4774	10.8609	Master_Control700
LOC105628023	3.80317	7.90258	Master_Control40485; Master_Control62234; Master_Control62235
LOC105628024	29.375	22.0568	Master_Control4782
LOC105628025	38.088	35.8826	Master_Control61716; Master_Control61717; Master_Control61718
LOC105628027	1.79284	2.20017	Master_Control31015
LOC105628028	6.30515	7.41022	Master_Control48870
LOC105628029	12.5745	11.6394	Master_Control30808; Master_Control30809; Master_Control62452
LOC105628032	50.1646	66.8941	Master_Control15829; Master_Control15830; Master_Control15831; Master_Control15832; Master_Control49081; Master_Control49082; Master_Control49083; Master_Control49084
LOC105628033	15.0259	15.8843	Master_Control12523; Master_Control12524
LOC105628034	53.4029	24.8849	Master_Control10452; Master_Control10453; Master_Control10454; Master_Control10455
LOC105628035	3.49779	3.09631	Master_Control24540; Master_Control67347; Master_Control67348
LOC105628036	130.434	74.7335	Master_Control1223; Master_Control1224; Master_Control1225; Master_Control59512
LOC105628038	6.95749	5.72471	Master_Control9931; Master_Control9932; Master_Control9933; Master_Control9934
LOC105628040	17.5905	10.2303	Master_Control28029; Master_Control28030; Master_Control28031; Master_Control28032; Master_Control28033; Master_Control28034; Master_Control28035; Master_Control28036; Master_Control33078; Master_Control53144
LOC105628041	52.791	48.4449	Master_Control61627
LOC105628042	15.5297	28.8277	Master_Control36331; Master_Control36332; Master_Control62748; Master_Control62749
LOC105628044	10.622	13.4776	Master_Control46320
LOC105628046	8.70062	6.81986	Master_Control31221; Master_Control31222; Master_Control31223; Master_Control31224; Master_Control31225; Master_Control51322; Master_Control51323; Master_Control58089; Master_Control59652
LOC105628048	16.8609	10.5181	Master_Control22602; Master_Control22603; Master_Control22604; Master_Control22605; Master_Control22606; Master_Control22607; Master_Control22608
LOC105628049	151.775	252.634	Master_Control36569; Master_Control46356; Master_Control67499
LOC105628050	2.57739	2.15619	Master_Control6361; Master_Control6362; Master_Control6363; Master_Control6364; Master_Control46512
LOC105628052	6.36577	4.99596	Master_Control6365; Master_Control46511
LOC105628055	31.5218	43.4127	Master_Control37664; Master_Control60292; Master_Control60293; Master_Control60294
LOC105628056	1.07171	1.3177	Master_Control26738; Master_Control62312
LOC105628057	4.59156	4.17662	Master_Control19664; Master_Control19665; Master_Control19666; Master_Control55246; Master_Control55247
LOC105628058	9.99983	6.27706	Master_Control22206; Master_Control22207; Master_Control22208; Master_Control22209; Master_Control57484; Master_Control57485; Master_Control57486
LOC105628060	6.65075	8.45101	Master_Control27823; Master_Control27824; Master_Control27825; Master_Control27826; Master_Control44519; Master_Control54067; Master_Control54068
LOC105628062	6.25444	3.07549	Master_Control36812
LOC105628064	13.05	5.16966	Master_Control34595; Master_Control59283
LOC105628066	3.14442	1.28563	Master_Control13814; Master_Control13815; Master_Control13816; Master_Control24587; Master_Control67569
LOC105628069	6.58153	7.13124	Master_Control52189
LOC105628071	16.8952	10.0865	Master_Control15589; Master_Control15590; Master_Control15591; Master_Control15592; Master_Control15593; Master_Control15594; Master_Control15595
LOC105628072	13.0746	10.8432	Master_Control20367; Master_Control20368; Master_Control20369; Master_Control60269
LOC105628074	2.24739	1.73934	Master_Control30265
LOC105628075	2.41145	2.02465	Master_Control40618
LOC105628077	5.2531	6.11294	Master_Control54049; Master_Control54050; Master_Control54051; Master_Control65599
LOC105628078	7.07386	6.06017	Master_Control16847
LOC105628079	19.0318	7.78272	Master_Control16332; Master_Control16333; Master_Control16334; Master_Control16335; Master_Control16336; Master_Control16337; Master_Control16338; Master_Control16339; Master_Control16340; Master_Control16341; Master_Control51992; Master_Control51993
LOC105628080	7.52653	5.36224	Master_Control22447; Master_Control22448; Master_Control22449; Master_Control22450; Master_Control22451; Master_Control54143
LOC105628082	13.0411	13.973	Master_Control25552; Master_Control25553; Master_Control25554; Master_Control55105; Master_Control55106
LOC105628083	4.57451	5.28358	Master_Control27791; Master_Control27792; Master_Control27793
LOC105628084	12.9121	8.9506	Master_Control38623; Master_Control52147
LOC105628085	21.973	16.7433	Master_Control35614; Master_Control35615; Master_Control43563
LOC105628086	20.0987	14.9555	Master_Control5960; Master_Control5961; Master_Control5962; Master_Control57996; Master_Control57997
LOC105628087	22.9241	9.28526	Master_Control10421; Master_Control10422; Master_Control10423; Master_Control10424
LOC105628088	15.2282	9.98117	Master_Control7807; Master_Control7808; Master_Control7810
LOC105628089	11.8233	9.14665	Master_Control26474; Master_Control52744; Master_Control52745
LOC105628090	7.72402	5.14814	Master_Control222; Master_Control39115
LOC105628092	166.929	198.021	Master_Control28280; Master_Control48107
LOC105628093	170.808	75.6187	Master_Control36910; Master_Control39767; Master_Control42227; Master_Control61308
LOC105628094	7.03358	5.14967	Master_Control40295; Master_Control57144
LOC105628095	15.9427	21.5095	Master_Control36318
LOC105628096	46.2183	48.8927	Master_Control27291; Master_Control48212; Master_Control62525
LOC105628097	2.58315	1.74982	Master_Control13176; Master_Control13177; Master_Control13178; Master_Control57783; Master_Control57784
LOC105628098	11.7729	15.2354	Master_Control1554; Master_Control67172
LOC105628099	1.27074	1.14244	Master_Control25002
LOC105628100	91.6785	88.6199	Master_Control681; Master_Control49703
LOC105628102	8.34801	10.0835	Master_Control13943; Master_Control13944; Master_Control13945; Master_Control13946; Master_Control56409; Master_Control56410
LOC105628103	15.7624	8.30774	Master_Control4291; Master_Control4292; Master_Control4293; Master_Control4294; Master_Control4295; Master_Control4296; Master_Control49106
LOC105628104	8.47516	6.58004	Master_Control12665; Master_Control12666; Master_Control12667; Master_Control12668; Master_Control12669; Master_Control12670; Master_Control12671; Master_Control12672; Master_Control59278; Master_Control59279
LOC105628105	17.3058	13.6658	Master_Control24564; Master_Control43127
LOC105628106	17.1864	16.014	Master_Control99
LOC105628107	16.7187	16.327	Master_Control9383; Master_Control9384; Master_Control9385; Master_Control9386; Master_Control43251
LOC105628108	17.0382	26.406	Master_Control3219
LOC105628111	17.5555	25.2648	Master_Control17403; Master_Control17404; Master_Control17405; Master_Control17406; Master_Control46216; Master_Control46217; Master_Control46218; Master_Control46219
LOC105628112	7.50402	7.70596	Master_Control15468; Master_Control15469; Master_Control15470
LOC105628113	4.56346	3.88509	Master_Control15437; Master_Control55615
LOC105628115	3.10055	2.41399	Master_Control26834; Master_Control26835; Master_Control56505; Master_Control56506
LOC105628117	5.72344	5.91377	Master_Control50105
LOC105628120	30.0924	10.4249	Master_Control60137; Master_Control60138; Master_Control60139
LOC105628121	17.7401	13.2061	Master_Control12346; Master_Control12347; Master_Control53350; Master_Control53351; Master_Control53352; Master_Control53353; Master_Control53354; Master_Control53355; Master_Control53356
LOC105628122	5.50975	4.86514	Master_Control23700; Master_Control23701; Master_Control57565
LOC105628123	6.58689	5.39101	Master_Control79; Master_Control80; Master_Control81
LOC105628124	26.9634	12.9674	Master_Control8535; Master_Control8536; Master_Control22042; Master_Control22043; Master_Control22044; Master_Control22045; Master_Control22046; Master_Control51402; Master_Control51403; Master_Control51404
LOC105628125	11.5459	15.9684	Master_Control53326
LOC105628126	2.71979	2.20596	Master_Control18039; Master_Control18040
LOC105628127	47.084	57.9975	Master_Control7472; Master_Control7473; Master_Control7474; Master_Control56578; Master_Control56579
LOC105628129	4.20584	5.22259	Master_Control53071
LOC105628130			Master_Control52216
LOC105628131	2.17292	2.96834	Master_Control61294
LOC105628132	8.39871	12.5119	Master_Control62866
LOC105628133	5.37814	5.10554	Master_Control2470; Master_Control53010
LOC105628135	88.4586	139.042	Master_Control18994
LOC105628136	5.3126	5.63398	Master_Control2468; Master_Control2469; Master_Control2471; Master_Control2472; Master_Control2473; Master_Control2474
LOC105628137	9.91784	6.38566	Master_Control23894; Master_Control23895; Master_Control47902; Master_Control47903; Master_Control47904
LOC105628138	5.67363	4.86001	Master_Control21144; Master_Control21145
LOC105628140	116.221	161.418	Master_Control2418; Master_Control56117; Master_Control56118
LOC105628141	9.24394	7.83878	Master_Control13996; Master_Control13997
LOC105628142	6.2808	5.16367	Master_Control30408; Master_Control30409; Master_Control30410; Master_Control52801; Master_Control52802; Master_Control52803
LOC105628143	4.64686	3.72074	Master_Control17255; Master_Control17256
LOC105628144	13.9615	19.8472	Master_Control16408; Master_Control16409
LOC105628145	14.1513	8.44331	Master_Control14728; Master_Control14729; Master_Control14730; Master_Control14731
LOC105628146	15.125	23.1673	Master_Control11036; Master_Control11037; Master_Control53151; Master_Control53152; Master_Control53153
LOC105628148	2.33882	2.03743	Master_Control9564; Master_Control9565; Master_Control9567; Master_Control9569; Master_Control24778; Master_Control24779; Master_Control53298; Master_Control53337; Master_Control53338; Master_Control53339
LOC105628150	20.0238	10.4196	Master_Control9566; Master_Control9568; Master_Control9570
LOC105628151	12.3918	14.6739	Master_Control24331; Master_Control24332; Master_Control24333; Master_Control49731
LOC105628152	21.5021	4.05056	Master_Control580; Master_Control49878
LOC105628153	19.4683	17.2931	Master_Control2260; Master_Control2261; Master_Control2262; Master_Control2263; Master_Control2264; Master_Control51252; Master_Control51253; Master_Control51254; Master_Control51255
LOC105628154	5.12934	5.62522	Master_Control16914; Master_Control16915; Master_Control64605
LOC105628156	9.42255	8.33819	Master_Control28705; Master_Control28706; Master_Control28707; Master_Control28708; Master_Control28709
LOC105628157	11.6913	3.72638	Master_Control30647; Master_Control30648; Master_Control30649
LOC105628159	1.12472	1.88884	Master_Control22084; Master_Control59014; Master_Control59015
LOC105628160	2.20971	3.4111	Master_Control54545
LOC105628161	55.0805	10.3724	Master_Control25809; Master_Control25810; Master_Control25811; Master_Control25812
LOC105628162	885.576	1075.34	Master_Control33318; Master_Control33319; Master_Control33320; Master_Control45170; Master_Control45171; Master_Control45172
LOC105628163	16.2463	12.379	Master_Control31636; Master_Control31637; Master_Control31638
LOC105628165	17.9804	13.9567	Master_Control19743; Master_Control19744; Master_Control19745; Master_Control19746; Master_Control19747; Master_Control19748; Master_Control19749; Master_Control19750; Master_Control19751; Master_Control19752; Master_Control62460; Master_Control62461; Master_Control62462; Master_Control62463; Master_Control62464; Master_Control62465
LOC105628166	4.44331	4.31402	Master_Control14353; Master_Control18917; Master_Control18918; Master_Control18919; Master_Control18920; Master_Control18921; Master_Control18922; Master_Control65434; Master_Control69028
LOC105628167	5.11302	4.92875	Master_Control36540
LOC105628168	4.47519	3.76609	Master_Control25918; Master_Control25919; Master_Control25920; Master_Control59178; Master_Control59179; Master_Control59180
LOC105628169	12.998	12.7092	Master_Control22241; Master_Control22242; Master_Control22243; Master_Control22244; Master_Control22245; Master_Control23887; Master_Control54806; Master_Control54807
LOC105628170	14.3651	4.53722	Master_Control5882; Master_Control5883; Master_Control5884
LOC105628172	36.594	42.242	Master_Control6215; Master_Control6216; Master_Control6217; Master_Control46604; Master_Control46605; Master_Control46606
LOC105628173	4.26468	2.196	Master_Control17782; Master_Control39477
LOC105628175	1.63821	1.21695	Master_Control6607
LOC105628177	6.61346	4.14506	Master_Control11473
LOC105628178	11.1362	14.304	Master_Control20702; Master_Control20703
LOC105628179	8.22911	8.74727	Master_Control5399
LOC105628182	1.34454	1.22155	Master_Control9824
LOC105628183	3.7021	3.07632	Master_Control12853; Master_Control12854; Master_Control26056
LOC105628184	45.2311	72.0499	Master_Control1630; Master_Control61938
LOC105628185	48.0123	69.4659	Master_Control61939
LOC105628186	26.5309	22.593	Master_Control15809; Master_Control15810
LOC105628187	6.33516	2.94144	Master_Control1499
LOC105628188	23.6329	1.98171	Master_Control14334
LOC105628189	20.5417	20.5719	Master_Control25203; Master_Control25204; Master_Control25205; Master_Control57324; Master_Control57325
LOC105628191	8.31506	7.11791	Master_Control8846; Master_Control8847; Master_Control52265; Master_Control52266
LOC105628192	1.15366	1.25834	Master_Control33545; Master_Control69027
LOC105628193	3.8306	3.78173	Master_Control22745; Master_Control22746; Master_Control22747; Master_Control58771
LOC105628194	2.14379	2.31177	Master_Control26697
LOC105628195	101.665	8.27388
LOC105628196	4.22677	1.24157	Master_Control11536
LOC105628197	102.275	109.795	Master_Control38404; Master_Control64823
LOC105628200	2.9509	3.22991	Master_Control32363
LOC105628201	17.831	54.2014	Master_Control58843; Master_Control58844
LOC105628202	2.67658	4.83975	Master_Control18776; Master_Control58543
LOC105628203	34.4381	18.0938	Master_Control12120; Master_Control67470; Master_Control67471
LOC105628204	3.87047	2.69924	Master_Control11062; Master_Control11063
LOC105628205	1.71329	4.66828	Master_Control22651; Master_Control42817; Master_Control48740; Master_Control48741; Master_Control48742
LOC105628206	148.843	207.373	Master_Control42556; Master_Control61367
LOC105628207	1.07697	2.60086	Master_Control55394
LOC105628208	1.21923	1.01051	Master_Control19471; Master_Control69426
LOC105628209	1.43846	1.55466	Master_Control35251
LOC105628210	24.6928	48.5111	Master_Control9531; Master_Control9532; Master_Control9533; Master_Control9534; Master_Control9535; Master_Control53456; Master_Control53457; Master_Control53458; Master_Control53459
LOC105628211	11.5335	2.27438	Master_Control6497; Master_Control6498; Master_Control6499; Master_Control6500; Master_Control52832
LOC105628213	1.37199	1.20488	Master_Control37549
LOC105628214	1.1768	1.4977	Master_Control27147
LOC105628215	143.122	7.06358	Master_Control28243; Master_Control56619
LOC105628216	26.6645	26.0444	Master_Control21486; Master_Control21487; Master_Control21488; Master_Control21489; Master_Control21490; Master_Control46702; Master_Control46703
LOC105628218	10.6569	8.50462	Master_Control12097; Master_Control12098; Master_Control12099; Master_Control12100; Master_Control46341
LOC105628219	85.0998	109.043	Master_Control4627
LOC105628220	21.9768	21.3909	Master_Control31300; Master_Control52928; Master_Control52929; Master_Control52930; Master_Control52931; Master_Control52932
LOC105628222	1.35217	1.16257	Master_Control41840
LOC105628224	54.3564	97.7017	Master_Control38729; Master_Control38730; Master_Control45819; Master_Control45820
LOC105628226	71.9378	71.5197	Master_Control23747; Master_Control23748; Master_Control49937; Master_Control49938
LOC105628227	1.43042	1.25943	Master_Control15834
LOC105628228	22.8051	36.1279	Master_Control64380
LOC105628229	5.23358	3.12002	Master_Control11872; Master_Control57989; Master_Control57990
LOC105628230	78.2602	67.5861	Master_Control19548; Master_Control29161; Master_Control29162; Master_Control49896; Master_Control49897; Master_Control49898; Master_Control59359
LOC105628231	9.49171	6.15044	Master_Control1631; Master_Control1632; Master_Control1633; Master_Control1634; Master_Control1635; Master_Control1636; Master_Control1637; Master_Control1638; Master_Control33742; Master_Control33743; Master_Control58521; Master_Control58522; Master_Control58523; Master_Control58524
LOC105628232	12.1435	12.2117	Master_Control5952; Master_Control5953; Master_Control63381; Master_Control63382; Master_Control63383
LOC105628233	55.0425	92.036	Master_Control59644
LOC105628235	29.0794	27.0358	Master_Control8612; Master_Control8613; Master_Control40178; Master_Control62297
LOC105628237	13.5193	10.1345	Master_Control8538; Master_Control8539; Master_Control8540
LOC105628238	2.42693	1.07456	Master_Control36396
LOC105628239	71.4847	77.9288	Master_Control25121; Master_Control25122; Master_Control50139; Master_Control50140; Master_Control61031
LOC105628240	61.6686	75.2265	Master_Control35352; Master_Control67455
LOC105628242	39.4752	83.0172	Master_Control16964; Master_Control16965; Master_Control16966; Master_Control57666; Master_Control57667; Master_Control57668; Master_Control57669; Master_Control57670; Master_Control57671; Master_Control57672; Master_Control57673
LOC105628243	10.7668	5.20078	Master_Control51268
LOC105628245	6.25043	9.71416	Master_Control65709
LOC105628246	3.1982	3.75733	Master_Control24857
LOC105628247	20.8884	17.9296	Master_Control456; Master_Control457; Master_Control458
LOC105628248	4.60747	3.28555	Master_Control31837; Master_Control31838; Master_Control31839; Master_Control31840; Master_Control31841; Master_Control31842; Master_Control65382
LOC105628249	13.0617	10.1929	Master_Control15171; Master_Control15172
LOC105628250	53.9656	28.9309	Master_Control24313; Master_Control24314; Master_Control51421
LOC105628251	7.63482	7.99071	Master_Control33336; Master_Control33337
LOC105628252	1.95509	2.0554	Master_Control43482
LOC105628253	7.84986	3.29584	Master_Control12728; Master_Control12729
LOC105628255	7.59656	2.33289	Master_Control29642
LOC105628256	10.1465	7.35165	Master_Control5959
LOC105628257	41.4855	80.0463	Master_Control66722
LOC105628259	1.94827	3.86708	Master_Control55902; Master_Control55903
LOC105628260	84.8422	57.9114	Master_Control24361; Master_Control24362; Master_Control24363; Master_Control24364; Master_Control24365; Master_Control24366; Master_Control24367; Master_Control24368; Master_Control24369; Master_Control46211; Master_Control46212; Master_Control46213; Master_Control46214
LOC105628261	7.85482	4.98255	Master_Control17622; Master_Control17623; Master_Control17624; Master_Control50567; Master_Control50568
LOC105628262	1.31733	1.43637	Master_Control39428; Master_Control39429; Master_Control63954
LOC105628263	14.5867	7.66249	Master_Control9620
LOC105628264	12.3717	6.53174	Master_Control5848; Master_Control5849; Master_Control5850; Master_Control5851; Master_Control5852; Master_Control5853; Master_Control58283; Master_Control58284; Master_Control58285
LOC105628266	24.3521	27.0597	Master_Control17818; Master_Control17819; Master_Control17820; Master_Control17821
LOC105628268	1.93038	1.69784	Master_Control24028; Master_Control67885
LOC105628269	27.8456	28.9219	Master_Control8461; Master_Control65543
LOC105628270	28.5891	5.2695	Master_Control23281; Master_Control23282; Master_Control23283; Master_Control23284; Master_Control23285; Master_Control23286
LOC105628271	2.67112	3.53162	Master_Control38818
LOC105628272	22.3459	17.7122	Master_Control4166; Master_Control4167; Master_Control4168; Master_Control46013; Master_Control46014; Master_Control46015
LOC105628273	5.89772	3.25101	Master_Control9067; Master_Control9068; Master_Control9070; Master_Control9071; Master_Control9072; Master_Control15027; Master_Control35026; Master_Control48559; Master_Control48560; Master_Control48562; Master_Control48563
LOC105628274	8.57475	3.57525	Master_Control23655; Master_Control23656; Master_Control23657; Master_Control23659; Master_Control23660; Master_Control23661; Master_Control67059; Master_Control67486
LOC105628275	13.7514	9.57785	Master_Control23654; Master_Control23658; Master_Control26918; Master_Control42139; Master_Control50483; Master_Control50484; Master_Control50486; Master_Control50487; Master_Control50488; Master_Control53247
LOC105628276	7.04528	2.71511	Master_Control9063; Master_Control9064; Master_Control9065; Master_Control9066; Master_Control9069; Master_Control9073; Master_Control41448; Master_Control48561; Master_Control48564
LOC105628277	4.38289	3.56861	Master_Control21886; Master_Control64633
LOC105628278	17.9387	47.6598
LOC105628279	14.0465	13.8701	Master_Control8881; Master_Control8882; Master_Control8883; Master_Control46854; Master_Control46855
LOC105628280	16.7437	24.0688	Master_Control16624; Master_Control49171
LOC105628281	4.01311	1.8302	Master_Control43179
LOC105628282	15.4822	9.1006	Master_Control6234; Master_Control6235; Master_Control6236; Master_Control6237
LOC105628283	4.85858	14.1236	Master_Control22858; Master_Control57994; Master_Control57995
LOC105628285	4.84053	10.8394	Master_Control21219; Master_Control21220; Master_Control55953; Master_Control55954; Master_Control55955; Master_Control55956; Master_Control55957; Master_Control55958
LOC105628286	49.9845	45.8106	Master_Control35887; Master_Control35888
LOC105628287	23.5953	38.4561	Master_Control8746; Master_Control59091; Master_Control59092; Master_Control59093
LOC105628288	7.48379	5.08378	Master_Control16980; Master_Control16981; Master_Control16982
LOC105628290	10.293	14.9512	Master_Control31443; Master_Control62426
LOC105628292	1.49085	1.2337	Master_Control31442
LOC105628294	35.2013	53.306	Master_Control3276
LOC105628298	20.3676	4.12829	Master_Control9793; Master_Control9796; Master_Control9797; Master_Control9798; Master_Control9799; Master_Control9800; Master_Control64515
LOC105628302	1.85365	1.74056	Master_Control14352
LOC105628304	7.25164	7.85273	Master_Control38599; Master_Control38600; Master_Control54518
LOC105628312	4.07798	3.27645	Master_Control15128; Master_Control16362; Master_Control16364; Master_Control16365; Master_Control58013
LOC105628323	2.58865	3.78005	Master_Control67556
LOC105628324	10.633	7.60306	Master_Control18045
LOC105628325	1.29227	1.6591	Master_Control66116
LOC105628326	1.80625	2.77162	Master_Control67110
LOC105628328	1.38092	1.30676	Master_Control51304
LOC105628335	10.4528	6.48444	Master_Control55549
LOC105628345	6.80211	4.4429	Master_Control10970; Master_Control10971; Master_Control10972; Master_Control10973; Master_Control10974; Master_Control55547; Master_Control55548
LOC105628346	35.4889	6.60088
LOC105628352	1.72306	2.90035	Master_Control58542
LOC105628355	7.41386	8.68644	Master_Control11962; Master_Control59276; Master_Control59277
LOC105628359	6.20208	6.2265	Master_Control31440; Master_Control31441
LOC105628365	7.87646	11.3423	Master_Control54116; Master_Control54117
LOC105628370	45.4672	25.5118	Master_Control10717; Master_Control10718; Master_Control10719; Master_Control10720; Master_Control46947; Master_Control46948
LOC105628373	13.6939	12.8168	Master_Control12706; Master_Control12707; Master_Control12708; Master_Control12709; Master_Control12710; Master_Control12711; Master_Control62453; Master_Control62454; Master_Control62455; Master_Control62456; Master_Control62457; Master_Control62458
LOC105628374	30.9728	53.6761	Master_Control9562
LOC105628375	9.06351	10.872	Master_Control37047; Master_Control37048; Master_Control65198; Master_Control65199
LOC105628376	6.51012	3.98498	Master_Control2215; Master_Control2216; Master_Control2217; Master_Control60965
LOC105628377	1.03599	1.18042	Master_Control38168; Master_Control57601; Master_Control58823
LOC105628378	3.45418	2.54552	Master_Control52754; Master_Control52755; Master_Control52756
LOC105628379	1.12486	1.46956	Master_Control55525
LOC105628380	1.4828	1.46637	Master_Control18252; Master_Control55160
LOC105628381	3.51608	3.8064	Master_Control18247; Master_Control18253; Master_Control55159; Master_Control55162; Master_Control55163; Master_Control55165
LOC105628382	2.94604	3.05108	Master_Control18245
LOC105628384	1.35609	1.78285	Master_Control18248; Master_Control18249; Master_Control18251; Master_Control55161
LOC105628386	9.69473	6.99044	Master_Control55848
LOC105628387	3.29495	4.11063	Master_Control40254; Master_Control59755
LOC105628389	10.26	12.5175	Master_Control18617; Master_Control60439; Master_Control60440; Master_Control60441
LOC105628391	2.92072	3.61056	Master_Control18250; Master_Control55164
LOC105628392	13.2496	15.4993	Master_Control16940; Master_Control16941; Master_Control16942; Master_Control16943; Master_Control46837; Master_Control46838
LOC105628393	8.53152	9.06943	Master_Control30618; Master_Control30619; Master_Control30620; Master_Control30621
LOC105628394	2.42776	2.65604	Master_Control55346
LOC105628395	16.7624	22.661	Master_Control28571
LOC105628396	2.6223	2.64816	Master_Control18884
LOC105628397	86.4915	72.43	Master_Control7674; Master_Control7675; Master_Control7676; Master_Control45377; Master_Control45378
LOC105628398	10.6989	9.48449	Master_Control36711; Master_Control36712; Master_Control36713
LOC105628399	24.7947	20.3276	Master_Control19565; Master_Control19566
LOC105628400	29.1017	31.0915	Master_Control40342; Master_Control69318
LOC105628402	7.49287	6.71567	Master_Control40035
LOC105628403	6.70842	5.67115	Master_Control24566
LOC105628404	7.13633	7.76495	Master_Control13693; Master_Control13694; Master_Control13695; Master_Control13696
LOC105628405	10.2291	7.16991	Master_Control1995; Master_Control1996
LOC105628408	9.05991	8.41946	Master_Control8155; Master_Control8156; Master_Control8157; Master_Control8158; Master_Control42313; Master_Control44089; Master_Control44163; Master_Control44515; Master_Control53771; Master_Control53772
LOC105628409	36.2045	23.0623	Master_Control2812; Master_Control2813
LOC105628410	15.7781	13.2538	Master_Control30209; Master_Control50339
LOC105628411	11.4629	10.5094	Master_Control2166; Master_Control2167; Master_Control2168; Master_Control2169; Master_Control2170; Master_Control49061
LOC105628413	4.58806	4.03066	Master_Control33457; Master_Control62859
LOC105628414	5.51006	3.64406	Master_Control19885; Master_Control19886; Master_Control19887; Master_Control57944; Master_Control57945
LOC105628415	37.1779	38.5672	Master_Control9802; Master_Control9803; Master_Control62434; Master_Control62435; Master_Control62436
LOC105628416	11.5842	8.37357	Master_Control8392; Master_Control8393; Master_Control8394; Master_Control8395; Master_Control8396; Master_Control52946; Master_Control52947; Master_Control52948; Master_Control52949; Master_Control52950; Master_Control52951; Master_Control52952
LOC105628417	3.61611	3.35923	Master_Control16345
LOC105628418	113.49	170.334	Master_Control17131; Master_Control17132; Master_Control17133; Master_Control62685
LOC105628419	1.91506	1.01244	Master_Control57511
LOC105628422	10.015	6.29614	Master_Control4122; Master_Control4123; Master_Control4124; Master_Control4125
LOC105628423	6.53657	4.61714	Master_Control28951; Master_Control28952; Master_Control28953; Master_Control28954; Master_Control28955; Master_Control57257
LOC105628425	3.62699	2.5721	Master_Control26514; Master_Control26515; Master_Control26516; Master_Control26517
LOC105628426	18.698	14.2694	Master_Control5294; Master_Control5295; Master_Control5296; Master_Control5297; Master_Control51649
LOC105628427	5.06435	3.47846	Master_Control4608; Master_Control4609
LOC105628429	2.7018	2.08941	Master_Control20510; Master_Control20511
LOC105628430	18.5603	13.8214	Master_Control11741; Master_Control11742; Master_Control43030
LOC105628431	5.29054	6.78196	Master_Control60698
LOC105628432	6.83402	7.15997	Master_Control31745; Master_Control64483
LOC105628434	6.19762	3.63484	Master_Control32454; Master_Control32455; Master_Control32456; Master_Control32457; Master_Control32458; Master_Control32459; Master_Control57910
LOC105628435	7.66183	6.77097	Master_Control13454; Master_Control13455; Master_Control13456; Master_Control55462
LOC105628436	15.4767	35.5281	Master_Control35820; Master_Control65334; Master_Control65335
LOC105628437	5.6168	5.97764	Master_Control38235
LOC105628438	12.2174	16.0332	Master_Control7571
LOC105628439	51.6424	63.8481	Master_Control27096; Master_Control65782; Master_Control65783; Master_Control65784
LOC105628446	1.57204	1.22739	Master_Control11208
LOC105628450	5.91995	4.84786	Master_Control58065
LOC105628459	8.64328	6.15054	Master_Control33068; Master_Control33069; Master_Control33070; Master_Control33071; Master_Control62093; Master_Control62094
LOC105628461	12.9729	11.0878	Master_Control17139; Master_Control17140; Master_Control17141; Master_Control17142; Master_Control17143; Master_Control17144; Master_Control17145; Master_Control58684; Master_Control58685
LOC105628467	9.62641	7.27562	Master_Control29980; Master_Control29981; Master_Control29982; Master_Control29983
LOC105628472	5.74861	2.47165	Master_Control2110; Master_Control40686; Master_Control40687; Master_Control69219
LOC105628474	3.67277	3.34669	Master_Control16801; Master_Control16802; Master_Control16803; Master_Control16804; Master_Control16805; Master_Control67380
LOC105628475	6.39888	5.08458	Master_Control21059
LOC105628477	1.25059	2.38955	Master_Control56897
LOC105628478	34.6509	56.0856	Master_Control10774; Master_Control10775; Master_Control10776; Master_Control49006
LOC105628479	43.5741	63.3221	Master_Control36176; Master_Control36177
LOC105628480	9.83154	4.91506	Master_Control13310; Master_Control13311
LOC105628481	24.8392	22.6456	Master_Control19388; Master_Control19389; Master_Control19390; Master_Control19391; Master_Control19392; Master_Control19393; Master_Control54353
LOC105628482	10.4473	7.21606	Master_Control28544
LOC105628483	41.938	33.9784	Master_Control20707; Master_Control20708; Master_Control48321
LOC105628484	8.64872	13.0051	Master_Control26338; Master_Control26339; Master_Control26340; Master_Control26341; Master_Control40690; Master_Control53743; Master_Control53744; Master_Control53745
LOC105628485	5.13757	3.9102	Master_Control16138; Master_Control16139; Master_Control16140; Master_Control55734
LOC105628486	10.6292	9.77922	Master_Control33671; Master_Control33672; Master_Control33673; Master_Control33674; Master_Control33675; Master_Control33676
LOC105628487	25.48	20.7382	Master_Control51609
LOC105628488	4.55556	4.41523	Master_Control19844
LOC105628489	23.0439	22.7372	Master_Control35677
LOC105628490	2.98367	1.0042	Master_Control30539
LOC105628491	7.79516	17.9513	Master_Control1594; Master_Control49367; Master_Control49369; Master_Control49371
LOC105628492	25.2688	2.85691	Master_Control22421; Master_Control22422; Master_Control22423; Master_Control22424; Master_Control22426; Master_Control22429; Master_Control37206; Master_Control53578
LOC105628494	2.25151	4.09157	Master_Control63638
LOC105628495	25.2688	2.85691
LOC105628496	9.97273	1.44009	Master_Control27425; Master_Control28991
LOC105628498	14.0031	8.55455	Master_Control24989; Master_Control24990; Master_Control24991; Master_Control24992; Master_Control60596
LOC105628500	25.1101	23.3146	Master_Control1592; Master_Control1593; Master_Control1595; Master_Control1596; Master_Control49368; Master_Control49370
LOC105628501	14.65	14.8975	Master_Control1561; Master_Control1562; Master_Control50640; Master_Control50641
LOC105628502	18.0581	17.7826	Master_Control59239; Master_Control59240
LOC105628506			Master_Control57529
LOC105628508	1.10222	1.23793	Master_Control37195; Master_Control68029
LOC105628511	4.88098	1.05468	Master_Control29656; Master_Control29657; Master_Control37050
LOC105628512	19.0594	10.1072	Master_Control1299; Master_Control1300; Master_Control1301; Master_Control45809
LOC105628513	82.1891	84.4032	Master_Control28691; Master_Control28692; Master_Control28693; Master_Control28694; Master_Control28695; Master_Control28696; Master_Control65082; Master_Control65083; Master_Control65084; Master_Control65085; Master_Control65086
LOC105628514	12.5968	17.2595	Master_Control24916; Master_Control24917; Master_Control61980; Master_Control61981
LOC105628515	10.1225	16.3008	Master_Control34333; Master_Control34334
LOC105628516	7.06321	5.13709	Master_Control28212; Master_Control28213; Master_Control28214; Master_Control28215; Master_Control28216
LOC105628518	17.4063	9.92181	Master_Control13524; Master_Control13525; Master_Control13526; Master_Control52044; Master_Control52045; Master_Control52046; Master_Control52047; Master_Control52048; Master_Control52049
LOC105628520	22.853	32.0872	Master_Control8983; Master_Control8984
LOC105628521	18.3578	21.6802	Master_Control22075; Master_Control22076; Master_Control22077; Master_Control22078; Master_Control48233; Master_Control48234
LOC105628522	30.7578	19.7962	Master_Control39894; Master_Control39895; Master_Control39896
LOC105628523	2.95018	3.01152	Master_Control25352
LOC105628524	3.72281	3.89438	Master_Control12383; Master_Control12384; Master_Control12385; Master_Control12386; Master_Control12387; Master_Control65430; Master_Control65431; Master_Control65432
LOC105628525	24.2664	32.6971	Master_Control67919
LOC105628526	6.49678	6.33174	Master_Control58568
LOC105628527	7.1941	1.98418	Master_Control15105; Master_Control15106; Master_Control15107; Master_Control15108; Master_Control15109; Master_Control52408; Master_Control52409
LOC105628528	7.1941	1.98418
LOC105628529	22.9318	23.8309	Master_Control35596
LOC105628531	4.62021	1.61784	Master_Control52404; Master_Control52405; Master_Control52406; Master_Control52407
LOC105628532	4.23867	1.93435	Master_Control17496; Master_Control17497
LOC105628534	7.95043	6.68196	Master_Control54879
LOC105628535	5.94353	9.29082	Master_Control14432; Master_Control14433
LOC105628537	3.51211	2.62152	Master_Control31689
LOC105628538	28.3062	20.1835	Master_Control1416; Master_Control1417
LOC105628539	21.0357	16.8488	Master_Control5479; Master_Control5480; Master_Control5481; Master_Control50923
LOC105628540	3.46177	3.01145	Master_Control26641; Master_Control26642
LOC105628541	3.41644	3.59709	Master_Control32553; Master_Control65050
LOC105628542	13.5372	16.8172	Master_Control12838; Master_Control12839; Master_Control47524; Master_Control47525; Master_Control47526
LOC105628543	17.8219	11.2939	Master_Control24710; Master_Control24711; Master_Control47527
LOC105628544	1.01688	1.06863	Master_Control60862
LOC105628546	1.57862	2.10616	Master_Control65961
LOC105628547	20.8537	21.286	Master_Control36193; Master_Control36194; Master_Control36195
LOC105628549	21.8054	40.9451	Master_Control27357; Master_Control27358; Master_Control27359; Master_Control52793; Master_Control52794; Master_Control52795; Master_Control52796; Master_Control52797
LOC105628550	13.2555	12.591	Master_Control32495; Master_Control32496; Master_Control32497; Master_Control32498; Master_Control51816
LOC105628551	20.3659	23.158	Master_Control41021
LOC105628552	2.32868	4.90197	Master_Control21639; Master_Control66194
LOC105628553	7.42804	5.15432	Master_Control16575; Master_Control16576; Master_Control55179
LOC105628554	134.594	429.871	Master_Control32139; Master_Control32140; Master_Control32573; Master_Control45879; Master_Control45880; Master_Control45881; Master_Control45882
LOC105628555	12.0501	6.34321	Master_Control23803
LOC105628556	3.20249	6.50214	Master_Control39655; Master_Control39656
LOC105628557	18.9183	15.3113	Master_Control23804; Master_Control53149
LOC105628558	6.26151	7.57754	Master_Control26357; Master_Control26358; Master_Control26359; Master_Control56128; Master_Control56129
LOC105628559	13.6106	17.092	Master_Control6599; Master_Control6602; Master_Control50777
LOC105628562	19.8066	5.62003	Master_Control6597; Master_Control6598; Master_Control6600; Master_Control6601; Master_Control6603; Master_Control6604; Master_Control6605; Master_Control6606; Master_Control50774; Master_Control50775; Master_Control50776
LOC105628563	36.6973	31.3601	Master_Control3868; Master_Control3869; Master_Control3870; Master_Control3871; Master_Control55976; Master_Control55977; Master_Control55978
LOC105628564	5.49471	5.86612	Master_Control19351; Master_Control50642; Master_Control50643
LOC105628565	9.77943	9.25763	Master_Control20460; Master_Control67532; Master_Control67533
LOC105628566	1.36394	1.99699	Master_Control32725
LOC105628568	9.19581	12.4724	Master_Control32133; Master_Control67961
LOC105628569	3.25813	2.89901	Master_Control60636
LOC105628570	15.8809	13.5973	Master_Control25824; Master_Control25825; Master_Control25826; Master_Control64490; Master_Control64491
LOC105628571	1.85029	1.35598	Master_Control20222; Master_Control20223; Master_Control44437; Master_Control67322
LOC105628572	7.15012	6.55783	Master_Control36450; Master_Control66088
LOC105628573	24.6116	13.9444	Master_Control20911; Master_Control20912; Master_Control20913; Master_Control20914; Master_Control20915; Master_Control47942
LOC105628574	9.6425	6.51674	Master_Control30179; Master_Control46897
LOC105628575	13.7814	9.69022	Master_Control31298
LOC105628578	1.66484	1.98137	Master_Control21659; Master_Control21660; Master_Control21661; Master_Control52301; Master_Control52302
LOC105628579	9.53271	6.57167	Master_Control6637; Master_Control6638; Master_Control6639; Master_Control59003; Master_Control59004
LOC105628580	3.48898	2.78211	Master_Control18809; Master_Control18810
LOC105628581	15.1929	11.0131	Master_Control30228; Master_Control30229; Master_Control30230; Master_Control30231; Master_Control30232
LOC105628582	13.4594	15.0134	Master_Control35130; Master_Control35131; Master_Control35132; Master_Control35133; Master_Control35134; Master_Control35135; Master_Control35136; Master_Control48091; Master_Control48092; Master_Control48093; Master_Control48094
LOC105628583	33.4967	35.3171	Master_Control13579; Master_Control68299
LOC105628585	22.5213	31.4303	Master_Control37309; Master_Control61728
LOC105628586	27.787	14.5231	Master_Control3668; Master_Control3669; Master_Control3670; Master_Control3671; Master_Control3672; Master_Control3673; Master_Control3674; Master_Control3675; Master_Control3676; Master_Control48964
LOC105628587	18.9324	19.9284	Master_Control41027
LOC105628588	4.63448	4.46452	Master_Control32774; Master_Control53637; Master_Control53638
LOC105628589	1.48621	1.32553	Master_Control66493
LOC105628590	1.78267	1.48559	Master_Control7655; Master_Control25529; Master_Control25530; Master_Control36862; Master_Control58453
LOC105628592	2.77452	2.32055	Master_Control31796; Master_Control31797; Master_Control31798
LOC105628593	10.8537	11.5419	Master_Control30652; Master_Control30653; Master_Control65433
LOC105628594	6.33952	11.5404	Master_Control16200; Master_Control16201; Master_Control50510; Master_Control50511
LOC105628601	17.9975	18.5179	Master_Control11007; Master_Control11010; Master_Control43367; Master_Control63140; Master_Control63141; Master_Control63142
LOC105628615	34.3395	28.8279	Master_Control30195; Master_Control30196; Master_Control30197; Master_Control30198; Master_Control30199; Master_Control62294; Master_Control62295
LOC105628616	1.24724	1.66715	Master_Control64506
LOC105628619	1.19818	1.80301	Master_Control40696; Master_Control59232; Master_Control68238
LOC105628620	74.1654	80.9496	Master_Control32974; Master_Control66670
LOC105628622	11.1638	12.4987	Master_Control16213; Master_Control16214; Master_Control16215; Master_Control16216; Master_Control16217; Master_Control16218; Master_Control16219; Master_Control51498
LOC105628624	5.73656	18.7172
LOC105628626	131.098	37.426	Master_Control394; Master_Control395; Master_Control396; Master_Control397; Master_Control398; Master_Control64337; Master_Control64338; Master_Control64339; Master_Control64340
LOC105628628	16.1969	29.3588	Master_Control24944; Master_Control24945
LOC105628629	17.4757	15.5952	Master_Control36471; Master_Control36472
LOC105628630	17.5379	13.1309	Master_Control18353; Master_Control18354; Master_Control18355; Master_Control18356; Master_Control18357; Master_Control18358; Master_Control33983; Master_Control55780; Master_Control55781; Master_Control55782; Master_Control55783; Master_Control55784
LOC105628631	15.6179	15.8542	Master_Control38058; Master_Control38059; Master_Control38060; Master_Control38061; Master_Control46822
LOC105628633	3.82394	2.12151	Master_Control40425; Master_Control40426; Master_Control57794
LOC105628634	4.53687	3.1408	Master_Control12058
LOC105628635	1.37367	1.94721	Master_Control24906
LOC105628636	47.5485	103.266	Master_Control7877; Master_Control7878; Master_Control7879; Master_Control7880; Master_Control59615; Master_Control59616; Master_Control59617; Master_Control59618; Master_Control59619; Master_Control59620; Master_Control59621; Master_Control59622
LOC105628637			Master_Control42090
LOC105628643	3.58812	4.79985	Master_Control13730; Master_Control13731; Master_Control56150
LOC105628644	3.29766	3.37181	Master_Control33162; Master_Control33163; Master_Control55477; Master_Control55478
LOC105628645	1.89844	1.7186	Master_Control15240; Master_Control63743
LOC105628646	157.047	233.364	Master_Control67281
LOC105628649	18.1661	18.8467	Master_Control33993; Master_Control33994; Master_Control33995; Master_Control33996; Master_Control33997; Master_Control33998; Master_Control33999; Master_Control34000; Master_Control49030; Master_Control49031; Master_Control49032; Master_Control49033; Master_Control49034; Master_Control49035; Master_Control49036; Master_Control49037
LOC105628651	4.81315	4.01225	Master_Control35694; Master_Control35695
LOC105628652	18.9742	9.66733	Master_Control17681; Master_Control17682; Master_Control29736; Master_Control29737; Master_Control29738; Master_Control29739; Master_Control29740; Master_Control29741; Master_Control52892; Master_Control52893; Master_Control52894; Master_Control52895; Master_Control52896; Master_Control52897
LOC105628654	4.59075	3.42502	Master_Control52401
LOC105628655	5.32365	2.32349	Master_Control17679; Master_Control17680
LOC105628657	10.6649	15.884	Master_Control28794; Master_Control28795; Master_Control28796; Master_Control28797; Master_Control28798; Master_Control28799; Master_Control56658; Master_Control56659; Master_Control56660; Master_Control56661; Master_Control56662; Master_Control56663
LOC105628658	22.315	4.95693	Master_Control40622; Master_Control40623; Master_Control40624; Master_Control40625; Master_Control40626
LOC105628659	20.1635	17.3456	Master_Control8363; Master_Control8364; Master_Control8365; Master_Control8366; Master_Control8367; Master_Control8368; Master_Control8369; Master_Control8370; Master_Control8371; Master_Control49918
LOC105628660	18.2325	14.52	Master_Control9790; Master_Control9791; Master_Control9792
LOC105628661	4.84232	4.60629	Master_Control53975
LOC105628662	25.5194	31.2241	Master_Control35698; Master_Control59006
LOC105628664	105.406	134.102	Master_Control61704
LOC105628665	227.526	327.498	Master_Control26332; Master_Control66637
LOC105628667	28.1894	30.73	Master_Control11750; Master_Control11751; Master_Control11752; Master_Control11753; Master_Control11754; Master_Control42653
LOC105628668	18.9021	16.0916	Master_Control5285; Master_Control5286
LOC105628669	14.8725	13.4334	Master_Control25037; Master_Control25038; Master_Control62857
LOC105628670	71.809	124.359	Master_Control21621; Master_Control21622; Master_Control21623; Master_Control21624; Master_Control59891; Master_Control59892; Master_Control59893; Master_Control59894; Master_Control59895
LOC105628673	6.07878	4.08194	Master_Control8139
LOC105628674	208.874	139.037	Master_Control35341; Master_Control35342
LOC105628675	5.46577	2.49796	Master_Control32163; Master_Control32164; Master_Control32165
LOC105628676	49.1118	38.4836	Master_Control25272; Master_Control25273; Master_Control25274; Master_Control25275; Master_Control25276; Master_Control25277; Master_Control25278; Master_Control47020; Master_Control47021; Master_Control47022
LOC105628677	9.73225	16.6086	Master_Control7363; Master_Control7364; Master_Control7365; Master_Control7366; Master_Control7367; Master_Control59632; Master_Control59633; Master_Control59634; Master_Control59635
LOC105628678	44.8466	70.1687	Master_Control35470
LOC105628680	112.665	171.55	Master_Control4677; Master_Control53759
LOC105628681	9.79319	6.36794	Master_Control8111; Master_Control8112; Master_Control46757
LOC105628682	57.5553	72.0228	Master_Control23524; Master_Control23525; Master_Control62081
LOC105628683	134.674	44.5109	Master_Control28512
LOC105628684	507.971	128.513	Master_Control28364; Master_Control28365; Master_Control28366; Master_Control61682
LOC105628685	7.32133	5.28416	Master_Control669; Master_Control670
LOC105628686	2.65751	4.51608	Master_Control63359
LOC105628687	14.7685	13.0648	Master_Control10733; Master_Control10734; Master_Control10735; Master_Control10736; Master_Control10737; Master_Control49156
LOC105628688	23.9465	39.5815	Master_Control31724
LOC105628689	2.35611	4.72969	Master_Control19364; Master_Control63634
LOC105628690	23.3596	29.9461	Master_Control21471; Master_Control21475; Master_Control47461; Master_Control47462
LOC105628691	1.95275	2.14269	Master_Control40483
LOC105628692	229.5	297.753	Master_Control1976; Master_Control1977
LOC105628693	5.71428	4.18998	Master_Control20944; Master_Control37812; Master_Control37813; Master_Control37814; Master_Control37815; Master_Control39968
LOC105628694	4.38105	10.4666	Master_Control30864; Master_Control56484
LOC105628695	5.39514	3.32541	Master_Control38946; Master_Control65945
LOC105628696	104.316	123.494	Master_Control27441; Master_Control61511; Master_Control61512
LOC105628697	10.7449	9.79585	Master_Control25080; Master_Control25081; Master_Control25082; Master_Control58767
LOC105628699	2.23878	1.06996	Master_Control12023
LOC105628701	25.9085	67.1685	Master_Control30472
LOC105628702	23.4475	16.6984	Master_Control5650; Master_Control38824
LOC105628703	43.1513	29.2663	Master_Control23097; Master_Control23098; Master_Control23099; Master_Control23100; Master_Control60290
LOC105628705	8.21014	7.7508	Master_Control31456; Master_Control31457; Master_Control31458; Master_Control31459; Master_Control31460; Master_Control31461
LOC105628706	11.4927	6.98276	Master_Control11882; Master_Control53047; Master_Control53048
LOC105628707	23.3974	16.3727	Master_Control29184
LOC105628708	66.2776	114.022	Master_Control23019; Master_Control23020; Master_Control23021; Master_Control23022; Master_Control23023; Master_Control23024; Master_Control23025; Master_Control23026; Master_Control47892; Master_Control47893; Master_Control47894; Master_Control47895; Master_Control47896; Master_Control47897; Master_Control47898
LOC105628709	3.32051	4.37635	Master_Control34261; Master_Control34262; Master_Control34263; Master_Control67525
LOC105628711	4.89055	3.98372	Master_Control25166; Master_Control25167; Master_Control25168; Master_Control59970
LOC105628712	4.45059	5.42391	Master_Control36590
LOC105628715	36.7307	78.2172	Master_Control65129
LOC105628716	10.8726	16.324	Master_Control13873; Master_Control13874; Master_Control13875; Master_Control13876; Master_Control56954; Master_Control56955; Master_Control56956
LOC105628717	4.76309	3.97608	Master_Control19464; Master_Control19465
LOC105628718	3.7235	5.05408	Master_Control8300; Master_Control8302; Master_Control8303; Master_Control8304; Master_Control23291; Master_Control38162; Master_Control48884; Master_Control69052
LOC105628719	6.57349	4.98825	Master_Control30709; Master_Control30710; Master_Control66620
LOC105628720	2.7482	5.96879	Master_Control26436; Master_Control59789; Master_Control59790; Master_Control59791
LOC105628723	24.7918	23.076	Master_Control35450; Master_Control35451; Master_Control35452; Master_Control55763; Master_Control55764
LOC105628724	15.2453	9.95697	Master_Control27893; Master_Control27894
LOC105628725	1.6859	2.90678	Master_Control44814; Master_Control62111
LOC105628726	43.3178	56.5796	Master_Control34118; Master_Control34119; Master_Control52990
LOC105628728	44.733	39.7973	Master_Control33869; Master_Control47423; Master_Control47424
LOC105628729	11.2882	12.5125	Master_Control31677; Master_Control31678; Master_Control31679; Master_Control48400
LOC105628730	91.9295	150.929	Master_Control27915; Master_Control36369
LOC105628731	2.40201	4.93481	Master_Control59748; Master_Control59749; Master_Control59750
LOC105628733	1.28236	1.24992	Master_Control17713
LOC105628734	13.2967	9.18315	Master_Control21525; Master_Control21526; Master_Control21527; Master_Control54247; Master_Control54248
LOC105628735	9.49707	7.2278	Master_Control30330; Master_Control30331; Master_Control30332; Master_Control30333; Master_Control30334; Master_Control30335
LOC105628736	24.7026	32.8139	Master_Control21077; Master_Control21078; Master_Control21079; Master_Control60681; Master_Control60682; Master_Control60683; Master_Control60684; Master_Control60685
LOC105628737	7.79415	2.96047	Master_Control20381; Master_Control20382; Master_Control20383; Master_Control60977; Master_Control60978; Master_Control60979
LOC105628740	23.7458	25.6125	Master_Control19787; Master_Control19788; Master_Control62695; Master_Control62696; Master_Control62697; Master_Control62698
LOC105628742	2.16957	2.93531	Master_Control40792; Master_Control68061; Master_Control68062; Master_Control69370
LOC105628744	29.4465	61.1525	Master_Control5358; Master_Control5359; Master_Control56961; Master_Control56962; Master_Control56963
LOC105628745	4.10758	5.25509	Master_Control61883; Master_Control61884; Master_Control61885
LOC105628746	3.84437	2.09721
LOC105628747	4.51484	3.69031	Master_Control4774; Master_Control4775; Master_Control43256
LOC105628748	73.2014	151.732	Master_Control66712
LOC105628749	40.9376	65.7451	Master_Control64617; Master_Control64618; Master_Control65573
LOC105628750	6.98624	6.80937	Master_Control28565; Master_Control45264
LOC105628751	8.03235	4.38504	Master_Control30075; Master_Control30076; Master_Control30077; Master_Control66918; Master_Control66919; Master_Control66920
LOC105628752	31.2776	34.3437	Master_Control504; Master_Control505; Master_Control506
LOC105628753	9.1283	6.14794	Master_Control53561
LOC105628756	10.768	11.4252	Master_Control24751; Master_Control24752; Master_Control63056; Master_Control63057
LOC105628757	11.8824	7.10894	Master_Control9431; Master_Control9432; Master_Control9433; Master_Control9435; Master_Control9436; Master_Control9437; Master_Control53559; Master_Control53560; Master_Control69462
LOC105628758	3.05575	4.04926	Master_Control52268; Master_Control52269; Master_Control52272; Master_Control69264
LOC105628760	5.13326	1.31827
LOC105628762	5.77639	3.20559	Master_Control9434; Master_Control36586; Master_Control36587; Master_Control36588; Master_Control58041; Master_Control60859
LOC105628765	15.1757	4.38585
LOC105628766	3.28168	2.92463	Master_Control29333; Master_Control29334; Master_Control60547
LOC105628767	34.7892	41.3584	Master_Control22071; Master_Control22072; Master_Control22073; Master_Control31163; Master_Control60908; Master_Control60909; Master_Control60910; Master_Control60911; Master_Control60912
LOC105628768	11.0682	18.4355	Master_Control32844; Master_Control32845; Master_Control32846; Master_Control32847; Master_Control49881; Master_Control49882; Master_Control49883; Master_Control49884
LOC105628769	20.0374	15.9558	Master_Control11046; Master_Control11047; Master_Control34823
LOC105628770	5.13186	6.33219	Master_Control21259
LOC105628771	4.62704	3.56008	Master_Control56802
LOC105628772	3.3796	3.76827	Master_Control34355; Master_Control53595; Master_Control53596
LOC105628774	2.36358	2.23105	Master_Control54461; Master_Control54462
LOC105628775	19.6423	23.3811	Master_Control42763
LOC105628776	17.1489	32.0797	Master_Control30081; Master_Control30082; Master_Control59776
LOC105628777	28.3493	18.7364	Master_Control29512; Master_Control29513
LOC105628778	3.99364	3.88208	Master_Control19167; Master_Control53207
LOC105628779	84.5458	51.141	Master_Control1472; Master_Control1473; Master_Control1474; Master_Control1475; Master_Control1476; Master_Control64652; Master_Control64653; Master_Control64654
LOC105628780	15.7818	12.6961	Master_Control19467; Master_Control50980; Master_Control50981
LOC105628781	7.10266	2.63507	Master_Control14670; Master_Control14671; Master_Control14672; Master_Control66381
LOC105628783	21.8956	20.4728	Master_Control25089; Master_Control25090; Master_Control58404; Master_Control58405; Master_Control58406; Master_Control58407
LOC105628784	10.4267	1.66158
LOC105628785	23.6565	33.58	Master_Control61572; Master_Control61573; Master_Control61574
LOC105628786	21.6869	18.0299	Master_Control35848
LOC105628787	7.67425	8.28934	Master_Control63022
LOC105628797	19.8825	16.3033	Master_Control28294; Master_Control28295
LOC105628799	10.3202	21.5938
LOC105628803	2.95709	3.87534	Master_Control18584; Master_Control18585; Master_Control18586; Master_Control52608; Master_Control52609; Master_Control52610; Master_Control52611
LOC105628807	5.64106	1.15554	Master_Control10871
LOC105628809	2.7324	3.2365	Master_Control19545; Master_Control19546; Master_Control65911
LOC105628812	91.6357	14.868
LOC105628816	59.239	105.977	Master_Control34963; Master_Control65076
LOC105628818	6.48071	4.52441	Master_Control10870; Master_Control56554; Master_Control56555; Master_Control56556
LOC105628821	50.6259	10.5683
LOC105628824	5.6224	5.67336	Master_Control13382; Master_Control18119; Master_Control18120; Master_Control18121; Master_Control48724; Master_Control48725; Master_Control48726; Master_Control48727; Master_Control48728
LOC105628825	1.48067	1.23793	Master_Control12024; Master_Control12025; Master_Control12026; Master_Control12027; Master_Control50000; Master_Control50001; Master_Control50002; Master_Control50003
LOC105628826	4.76991	5.90789	Master_Control58266
LOC105628829	3.70588	2.66764	Master_Control11583; Master_Control11584; Master_Control11585; Master_Control11586; Master_Control11587; Master_Control61412; Master_Control61413; Master_Control61414; Master_Control61415
LOC105628830	24.1043	4.6945
LOC105628837	19.2319	19.0501	Master_Control7656; Master_Control7659; Master_Control7662; Master_Control48548
LOC105628838	2.32578	1.08374	Master_Control3446; Master_Control3447; Master_Control3448; Master_Control52271
LOC105628843	1.10097	1.23585	Master_Control3445; Master_Control3449; Master_Control3450; Master_Control3451; Master_Control54568
LOC105628847	3.2781	1.48549	Master_Control3443; Master_Control8218; Master_Control24869; Master_Control24925; Master_Control37303; Master_Control41995; Master_Control52270; Master_Control52273
LOC105628859	1.30892	1.12554	Master_Control23155
LOC105628861	6.03249	3.23443	Master_Control30712
LOC105628863	26.7315	18.8104	Master_Control1045; Master_Control1046; Master_Control1047; Master_Control1048; Master_Control1049; Master_Control1050; Master_Control1051; Master_Control1052; Master_Control52455; Master_Control52456; Master_Control52457; Master_Control52458
LOC105628864	8.51669	6.39817	Master_Control5659; Master_Control5660; Master_Control5661; Master_Control5662; Master_Control52774
LOC105628865	8.04782	6.78067	Master_Control35936
LOC105628866	7.88447	4.1118	Master_Control31027; Master_Control31028
LOC105628867	8.14994	9.36437	Master_Control12901; Master_Control54213
LOC105628868	1163	2474.52	Master_Control17134; Master_Control17135; Master_Control61219; Master_Control61220; Master_Control62559
LOC105628869	11.5973	26.7393	Master_Control61799
LOC105628872	37.0038	32.1551	Master_Control27763; Master_Control27764; Master_Control27765; Master_Control65135
LOC105628873	20.9093	28.1643	Master_Control54852
LOC105628874	19.6375	22.4216	Master_Control41506; Master_Control50966
LOC105628875	2.88202	2.18164	Master_Control17884; Master_Control66941
LOC105628876	4.92514	4.14099	Master_Control63003
LOC105628877	7.7434	8.60734	Master_Control33927; Master_Control40121; Master_Control62713
LOC105628878	6.17274	5.2805	Master_Control34494; Master_Control34495; Master_Control34496
LOC105628879	38.2123	34.5995	Master_Control30734; Master_Control47999
LOC105628880	2.47865	4.99618	Master_Control37685; Master_Control52289; Master_Control52290
LOC105628881	90.6543	62.0604	Master_Control17701; Master_Control17702; Master_Control17703; Master_Control48351; Master_Control64713
LOC105628882	4.56504	4.76154	Master_Control27149
LOC105628883	8.39991	13.9531	Master_Control54699; Master_Control54700
LOC105628884	3.49348	2.91691	Master_Control6313
LOC105628885	6.70824	5.70061	Master_Control31497; Master_Control31498; Master_Control31499; Master_Control31500; Master_Control50539
LOC105628886	4.22974	3.52931	Master_Control20685
LOC105628887	26.3911	23.6874	Master_Control6892; Master_Control6893; Master_Control6894; Master_Control65296
LOC105628892	8.77806	2.61915	Master_Control2178; Master_Control2179; Master_Control2180; Master_Control2181; Master_Control2182; Master_Control52731; Master_Control52732
LOC105628894	10.1291	9.95518	Master_Control15260; Master_Control39457; Master_Control52742; Master_Control52743
LOC105628895	68.0245	138.66	Master_Control28775; Master_Control28776; Master_Control59241; Master_Control59242; Master_Control59346
LOC105628896	9.48371	9.49938	Master_Control14092; Master_Control14093; Master_Control60018; Master_Control60019
LOC105628897	11.9982	15.858	Master_Control49038
LOC105628899	59.1037	57.0747	Master_Control31967
LOC105628900	3.31998	2.72495	Master_Control15742; Master_Control15743; Master_Control15744
LOC105628901	4.59832	2.70115	Master_Control7336; Master_Control7337; Master_Control55255
LOC105628902	6.55002	7.18213	Master_Control38964; Master_Control38965; Master_Control38966; Master_Control38967
LOC105628903	2.92661	3.28474	Master_Control18578; Master_Control18579
LOC105628904			Master_Control53720
LOC105628911	18.1093	15.2437	Master_Control15956; Master_Control15957; Master_Control24864; Master_Control62655
LOC105628912	12.9247	12.8143	Master_Control33740; Master_Control33741; Master_Control45435; Master_Control45436
LOC105628916	21.9507	19.2435	Master_Control5886; Master_Control5887; Master_Control5888; Master_Control5889; Master_Control5890; Master_Control38363; Master_Control38367; Master_Control48810; Master_Control48811; Master_Control48812
LOC105628917	2.04582	2.25549	Master_Control58856
LOC105628918	3.59233	2.18866	Master_Control36783
LOC105628919	2.32775	2.35668	Master_Control25043; Master_Control41117; Master_Control56016
LOC105628920	70.953	50.0754	Master_Control5493; Master_Control58817; Master_Control58818
LOC105628921	4.88738	2.48189	Master_Control26132; Master_Control26133; Master_Control66290
LOC105628922	12.361	14.9235	Master_Control3262; Master_Control3263
LOC105628923	56.9723	41.8758	Master_Control2727; Master_Control2728; Master_Control2729; Master_Control2730; Master_Control52684; Master_Control52685
LOC105628924	55.6082	31.2945	Master_Control9138; Master_Control9139; Master_Control48795
LOC105628925	6.88494	6.57933	Master_Control14212; Master_Control14213; Master_Control53683; Master_Control53684; Master_Control53685; Master_Control53686; Master_Control53687
LOC105628926	110.866	65.0023	Master_Control498; Master_Control499; Master_Control500; Master_Control501; Master_Control502; Master_Control46478; Master_Control46479
LOC105628927	2.51957	1.69753	Master_Control5310; Master_Control37097; Master_Control43476; Master_Control43950
LOC105628928	28.6198	59.6477	Master_Control1517; Master_Control1518; Master_Control1519; Master_Control47840; Master_Control47841; Master_Control47842; Master_Control47843; Master_Control47844
LOC105628929	17.9023	12.0095	Master_Control9812; Master_Control9813; Master_Control9814; Master_Control67036
LOC105628930	6.31734	4.19859	Master_Control12166; Master_Control12168; Master_Control12170; Master_Control33879; Master_Control56612; Master_Control56613; Master_Control56615
LOC105628931	3.58441	2.80161	Master_Control12167; Master_Control12169; Master_Control56614; Master_Control56616
LOC105628937	18.9979	3.06883
LOC105628939			Master_Control43348
LOC105628944	9.24284	12.3715	Master_Control34582; Master_Control34583; Master_Control34584; Master_Control64532; Master_Control64533
LOC105628945	1.63577	1.63311	Master_Control18561; Master_Control58169
LOC105628946	3.88961	3.48213	Master_Control30606; Master_Control56917
LOC105628947	22.3172	28.5685	Master_Control8791; Master_Control8793; Master_Control62985
LOC105628948	17.5482	15.4945	Master_Control19951
LOC105628949	21.9747	12.0652	Master_Control23881; Master_Control23882; Master_Control23884; Master_Control23885; Master_Control23886
LOC105628950	7.73273	4.75747	Master_Control23883
LOC105628951	5.2384	4.21731	Master_Control24660; Master_Control42845
LOC105628953	8.92009	8.78421	Master_Control14551; Master_Control14552; Master_Control55468; Master_Control55469
LOC105628954	5.32611	7.31021	Master_Control60216; Master_Control60217; Master_Control60218
LOC105628955	8.51378	13.5664	Master_Control16186; Master_Control61562
LOC105628956	62.4953	86.8768	Master_Control42340; Master_Control42341; Master_Control60298; Master_Control60299; Master_Control60300
LOC105628958	40.1375	41.4164	Master_Control38419; Master_Control38420; Master_Control43622; Master_Control45971
LOC105628959	15.9023	20.3224	Master_Control6996; Master_Control6997
LOC105628960	9.66614	7.13901	Master_Control4935; Master_Control4936
LOC105628961	1.94632	1.81534	Master_Control27443; Master_Control33080
LOC105628962	82.3317	95.8168	Master_Control18816; Master_Control18817; Master_Control18818; Master_Control18819; Master_Control18820; Master_Control18821; Master_Control18822; Master_Control18823; Master_Control18824; Master_Control48498; Master_Control48499; Master_Control48500; Master_Control48501; Master_Control48502; Master_Control48503; Master_Control48504; Master_Control48505
LOC105628963	15.8001	20.009	Master_Control36678; Master_Control36679; Master_Control44933; Master_Control44934
LOC105628964	25.6899	31.0395	Master_Control24099; Master_Control24100; Master_Control24101; Master_Control24102; Master_Control24103
LOC105628966	6.3634	4.4139	Master_Control15310; Master_Control15311; Master_Control15312; Master_Control15313
LOC105628967	15.2719	25.1755	Master_Control9850
LOC105628968	7.16412	8.05927	Master_Control50734
LOC105628969	10.8226	12.2347	Master_Control62615
LOC105628970	4.62646	1.02093	Master_Control25899; Master_Control32245
LOC105628971	7.52439	8.16744	Master_Control35899; Master_Control39055; Master_Control39056; Master_Control39058; Master_Control39059; Master_Control47340; Master_Control47341; Master_Control63781; Master_Control63782; Master_Control63783
LOC105628972	89.1185	135.588	Master_Control32560; Master_Control41503; Master_Control45195
LOC105628974	10.8516	10.7403	Master_Control66245
LOC105628975	7.68597	8.37625	Master_Control10398; Master_Control10399; Master_Control10400; Master_Control63861; Master_Control63862
LOC105628976	3.2189	2.16554	Master_Control11517
LOC105628977	12.8964	10.2313	Master_Control29784; Master_Control29785; Master_Control29786; Master_Control29787; Master_Control29788; Master_Control53227; Master_Control53228; Master_Control53229
LOC105628978	1.61829	1.47636	Master_Control19499
LOC105628980	9.72409	9.16418	Master_Control9950; Master_Control9951; Master_Control9952; Master_Control9953; Master_Control51399
LOC105628981	9.80141	9.4054	Master_Control20609; Master_Control20610; Master_Control20611; Master_Control49347; Master_Control49348
LOC105628982	8.50651	9.4251	Master_Control9949; Master_Control9954; Master_Control51397; Master_Control51398; Master_Control51400
LOC105628983	114.19	62.1414	Master_Control7382; Master_Control7383; Master_Control7384; Master_Control7385; Master_Control7386; Master_Control7387; Master_Control7388; Master_Control7389; Master_Control43633; Master_Control53293; Master_Control53296
LOC105628984	9.21794	7.35874	Master_Control52819
LOC105628985	45.5507	41.7986	Master_Control22278; Master_Control53292; Master_Control53294; Master_Control53295; Master_Control53297
LOC105628986	18.3642	14.5119	Master_Control4003; Master_Control4004; Master_Control4005; Master_Control52820; Master_Control52821; Master_Control52822; Master_Control52823
LOC105628987	18.8348	18.3242	Master_Control29221; Master_Control29222
LOC105628988	5.64135	3.16935	Master_Control16241
LOC105628989	8.39341	9.84506	Master_Control30636; Master_Control30637
LOC105628990	20.8305	13.7999	Master_Control17253; Master_Control17254
LOC105628991	2.7263	1.68121	Master_Control9092; Master_Control9093
LOC105628992	10.6197	10.4326	Master_Control11385; Master_Control11386; Master_Control57022; Master_Control57023; Master_Control57024; Master_Control57025
LOC105628994	5.40445	4.45759	Master_Control40159
LOC105628995	25.9747	24.3109	Master_Control21983; Master_Control21984; Master_Control21985; Master_Control21986; Master_Control21987; Master_Control45583; Master_Control45584; Master_Control45585
LOC105628996	3.73005	6.266	Master_Control66351
LOC105628997	12.4914	10.215	Master_Control5614; Master_Control54816; Master_Control54817; Master_Control54818; Master_Control54819
LOC105628998	10.2721	8.67656	Master_Control29080
LOC105628999	15.6897	5.96515	Master_Control28935; Master_Control28936; Master_Control33580; Master_Control56466
LOC105629000	2.41538	1.43461	Master_Control848; Master_Control849; Master_Control5862; Master_Control17583; Master_Control17855; Master_Control17856; Master_Control17857; Master_Control17858; Master_Control17859; Master_Control17860; Master_Control23533; Master_Control28095; Master_Control28096; Master_Control34088; Master_Control37144; Master_Control38543; Master_Control39441; Master_Control42446; Master_Control42617; Maste…
LOC105629001	46.0684	45.8996	Master_Control19064; Master_Control19065; Master_Control19066; Master_Control19067; Master_Control19068; Master_Control19069; Master_Control19070; Master_Control47023; Master_Control47024
LOC105629002	7.5634	7.48853	Master_Control13022; Master_Control13023; Master_Control13024; Master_Control13025
LOC105629005	63.3376	106.914	Master_Control15143; Master_Control43115; Master_Control45288; Master_Control48172
LOC105629011	31.0184	9.68147	Master_Control19269; Master_Control19270; Master_Control19271; Master_Control19272; Master_Control19273; Master_Control53856; Master_Control53857; Master_Control53858
LOC105629014	6.20162	5.00804	Master_Control2674; Master_Control2676; Master_Control2680; Master_Control56095
LOC105629018	7.07468	9.51035	Master_Control38759; Master_Control38760; Master_Control67260; Master_Control67261; Master_Control67262
LOC105629020	23.6988	16.0683	Master_Control28210
LOC105629025	2.61266	2.48869	Master_Control13809; Master_Control69100
LOC105629038	17.4744	2.27209
LOC105629039	42.5311	61.9101	Master_Control61346
LOC105629046	7.13531	7.0854	Master_Control30771; Master_Control30772; Master_Control30773; Master_Control30774; Master_Control61132; Master_Control67159
LOC105629047	7.61222	3.90631	Master_Control12732
LOC105629048	20.3225	25.9385	Master_Control23775; Master_Control34801; Master_Control34802; Master_Control34803; Master_Control34804; Master_Control34805; Master_Control34806; Master_Control65579; Master_Control65580
LOC105629049	23.1372	34.4727	Master_Control16210; Master_Control16211; Master_Control60871; Master_Control60872
LOC105629050	35.2696	38.4805	Master_Control11318; Master_Control11319; Master_Control11320; Master_Control11321; Master_Control11322; Master_Control11323; Master_Control11324; Master_Control11325; Master_Control65747; Master_Control65748
LOC105629051	9.26701	8.1269	Master_Control2254; Master_Control62432
LOC105629055	2.63868	4.10394	Master_Control37046
LOC105629056	107.569	233.45	Master_Control5263; Master_Control5264; Master_Control5265; Master_Control5266; Master_Control61288; Master_Control61289; Master_Control61290; Master_Control61291; Master_Control61292
LOC105629058	67.5149	95.5123	Master_Control42337; Master_Control42824; Master_Control65423
LOC105629060	7.37236	4.16151	Master_Control13539; Master_Control13540; Master_Control13541; Master_Control13542; Master_Control13543; Master_Control13544; Master_Control55834; Master_Control55835; Master_Control55836
LOC105629062	4.48007	18.5115	Master_Control27521
LOC105629063	26.7782	35.7754	Master_Control45917
LOC105629064	378.795	263.203
LOC105629065	97.8968	87.2403	Master_Control21320; Master_Control45188
LOC105629066	12.7368	7.3179	Master_Control14289; Master_Control14290; Master_Control14291
LOC105629067	8.3653	7.41306	Master_Control30164; Master_Control55592
LOC105629068	4.01639	5.39413	Master_Control44137
LOC105629069	10.7697	30.8514	Master_Control8209; Master_Control52254
LOC105629070	12.7164	15.9829	Master_Control37853; Master_Control37854
LOC105629072	42.5968	52.588	Master_Control23550; Master_Control23551; Master_Control56439; Master_Control56441; Master_Control56443
LOC105629073	53.0174	62.2923	Master_Control23547; Master_Control23548; Master_Control23549; Master_Control23552; Master_Control56436; Master_Control56437; Master_Control56438; Master_Control56440; Master_Control56442
LOC105629074	2.58289	4.02379	Master_Control58940
LOC105629077	8.71349	1.10589	Master_Control3291
LOC105629081	48.7216	54.4866	Master_Control6883; Master_Control6884
LOC105629089	2.33853	2.51253	Master_Control5854; Master_Control5855; Master_Control57915; Master_Control57916
LOC105629090	17.2261	3.00765
LOC105629094	64.4811	7.98062
LOC105629107	13.4641	5.07168
LOC105629109	5.73003	6.57177	Master_Control11670; Master_Control11671; Master_Control11672; Master_Control65754
LOC105629110	3.34596	5.26354	Master_Control68250
LOC105629111	16.1501	22.2749	Master_Control12438; Master_Control62001; Master_Control62002
LOC105629112	1.49735	2.02691	Master_Control57615
LOC105629113	17.3191	19.0075	Master_Control17335; Master_Control60901; Master_Control60902
LOC105629114	12.8333	11.4139	Master_Control7535; Master_Control7536; Master_Control7537; Master_Control7538; Master_Control7539; Master_Control7540; Master_Control7541; Master_Control7542; Master_Control59304; Master_Control59305
LOC105629115	80.5522	111.123	Master_Control30753; Master_Control30754; Master_Control30755; Master_Control30756; Master_Control53261; Master_Control53262; Master_Control53263; Master_Control53264; Master_Control53265; Master_Control53266; Master_Control53267; Master_Control53268
LOC105629117	13.9103	12.3849	Master_Control46255
LOC105629118	7.64025	6.91619	Master_Control7254; Master_Control7255; Master_Control7256; Master_Control54208
LOC105629119	62.9451	81.2107	Master_Control24462; Master_Control24463; Master_Control24464; Master_Control62085
LOC105629120	3.02582	3.41959	Master_Control56266
LOC105629121	25.4379	17.0265	Master_Control32472; Master_Control32473; Master_Control32474
LOC105629122	2.39328	1.47549	Master_Control37496
LOC105629123	35.4678	35.1318	Master_Control16266
LOC105629124	20.3406	11.2748	Master_Control30535; Master_Control47401
LOC105629125	38.4764	40.2535	Master_Control8380; Master_Control66881; Master_Control66882
LOC105629127	6.55688	4.87713	Master_Control18122; Master_Control18123; Master_Control18124
LOC105629128	18.2262	11.5992	Master_Control4248; Master_Control4249; Master_Control4250; Master_Control4251; Master_Control4252; Master_Control4253; Master_Control4254; Master_Control4255; Master_Control4256; Master_Control53582; Master_Control53583; Master_Control53584; Master_Control53585; Master_Control53586; Master_Control53587
LOC105629129	9.0095	7.48437	Master_Control1836; Master_Control1837; Master_Control1838; Master_Control1839
LOC105629130	7.57648	6.46342	Master_Control30323; Master_Control30324
LOC105629131	13.0751	12.0349	Master_Control35711; Master_Control35712
LOC105629132	7.40041	5.00822	Master_Control10361
LOC105629133	5.35135	1.31953	Master_Control18369; Master_Control57352
LOC105629134	6.76623	11.0935	Master_Control3879
LOC105629136	6.09866	3.80746	Master_Control3882; Master_Control3887
LOC105629137	5.41905	4.48592	Master_Control16858; Master_Control16859; Master_Control16860; Master_Control16861; Master_Control55026
LOC105629138	69.6459	25.7073
LOC105629139	119.53	127.595	Master_Control39923; Master_Control45071; Master_Control68027
LOC105629140	4.67723	4.23993	Master_Control9748; Master_Control9749; Master_Control49815
LOC105629141	62.0032	55.8149	Master_Control3126; Master_Control3127
LOC105629142	16.4176	8.31825	Master_Control8740
LOC105629143	13.0491	26.5375	Master_Control17309; Master_Control17310; Master_Control43584; Master_Control52385; Master_Control52386; Master_Control52387; Master_Control52388; Master_Control52389; Master_Control52390; Master_Control52391; Master_Control52392; Master_Control52393; Master_Control52394
LOC105629144	3.6868	7.24805	Master_Control17304; Master_Control17305; Master_Control17306; Master_Control17307; Master_Control17308; Master_Control17311; Master_Control17312; Master_Control58310
LOC105629146	8.1564	6.62289	Master_Control14816; Master_Control14817; Master_Control14818; Master_Control14819; Master_Control61959; Master_Control61960; Master_Control61961
LOC105629147	2.26605	5.91968	Master_Control63250
LOC105629148	7.63903	7.83167	Master_Control5732; Master_Control5733; Master_Control5734; Master_Control48229; Master_Control48230; Master_Control48231; Master_Control48232
LOC105629149	4.92461	3.30205	Master_Control31801; Master_Control51414
LOC105629151	12.2119	9.42528	Master_Control11359; Master_Control11361
LOC105629152	7.4064	5.3359	Master_Control26845; Master_Control54765
LOC105629153	5.15243	8.08276	Master_Control31830; Master_Control31831; Master_Control63000; Master_Control63001
LOC105629154	6.18921	8.39821	Master_Control14123; Master_Control49354; Master_Control49355
LOC105629156	6.83311	8.36818	Master_Control30676; Master_Control30677; Master_Control61293
LOC105629157	3.64277	4.84588	Master_Control43008
LOC105629158	4.54587	2.684	Master_Control63909
LOC105629159	12.4951	25.4866	Master_Control28626
LOC105629160	45.3854	24.6275	Master_Control10632
LOC105629162	5.49701	7.79034	Master_Control13054; Master_Control13055; Master_Control13056; Master_Control13057; Master_Control62247
LOC105629164	22.5751	17.1367	Master_Control1167; Master_Control1168; Master_Control45978; Master_Control45979
LOC105629165	4.02466	3.82877	Master_Control61156
LOC105629167	8.13962	8.23196	Master_Control6455; Master_Control39068; Master_Control47329; Master_Control47330; Master_Control47331
LOC105629168	11.7401	26.073	Master_Control4312; Master_Control4313; Master_Control50277; Master_Control50278; Master_Control50279; Master_Control50280
LOC105629169	49.8193	36.8705	Master_Control5123; Master_Control5124; Master_Control56385
LOC105629170	21.4444	14.8681	Master_Control2258; Master_Control2259; Master_Control27697
LOC105629171	91.546	184.67	Master_Control32381; Master_Control32382; Master_Control59313; Master_Control59314
LOC105629172	9.07594	8.38605	Master_Control23205; Master_Control51412; Master_Control51413
LOC105629173	25.6037	18.0608	Master_Control2328; Master_Control27150
LOC105629174	1.02137	1.67316	Master_Control37383; Master_Control37384; Master_Control37385; Master_Control37386; Master_Control37387; Master_Control56526; Master_Control56527; Master_Control56528
LOC105629175	5.79587	6.01472	Master_Control17034; Master_Control17035; Master_Control17036; Master_Control17037; Master_Control63772
LOC105629176	33.0736	14.4618	Master_Control8140; Master_Control8141; Master_Control8142; Master_Control8143; Master_Control8144
LOC105629177	18.652	8.37331	Master_Control28591
LOC105629178	418.636	588.784	Master_Control22518; Master_Control22519; Master_Control22520; Master_Control22521; Master_Control45593; Master_Control57656
LOC105629179	31.1847	27.7097	Master_Control7838; Master_Control7839; Master_Control7840; Master_Control7841; Master_Control7842; Master_Control62800; Master_Control62801; Master_Control62802
LOC105629180	19.7418	14.2256	Master_Control13458; Master_Control13459; Master_Control13460; Master_Control13461; Master_Control13462
LOC105629182	8.06873	5.30549	Master_Control2673; Master_Control2675; Master_Control2677; Master_Control2678; Master_Control2679; Master_Control56091; Master_Control56092; Master_Control56093; Master_Control56094; Master_Control68861
LOC105629183	37.4339	49.6821	Master_Control5813; Master_Control5814; Master_Control47490; Master_Control47491; Master_Control47492; Master_Control47493
LOC105629184	1.66546	1.20143	Master_Control8104; Master_Control8105
LOC105629185	8.41895	4.9099	Master_Control25076; Master_Control25077; Master_Control25078; Master_Control25079; Master_Control34654
LOC105629186	5.37863	1.43967
LOC105629187	16.1085	7.75751	Master_Control6186; Master_Control6187; Master_Control6188; Master_Control6189; Master_Control6190
LOC105629188	17.0927	17.1978	Master_Control9760; Master_Control9761; Master_Control9762; Master_Control9763; Master_Control9764; Master_Control9765; Master_Control9766; Master_Control52172; Master_Control52173; Master_Control52174; Master_Control52175; Master_Control52176; Master_Control52177; Master_Control52178; Master_Control52179
LOC105629190	14.765	10.8786	Master_Control38625
LOC105629191	61.416	65.1741	Master_Control20375; Master_Control20376; Master_Control20377; Master_Control50020; Master_Control50021
LOC105629193	6.58082	6.63975	Master_Control3778; Master_Control3779; Master_Control3780; Master_Control3781; Master_Control3782; Master_Control3783; Master_Control3784; Master_Control59339; Master_Control59340
LOC105629194	1.15219	1.43107	Master_Control53013; Master_Control59353
LOC105629195	388.178	124.528	Master_Control37531; Master_Control37532; Master_Control41144; Master_Control56239; Master_Control67907
LOC105629202	1.00154	1.23854	Master_Control33577; Master_Control63371
LOC105629203	1.6319	5.42169
LOC105629210	13.3611	12.9703	Master_Control18974; Master_Control18975; Master_Control18976; Master_Control18977; Master_Control31111; Master_Control31112; Master_Control50755; Master_Control50756
LOC105629213	1.41675	1.44956	Master_Control20374
LOC105629220	4.10466	2.46821	Master_Control43876
LOC105629221	16.6909	8.16185	Master_Control1188; Master_Control1189; Master_Control1190; Master_Control1191; Master_Control1192; Master_Control1193; Master_Control1194; Master_Control1195; Master_Control1196
LOC105629222	1.843	1.93627	Master_Control20748; Master_Control60101; Master_Control60102; Master_Control60103; Master_Control60104
LOC105629223	9.70559	7.38101	Master_Control20749; Master_Control20750; Master_Control67248
LOC105629224	2.54605	2.82565	Master_Control18493
LOC105629225	3.16805	4.23093	Master_Control12988
LOC105629227	15.2052	20.5256	Master_Control14686; Master_Control14687; Master_Control14688; Master_Control14689; Master_Control14690; Master_Control40323; Master_Control47096; Master_Control47097; Master_Control47098; Master_Control47099
LOC105629228	11.9544	12.4045	Master_Control32679; Master_Control44740; Master_Control61931
LOC105629229	15.1053	17.2257	Master_Control11301; Master_Control54366; Master_Control54367
LOC105629230	7.09801	3.24039	Master_Control18979; Master_Control18980; Master_Control18981; Master_Control26553
LOC105629231	9.74291	5.69346	Master_Control21596; Master_Control62400
LOC105629233	16.8952	13.7964	Master_Control31105; Master_Control31106; Master_Control53460
LOC105629235	32.7646	35.675	Master_Control1744; Master_Control1745; Master_Control1746; Master_Control1747; Master_Control1748; Master_Control41836; Master_Control52561; Master_Control52562; Master_Control52563
LOC105629236	33.1834	40.1854	Master_Control9019; Master_Control50457; Master_Control50458; Master_Control50459; Master_Control50460
LOC105629237	90.2352	67.5792	Master_Control15058
LOC105629238	8.68011	10.0844	Master_Control648; Master_Control649; Master_Control650; Master_Control51407
LOC105629239	14.1863	23.3067	Master_Control15815; Master_Control15816; Master_Control68351
LOC105629240	2.79997	2.33049	Master_Control31715; Master_Control64463
LOC105629241	3.53786	3.54002	Master_Control31235; Master_Control65451
LOC105629242	1.68616	1.70655	Master_Control19160; Master_Control19161; Master_Control52284; Master_Control52285
LOC105629244	1.20752	1.44333	Master_Control38530
LOC105629245	1.03981	1.10724	Master_Control19162
LOC105629248	4.53015	4.57457	Master_Control7301
LOC105629249	39.5448	30.6588	Master_Control7523; Master_Control7524; Master_Control7525; Master_Control7526; Master_Control7527; Master_Control7528; Master_Control7529; Master_Control7530; Master_Control7531; Master_Control51923; Master_Control51925; Master_Control51929
LOC105629250	4.01117	3.74876	Master_Control20343
LOC105629252	16.3136	11.1573	Master_Control10394; Master_Control10395; Master_Control10396; Master_Control10397; Master_Control56306
LOC105629253	26.7083	31.9801	Master_Control43330; Master_Control57453; Master_Control57457
LOC105629254	9.8663	9.51133	Master_Control47561
LOC105629256	13.6593	6.19286	Master_Control2742; Master_Control2748; Master_Control22734; Master_Control22735; Master_Control43428; Master_Control44764; Master_Control57690; Master_Control57691; Master_Control57692; Master_Control57693
LOC105629257	9.49287	9.1542	Master_Control47555; Master_Control47557
LOC105629259	10.7545	7.99156	Master_Control4997; Master_Control4998; Master_Control53219; Master_Control53220; Master_Control53222; Master_Control53223
LOC105629260	10.268	7.74375	Master_Control55738; Master_Control55739; Master_Control55740; Master_Control55741; Master_Control55742
LOC105629261	4.83053	2.31413	Master_Control57689
LOC105629264	2.90328	2.01094	Master_Control53224
LOC105629266	6.54841	3.47838	Master_Control4994; Master_Control4996; Master_Control4999; Master_Control53221; Master_Control57688; Master_Control60348; Master_Control67615
LOC105629270	6.22278	2.26331	Master_Control47559; Master_Control47567
LOC105629271	44.0799	26.7625	Master_Control294; Master_Control295; Master_Control296; Master_Control43372; Master_Control45974
LOC105629272	7.55158	2.0329	Master_Control3534; Master_Control3536; Master_Control53565; Master_Control53567
LOC105629273	243.551	16.9479
LOC105629274	4.18492	1.67229	Master_Control3533; Master_Control3535; Master_Control3537; Master_Control53566
LOC105629275	24.6297	4.46952	Master_Control13247; Master_Control13250; Master_Control13251; Master_Control13252; Master_Control52734
LOC105629276	9.92742	8.11262	Master_Control14566; Master_Control14567; Master_Control14568; Master_Control14569
LOC105629277			Master_Control37599
LOC105629278	5.63578	6.48893	Master_Control8693; Master_Control8694; Master_Control8695; Master_Control43224; Master_Control47755
LOC105629279	150.011	119.594	Master_Control35379; Master_Control35380; Master_Control35381; Master_Control35382; Master_Control37855; Master_Control40911; Master_Control57972
LOC105629281	1.84577	1.79306	Master_Control13128
LOC105629282	16.4726	3.17467	Master_Control38628
LOC105629283	9.4405	10.0137	Master_Control27449; Master_Control27450
LOC105629284	14.9026	11.947	Master_Control38900; Master_Control38901; Master_Control38902
LOC105629285	38.7493	53.6363	Master_Control5454; Master_Control5455; Master_Control5456; Master_Control5457; Master_Control5458; Master_Control5459; Master_Control61505; Master_Control61506
LOC105629287	24.6838	14.9028	Master_Control16650; Master_Control16651
LOC105629288	10.476	15.4632	Master_Control30807; Master_Control45079; Master_Control45080
LOC105629289	14.2553	17.224	Master_Control21665; Master_Control21666; Master_Control21667
LOC105629291	10.5764	6.48635	Master_Control14385; Master_Control14386; Master_Control47087; Master_Control50452
LOC105629292	14.2952	15.1805	Master_Control40299; Master_Control40300; Master_Control40301; Master_Control48886; Master_Control48887; Master_Control48888; Master_Control48889; Master_Control48890
LOC105629294	4.99673	4.21277	Master_Control22186; Master_Control22187; Master_Control61924
LOC105629296	1.7147	2.06577	Master_Control23416; Master_Control39852
LOC105629297	10.4639	11.9374	Master_Control32568; Master_Control32569; Master_Control32570
LOC105629298	33.2304	23.2473	Master_Control4119; Master_Control37996; Master_Control62451
LOC105629299	4.2077	3.10231	Master_Control30510
LOC105629300	11.7989	12.7516	Master_Control11142; Master_Control11143; Master_Control11144; Master_Control11145; Master_Control66934
LOC105629301	26.7205	26.1182	Master_Control20103; Master_Control20104; Master_Control62387; Master_Control62388; Master_Control62389
LOC105629302	23.968	29.4491	Master_Control11976
LOC105629303	14.7243	16.553	Master_Control4695; Master_Control4696; Master_Control4697; Master_Control4698; Master_Control4699; Master_Control59456; Master_Control59457; Master_Control59458; Master_Control59459
LOC105629304	177.532	150.658	Master_Control503
LOC105629305	8.17883	9.23273	Master_Control38655
LOC105629306	1.24588	1.16612	Master_Control58766
LOC105629307	3.33695	1.87306
LOC105629308	12.8967	8.52627	Master_Control14844; Master_Control14845; Master_Control69114
LOC105629309	5.42308	3.35025	Master_Control19772; Master_Control19773; Master_Control19774; Master_Control19775; Master_Control56647; Master_Control56648
LOC105629310	1.37686	1.03567	Master_Control32195
LOC105629311	110.358	108.217	Master_Control28715; Master_Control28716; Master_Control39053; Master_Control47473; Master_Control47474
LOC105629313	17.2627	16.6465	Master_Control49943
LOC105629314	9.87418	10.909	Master_Control56617
LOC105629315	19.9947	24.9369	Master_Control1216; Master_Control29409; Master_Control29410
LOC105629317	93.3042	67.3583	Master_Control1213; Master_Control1214; Master_Control1215; Master_Control1217; Master_Control1218; Master_Control1219; Master_Control45481; Master_Control45482; Master_Control45483
LOC105629318	2.47016	3.06744	Master_Control15350; Master_Control42879; Master_Control55504
LOC105629319	77.9894	9.53587	Master_Control26182; Master_Control58479
LOC105629320	13.7115	6.32664	Master_Control36205; Master_Control36206
LOC105629321	6.61061	1.94761	Master_Control34557; Master_Control34558
LOC105629322	7.15355	8.17995	Master_Control9844; Master_Control9845
LOC105629323	19.7485	22.5623	Master_Control40046; Master_Control40047
LOC105629324	13.6113	11.7155	Master_Control30496; Master_Control30497; Master_Control34813
LOC105629325	6.45053	4.85335	Master_Control15988; Master_Control52534
LOC105629326	10.4531	11.5597	Master_Control18052; Master_Control18053; Master_Control18054; Master_Control18055; Master_Control34822; Master_Control55646; Master_Control55647; Master_Control55648
LOC105629327	13.0119	9.47284	Master_Control36592; Master_Control36593
LOC105629328	61.7929	72.6928	Master_Control15443; Master_Control15444; Master_Control61777; Master_Control61778
LOC105629329	9.8287	10.8424	Master_Control15963; Master_Control67891
LOC105629331	4.54263	4.87356	Master_Control58127
LOC105629332	4.33201	5.35495	Master_Control62917
LOC105629333	14.0881	16.705	Master_Control35903; Master_Control35904; Master_Control48402
LOC105629334	23.4765	28.6641	Master_Control32827
LOC105629335	8.44535	9.175	Master_Control21816; Master_Control21817
LOC105629336	21.3495	20.8744	Master_Control984; Master_Control985; Master_Control986; Master_Control987; Master_Control988; Master_Control989; Master_Control990; Master_Control48253; Master_Control48254; Master_Control48255; Master_Control48256; Master_Control48257; Master_Control67991
LOC105629337	11.8829	6.28456	Master_Control52953
LOC105629338	11.3706	7.44529	Master_Control6198; Master_Control6199; Master_Control6200; Master_Control6201; Master_Control52954; Master_Control52955
LOC105629339	111.76	99.1119	Master_Control45767; Master_Control45768
LOC105629340	1.20887	1.72798	Master_Control39048
LOC105629342	3.20876	2.48032	Master_Control5109; Master_Control5111; Master_Control57164; Master_Control57165; Master_Control57166
LOC105629343	8.09049	1.82365	Master_Control10034; Master_Control10035; Master_Control10036
LOC105629344	2.18319	1.39259	Master_Control5110; Master_Control57163; Master_Control67625
LOC105629345	2.06086	1.97773	Master_Control19936; Master_Control62921
LOC105629347	21.2443	39.4565	Master_Control9160; Master_Control9161; Master_Control9162; Master_Control49230; Master_Control49231
LOC105629353	8.50596	17.7274	Master_Control16648; Master_Control16649
LOC105629355	3.8004	2.31489	Master_Control5496; Master_Control5505; Master_Control5507; Master_Control5508; Master_Control5512; Master_Control56718; Master_Control56719; Master_Control56720
LOC105629356	15.99	14.8795	Master_Control37956; Master_Control52009
LOC105629357	3.16279	2.79775	Master_Control30063; Master_Control30064; Master_Control30065
LOC105629358	150.786	421.095	Master_Control38494
LOC105629359	4.62285	10.951	Master_Control65033
LOC105629360	13.5749	24.5476	Master_Control12831; Master_Control12832; Master_Control12833; Master_Control56790; Master_Control56791; Master_Control56792; Master_Control56793
LOC105629363	1.08483	1.68492	Master_Control25393; Master_Control64157; Master_Control66553
LOC105629364	4.38669	3.52211	Master_Control21084
LOC105629365	12.5509	7.96255	Master_Control36530
LOC105629367	17.2175	15.9607	Master_Control19456; Master_Control19457; Master_Control19458; Master_Control19459; Master_Control63275; Master_Control63276
LOC105629368	20.4557	26.2744	Master_Control62181; Master_Control62182
LOC105629369	62.7174	62.9741	Master_Control38398; Master_Control38399; Master_Control44181; Master_Control60004; Master_Control60005; Master_Control60006
LOC105629370	16.9713	11.5152	Master_Control30167; Master_Control30168; Master_Control30169; Master_Control61150; Master_Control61151; Master_Control61152
LOC105629371	5.56347	1.76976	Master_Control35791; Master_Control55736
LOC105629372	33.3732	27.2	Master_Control4747; Master_Control4748; Master_Control65453; Master_Control65454
LOC105629373	19.6542	11.4537	Master_Control20742; Master_Control68986
LOC105629375	9.75055	15.0453	Master_Control14891; Master_Control14892; Master_Control14893; Master_Control14894; Master_Control55925; Master_Control55926
LOC105629376	8.78259	6.97224	Master_Control5765; Master_Control56933
LOC105629377	9.34727	10.687	Master_Control34615; Master_Control34616; Master_Control59390; Master_Control59391
LOC105629378	18.8421	14.6941	Master_Control14884; Master_Control14885; Master_Control14886; Master_Control14887; Master_Control14888; Master_Control14889; Master_Control51003; Master_Control51004
LOC105629379	166.794	63.2009	Master_Control1770; Master_Control1771; Master_Control1772; Master_Control1776; Master_Control45923
LOC105629380	28.6582	15.5474
LOC105629381	3.39455	3.69941	Master_Control1773; Master_Control1774; Master_Control1775; Master_Control63283
LOC105629382	44.4518	67.876	Master_Control3563; Master_Control3564; Master_Control62308
LOC105629383	6.21803	6.19445	Master_Control38711; Master_Control38712
LOC105629384	29.0211	40.1249	Master_Control1804; Master_Control1805; Master_Control1806; Master_Control1807; Master_Control1808; Master_Control1809; Master_Control49930; Master_Control49931; Master_Control49932
LOC105629385	4.13897	4.66842	Master_Control40235; Master_Control48700
LOC105629386	20.0481	23.5488	Master_Control11869; Master_Control40776
LOC105629387	18.4776	11.7911	Master_Control7515; Master_Control7516; Master_Control7517; Master_Control7518; Master_Control7519; Master_Control7520; Master_Control7521; Master_Control57382; Master_Control57383; Master_Control57384; Master_Control57385; Master_Control57386; Master_Control57387
LOC105629388	20.3986	16.1469	Master_Control3474; Master_Control3476; Master_Control3477; Master_Control3478; Master_Control3479; Master_Control51910
LOC105629390	7.92537	8.10176	Master_Control13281; Master_Control13282; Master_Control13283; Master_Control13286; Master_Control13288; Master_Control37350
LOC105629391	4.20878	3.4199	Master_Control4995
LOC105629400	3.64487	2.51545	Master_Control2735; Master_Control2746; Master_Control47558; Master_Control47562; Master_Control47564; Master_Control47565; Master_Control47568
LOC105629404	2.30213	1.47996	Master_Control34260
LOC105629411	3.36393	2.23205	Master_Control69254
LOC105629413	3.04026	1.80934	Master_Control5514; Master_Control48871; Master_Control48873; Master_Control48874
LOC105629414	1.95064	1.5091	Master_Control48872
LOC105629424	1.94965	1.53144	Master_Control5503
LOC105629429	2.97329	1.23288	Master_Control5511; Master_Control53608
LOC105629434	6.82249	8.42632	Master_Control17942; Master_Control17943; Master_Control45598
LOC105629435	482.475	412.916	Master_Control1007; Master_Control1008; Master_Control45618
LOC105629436	4.84059	3.40849	Master_Control31519; Master_Control50477
LOC105629437	1.67011	4.35981	Master_Control38656
LOC105629439	12.0579	11.8395	Master_Control56342
LOC105629440	42.5354	33.3756	Master_Control29830; Master_Control29831; Master_Control29832; Master_Control63310; Master_Control63311
LOC105629441	1.65641	2.26345	Master_Control34310
LOC105629444	14.0105	18.5327	Master_Control30886; Master_Control30887; Master_Control30889; Master_Control30890; Master_Control30891; Master_Control30892; Master_Control30893; Master_Control30894; Master_Control46912; Master_Control46913; Master_Control46914; Master_Control46915; Master_Control46916; Master_Control46917
LOC105629445	8.891	7.65344	Master_Control4665; Master_Control4666; Master_Control4667; Master_Control4668; Master_Control4669; Master_Control58350
LOC105629446	7.06303	6.26146	Master_Control8076; Master_Control8077; Master_Control8078; Master_Control8079; Master_Control8080; Master_Control8081; Master_Control52628
LOC105629451	7.64686	5.59212	Master_Control49153; Master_Control49154; Master_Control49155
LOC105629452	13.1468	2.39636	Master_Control14023; Master_Control67176
LOC105629454	225.745	200.64	Master_Control60448
LOC105629455	1.71316	1.02453	Master_Control4836; Master_Control66524
LOC105629456	4.92379	3.64852	Master_Control33413; Master_Control33414
LOC105629457	7.27045	23.2543
LOC105629458	5.42184	7.99273	Master_Control18789; Master_Control18790; Master_Control18791; Master_Control49987; Master_Control49988
LOC105629459	2.58979	4.05924	Master_Control16273
LOC105629460	9.8224	10.5949	Master_Control23304; Master_Control23305
LOC105629461	78.1722	77.7458	Master_Control27646; Master_Control27647; Master_Control27648
LOC105629462	22.5584	17.2607	Master_Control6810; Master_Control6811; Master_Control6812; Master_Control6813; Master_Control6814; Master_Control6815; Master_Control6816; Master_Control48427; Master_Control48428; Master_Control48429; Master_Control60453
LOC105629464	17.1946	21.9566	Master_Control713; Master_Control58643
LOC105629465	7.9457	8.04475	Master_Control23306; Master_Control62355; Master_Control62356; Master_Control62357
LOC105629466	2.12252	2.65386	Master_Control17013; Master_Control32182; Master_Control41095
LOC105629467	14.3825	15.6453	Master_Control39587; Master_Control51800; Master_Control51801; Master_Control51802; Master_Control51803
LOC105629468	2.38868	2.03724	Master_Control20633; Master_Control20634; Master_Control20635
LOC105629469	2.94453	2.68703	Master_Control20663
LOC105629470	140.159	153.876	Master_Control16889; Master_Control16890; Master_Control16891; Master_Control16892; Master_Control16893; Master_Control16894; Master_Control46921; Master_Control46922; Master_Control46923; Master_Control46924; Master_Control46925; Master_Control46926
LOC105629471	48.1781	69.8071	Master_Control19937; Master_Control19938; Master_Control66315
LOC105629472	16.5573	19.8609	Master_Control7561; Master_Control7562; Master_Control7563; Master_Control54405; Master_Control54406; Master_Control54407; Master_Control54408; Master_Control54409; Master_Control54410
LOC105629473	6.24862	3.94197	Master_Control18825; Master_Control18826
LOC105629474	2.81963	5.65231	Master_Control66962
LOC105629475	5.56172	5.85218	Master_Control11825
LOC105629476	2.35658	2.36033	Master_Control28235
LOC105629477	9.49137	2.45732	Master_Control8901
LOC105629478	9.54132	11.6342	Master_Control21174; Master_Control59928
LOC105629479	4.11537	4.26639	Master_Control50537
LOC105629480	6.02674	6.33939	Master_Control15536; Master_Control15537
LOC105629481	1.90504	2.68717	Master_Control15902; Master_Control15903; Master_Control62922; Master_Control62923; Master_Control62924
LOC105629482	33.9333	20.5738	Master_Control28720; Master_Control28721
LOC105629483	3.80316	3.55399	Master_Control36982; Master_Control36983
LOC105629484	1.17827	1.66081	Master_Control22069
LOC105629485	7.7642	4.81732	Master_Control4494; Master_Control4495; Master_Control4496; Master_Control4497; Master_Control4498; Master_Control4499; Master_Control52989
LOC105629486	10.2869	8.6076	Master_Control16075
LOC105629487	15.461	11.8525	Master_Control41746; Master_Control62952
LOC105629489	25.0522	28.5384	Master_Control3202; Master_Control3203; Master_Control52998; Master_Control67366
LOC105629490	2.9957	2.79632	Master_Control52825
LOC105629492	3.18035	2.79385	Master_Control32627
LOC105629493	9.14724	13.1166	Master_Control25158; Master_Control25159
LOC105629494	42.7051	62.0901	Master_Control8206; Master_Control69493
LOC105629495	17.6273	38.0239	Master_Control41737
LOC105629496	18.0906	17.3472	Master_Control25782; Master_Control25783; Master_Control25784; Master_Control25785; Master_Control25786; Master_Control40296; Master_Control53027; Master_Control53028; Master_Control53029; Master_Control53030; Master_Control53031
LOC105629497	1.04413	1.5301	Master_Control34283; Master_Control43095; Master_Control65003; Master_Control65004; Master_Control65005
LOC105629498	1.20963	1.44796	Master_Control26796; Master_Control26797; Master_Control26798; Master_Control58502; Master_Control59728; Master_Control69552
LOC105629499	11.9799	18.3629	Master_Control6002; Master_Control6003; Master_Control66411
LOC105629500	8.2881	7.01113	Master_Control31012
LOC105629501	4.80639	11.3158	Master_Control18128
LOC105629502	7.91457	8.35837	Master_Control14263; Master_Control14264; Master_Control41996; Master_Control61624; Master_Control63393; Master_Control66460
LOC105629503	2.09192	4.27083	Master_Control44370; Master_Control44816; Master_Control44817; Master_Control44818; Master_Control48192
LOC105629504	43.8723	38.676	Master_Control6771; Master_Control52707; Master_Control52708; Master_Control52709
LOC105629505	69.8327	122.891	Master_Control59845
LOC105629506	2.89614	1.85836	Master_Control31694; Master_Control31695; Master_Control31696; Master_Control31697; Master_Control58448
LOC105629507	6.17539	10.333	Master_Control25265; Master_Control57336
LOC105629509	21.4544	15.4731	Master_Control67951
LOC105629521	5.05481	1.1905
LOC105629524	5.5325	4.60521	Master_Control65767
LOC105629526			Master_Control44629; Master_Control69021
LOC105629528	2.58701	3.39127	Master_Control3852; Master_Control3854; Master_Control52491
LOC105629531	71.8765	125.14	Master_Control28329; Master_Control47170; Master_Control47171
LOC105629532	3.65496	4.73111	Master_Control62053
LOC105629533	5.3776	3.76669	Master_Control11838; Master_Control11839
LOC105629534	3.51778	4.06203	Master_Control32236; Master_Control55461
LOC105629535	3.65627	4.04592	Master_Control37243
LOC105629537	6.17949	11.4052	Master_Control38483; Master_Control58316; Master_Control58317
LOC105629538	13.6247	11.1458	Master_Control14514; Master_Control14515; Master_Control14516; Master_Control14517; Master_Control14518; Master_Control14519; Master_Control14520; Master_Control14521; Master_Control49102; Master_Control49103; Master_Control49104; Master_Control49105
LOC105629543	6.94562	7.32975	Master_Control29814
LOC105629546	1.95629	1.34099	Master_Control21846; Master_Control42813; Master_Control44202
LOC105629550	2.22841	2.59965	Master_Control63602
LOC105629555	1.56689	1.43746	Master_Control13357; Master_Control13363
LOC105629556	35.6831	33.0972	Master_Control26074; Master_Control26075; Master_Control26076; Master_Control36965
LOC105629557	1.52131	1.74839	Master_Control19912; Master_Control54114; Master_Control68645
LOC105629558	1.18575	1.28506	Master_Control42147; Master_Control54115
LOC105629560	20.2058	14.6138	Master_Control8991; Master_Control8992; Master_Control55483; Master_Control55484; Master_Control55485
LOC105629561	4.87141	3.90296	Master_Control39462; Master_Control39463; Master_Control39464
LOC105629562	10.0448	20.3802	Master_Control15137; Master_Control15138; Master_Control15139; Master_Control50544; Master_Control50545; Master_Control50546
LOC105629563	14.9256	19.8067	Master_Control6516; Master_Control6517; Master_Control6518; Master_Control52413; Master_Control52414; Master_Control52415
LOC105629564	5.64444	1.3877	Master_Control16484; Master_Control16485; Master_Control16489; Master_Control16490; Master_Control63244
LOC105629565	256.079	507.042	Master_Control1131; Master_Control51237; Master_Control51238
LOC105629567	1.03444	1.74152	Master_Control11274; Master_Control19913; Master_Control19914; Master_Control33601; Master_Control56958
LOC105629569	1.70022	1.96177	Master_Control11273; Master_Control11275; Master_Control37533; Master_Control56957; Master_Control68899
LOC105629570	10.9462	12.5895	Master_Control30612; Master_Control54258
LOC105629572	5.91044	4.7637	Master_Control18966
LOC105629573	1.09931	1.74088	Master_Control68999
LOC105629574	1.87893	1.25419	Master_Control32143
LOC105629575	82.1043	98.6438	Master_Control63069
LOC105629576	1.82383	1.8893	Master_Control7359; Master_Control27895
LOC105629577	3.28112	1.81823	Master_Control16996; Master_Control69236
LOC105629578	37.2296	18.0361	Master_Control29129; Master_Control29130; Master_Control29131; Master_Control29132; Master_Control29133; Master_Control29134; Master_Control29135; Master_Control29136; Master_Control29137
LOC105629581	2.14154	1.48817	Master_Control33691; Master_Control35338; Master_Control57572
LOC105629582	10.0131	5.01268	Master_Control8928
LOC105629584	8.21091	7.73135	Master_Control22198; Master_Control22199; Master_Control22200; Master_Control22201; Master_Control22202; Master_Control22203; Master_Control22204; Master_Control22205; Master_Control54500; Master_Control54501
LOC105629586	7.19596	12.3389	Master_Control8785; Master_Control8786; Master_Control39951
LOC105629611	1.0075	1.14227	Master_Control31412; Master_Control54112; Master_Control68995
LOC105629612	15.7259	14.8601	Master_Control16920; Master_Control16921; Master_Control16922; Master_Control16923; Master_Control16924; Master_Control40691
LOC105629627	11.5962	10.1125	Master_Control8706; Master_Control8707; Master_Control8708; Master_Control8709; Master_Control45612; Master_Control45613; Master_Control45614
LOC105629629	23.541	8.72889	Master_Control12243; Master_Control12244; Master_Control12245; Master_Control12246
LOC105629631	9.07415	9.2589	Master_Control14228; Master_Control47860; Master_Control47861; Master_Control47862
LOC105629633	9.02465	9.80919	Master_Control31735; Master_Control31736
LOC105629635	8.08765	6.51606	Master_Control29907; Master_Control47199; Master_Control59624
LOC105629636	9.20867	8.375	Master_Control25656; Master_Control25657; Master_Control25658; Master_Control25659; Master_Control56937; Master_Control56938
LOC105629637	2.06982	2.11122	Master_Control27165
LOC105629638	11.6979	12.1735	Master_Control32024; Master_Control32025; Master_Control32026; Master_Control32027; Master_Control32028; Master_Control65347
LOC105629639	18.1176	31.2221	Master_Control7860; Master_Control54365
LOC105629640	12.5404	12.8854	Master_Control16465; Master_Control16466; Master_Control55929; Master_Control55930
LOC105629641	18.0748	25.2497	Master_Control19252; Master_Control49791
LOC105629642	1.64196	2.29269	Master_Control40874
LOC105629643	5.08532	3.00457	Master_Control7434; Master_Control7435; Master_Control7436; Master_Control44886; Master_Control58242; Master_Control66318
LOC105629644	25.5779	25.1405	Master_Control35346; Master_Control35347
LOC105629646	2.18887	1.93936	Master_Control2013; Master_Control2014; Master_Control2015; Master_Control2016; Master_Control2017; Master_Control2018; Master_Control54138
LOC105629647	6.00324	5.19906	Master_Control62969; Master_Control62970
LOC105629648	1.69802	1.20952	Master_Control54139
LOC105629649	27.1739	6.5095	Master_Control34508; Master_Control34509; Master_Control62724
LOC105629650	11.9405	8.53278	Master_Control12130; Master_Control12131; Master_Control12132; Master_Control46818; Master_Control46819
LOC105629651	18.6965	16.983	Master_Control20253; Master_Control20254; Master_Control54541
LOC105629653	5.53886	6.57086	Master_Control22168; Master_Control22169; Master_Control22170; Master_Control57188
LOC105629654	16.0176	5.59884	Master_Control36317
LOC105629655	9.88221	7.13695	Master_Control10484; Master_Control10485; Master_Control10486
LOC105629656	7.29161	7.32905	Master_Control9578; Master_Control9579; Master_Control9580; Master_Control9581; Master_Control52719; Master_Control52720; Master_Control52721
LOC105629657	5.95325	6.06913	Master_Control30172; Master_Control42702; Master_Control67305
LOC105629658	13.9823	11.7891	Master_Control11561; Master_Control11562; Master_Control11563; Master_Control11564; Master_Control11565; Master_Control11566; Master_Control11567; Master_Control49221; Master_Control49222; Master_Control49223; Master_Control49224; Master_Control49225; Master_Control63214; Master_Control63215; Master_Control63216
LOC105629659	151.061	57.099	Master_Control26184
LOC105629663	1.45034	1.34288	Master_Control25353; Master_Control57774
LOC105629664	35.2898	40.9737	Master_Control29395; Master_Control29396; Master_Control29397; Master_Control58646
LOC105629665	15.1757	4.38585	Master_Control5274; Master_Control5275; Master_Control5276; Master_Control5277; Master_Control5278; Master_Control5279; Master_Control63910
LOC105629666	12.7462	9.88574	Master_Control35639; Master_Control35640
LOC105629667	158.871	224.147	Master_Control29026; Master_Control38919; Master_Control41336
LOC105629668	18.4044	19.0759	Master_Control35786
LOC105629669	29.2032	21.6061	Master_Control1997; Master_Control1998; Master_Control1999; Master_Control2000; Master_Control2001; Master_Control2002; Master_Control54978; Master_Control54979; Master_Control54980
LOC105629670	2.3533	3.96008	Master_Control23472
LOC105629671	8.49595	22.1598	Master_Control38331; Master_Control50565
LOC105629672	10.66	10.2343	Master_Control5914; Master_Control51427; Master_Control51429; Master_Control51430
LOC105629673	12.7381	28.0535	Master_Control40022
LOC105629676	30.4847	33.9946	Master_Control30473; Master_Control30474; Master_Control48698; Master_Control48699
LOC105629678	10.2414	19.4122	Master_Control11001; Master_Control63701; Master_Control63702; Master_Control63703; Master_Control67902
LOC105629679	27.2039	16.1375	Master_Control24258; Master_Control24259; Master_Control24260; Master_Control24261; Master_Control24262; Master_Control24263
LOC105629680	27.7115	25.5356	Master_Control27; Master_Control28; Master_Control29; Master_Control30; Master_Control31
LOC105629681	11.0559	8.71141	Master_Control13346; Master_Control62248
LOC105629682	182.142	146.062	Master_Control28532; Master_Control28533; Master_Control65155; Master_Control65156
LOC105629684	75.1003	72.3932	Master_Control18909; Master_Control45476; Master_Control45477; Master_Control45478; Master_Control45479
LOC105629685	3.80401	3.04913	Master_Control1365
LOC105629686	34.9126	27.9533	Master_Control46392
LOC105629687	2.37235	2.82936	Master_Control33213
LOC105629688	3.87261	3.54615	Master_Control63341
LOC105629689	93.0666	221.615	Master_Control1018; Master_Control64203; Master_Control64204
LOC105629690	48.0335	32.6819	Master_Control12857
LOC105629691	35.7058	40.0518	Master_Control35704; Master_Control35705; Master_Control68276
LOC105629692	21.2161	27.0852	Master_Control38629
LOC105629693	9.4495	5.99091	Master_Control13822; Master_Control14872; Master_Control14873; Master_Control14874; Master_Control61351
LOC105629694	9.25443	8.49341	Master_Control12968; Master_Control12969; Master_Control12970; Master_Control12971; Master_Control12972; Master_Control62285; Master_Control62286
LOC105629695	2.92435	2.34642	Master_Control22029; Master_Control22030; Master_Control22031; Master_Control22032; Master_Control22033
LOC105629697	2.72771	1.08716	Master_Control22857; Master_Control39019; Master_Control39225
LOC105629699	8.49933	11.2324	Master_Control38922; Master_Control67992
LOC105629701	4.79077	1.46129	Master_Control1779; Master_Control1780; Master_Control47141; Master_Control66107
LOC105629702	4.05602	3.58337	Master_Control4571
LOC105629703	3.47965	1.36272	Master_Control22446
LOC105629704	8.42745	7.16115	Master_Control13373; Master_Control13654; Master_Control41933; Master_Control41934; Master_Control50507; Master_Control54069
LOC105629706	6.31577	6.70661	Master_Control17594; Master_Control17595; Master_Control17596; Master_Control17597; Master_Control17598; Master_Control60899
LOC105629708	14.3258	14.0582	Master_Control59334; Master_Control59335
LOC105629709	9.69417	15.469	Master_Control30931; Master_Control30932; Master_Control30933; Master_Control30934; Master_Control30935; Master_Control65238
LOC105629710	93.6399	112.425	Master_Control31309
LOC105629711	97.8925	122.789	Master_Control31310
LOC105629713	24.5305	31.281	Master_Control30382; Master_Control30383; Master_Control59510; Master_Control59511
LOC105629714	4.30269	1.81779	Master_Control64231
LOC105629717	13.4277	12.2394	Master_Control12518; Master_Control12519; Master_Control12520; Master_Control62486
LOC105629719	4.66255	3.37298	Master_Control7532; Master_Control7533; Master_Control7534; Master_Control59444; Master_Control67566
LOC105629720	17.8063	11.5272	Master_Control37417; Master_Control37418; Master_Control37419; Master_Control37420; Master_Control51732; Master_Control51733
LOC105629721	1.54169	3.74612	Master_Control53719
LOC105629723	16.1917	8.91053	Master_Control8336; Master_Control8337; Master_Control8338; Master_Control8339; Master_Control8340; Master_Control8341; Master_Control39916; Master_Control54415
LOC105629724	5.71206	3.25353	Master_Control15621; Master_Control22469
LOC105629725	1.55563	3.00338	Master_Control63982
LOC105629726	19.7757	15.8319	Master_Control30655; Master_Control46274; Master_Control46275
LOC105629727	3.3113	3.49572	Master_Control27961; Master_Control28062; Master_Control66119
LOC105629728	8.77303	2.6365	Master_Control43293; Master_Control57698
LOC105629729	30.2009	28.8906	Master_Control4175; Master_Control4176; Master_Control4177; Master_Control4178; Master_Control4179; Master_Control4180; Master_Control4181; Master_Control4182; Master_Control4183; Master_Control65655; Master_Control65656; Master_Control65657; Master_Control65658; Master_Control65659; Master_Control65660; Master_Control65661
LOC105629730	13.3161	10.3993	Master_Control4817; Master_Control4827; Master_Control48647; Master_Control48656
LOC105629732	16.7008	20.7158	Master_Control33717
LOC105629744	43.2036	14.9645
LOC105629748	8.83048	8.11088	Master_Control2011; Master_Control2012
LOC105629754	11.719	6.23045	Master_Control16142
LOC105629757	3.57906	3.4717	Master_Control6793; Master_Control6795; Master_Control6796; Master_Control6797; Master_Control55310; Master_Control55311; Master_Control55312; Master_Control55314; Master_Control55315
LOC105629762	6.74347	8.52787	Master_Control16734; Master_Control16735; Master_Control16736
LOC105629765			Master_Control48110
LOC105629770	3.74949	2.19235	Master_Control4818
LOC105629771	2.39973	2.14877	Master_Control28103
LOC105629772	8.08978	6.00646	Master_Control47380; Master_Control47381
LOC105629773	2.39396	7.69547	Master_Control65535; Master_Control65536
LOC105629774	7.44377	6.60454	Master_Control52158; Master_Control52159
LOC105629775	3.0137	2.66914	Master_Control44598
LOC105629776	9.44687	4.97323	Master_Control5967; Master_Control5968; Master_Control5969; Master_Control5970; Master_Control5971; Master_Control52156; Master_Control52157
LOC105629777	5.08548	4.18802	Master_Control36200
LOC105629778	18.7913	17.2175	Master_Control32464; Master_Control32465; Master_Control32466; Master_Control32467; Master_Control60008; Master_Control60493
LOC105629779	4.98234	3.20106	Master_Control35575; Master_Control35576; Master_Control35577; Master_Control35578
LOC105629780	3.40428	1.94585	Master_Control17487; Master_Control17488; Master_Control17489; Master_Control17490; Master_Control59437
LOC105629786	6.37108	1.19152
LOC105629787			Master_Control43529
LOC105629791	9.69789	8.7048	Master_Control30446; Master_Control30447; Master_Control54703; Master_Control54704; Master_Control54705; Master_Control54706
LOC105629793	24.5569	22.0227	Master_Control27722; Master_Control50997
LOC105629796	20.5354	2.74609	Master_Control35811; Master_Control35812; Master_Control35813; Master_Control35814
LOC105629806	4.85755	4.06772	Master_Control63873
LOC105629807	48.0597	3.73206	Master_Control39993
LOC105629809	40.6319	1.69651	Master_Control32400; Master_Control32401; Master_Control56723
LOC105629810	10.1024	1.37749	Master_Control1366; Master_Control1373
LOC105629811	16.259	1.30928	Master_Control1367; Master_Control1368; Master_Control1369; Master_Control1370; Master_Control1371; Master_Control1372; Master_Control1374
LOC105629820	15.5485	39.1595
LOC105629823	12.5374	11.1821	Master_Control24732; Master_Control24733; Master_Control24734; Master_Control24735; Master_Control53894
LOC105629824	12.399	15.2258	Master_Control14871; Master_Control55868; Master_Control55869; Master_Control55870; Master_Control55871; Master_Control55872; Master_Control55873
LOC105629825	50.5504	59.5598	Master_Control3937; Master_Control3938; Master_Control3939; Master_Control3940; Master_Control3941; Master_Control3942; Master_Control3943; Master_Control3944; Master_Control3945; Master_Control47117; Master_Control47118; Master_Control47120
LOC105629826	6.46093	8.12685	Master_Control7780; Master_Control7781; Master_Control7782; Master_Control7783; Master_Control55554; Master_Control55555; Master_Control55556; Master_Control55557; Master_Control65837
LOC105629827	45.7522	24.2635	Master_Control1899; Master_Control1900; Master_Control1901; Master_Control1902; Master_Control47073; Master_Control47074
LOC105629829	8.62627	7.43791	Master_Control14546
LOC105629830	11.3022	26.8903	Master_Control35378; Master_Control65341
LOC105629831	6.55823	4.68666	Master_Control7360; Master_Control7361; Master_Control7362
LOC105629832	7.18705	7.7095	Master_Control30427; Master_Control30428; Master_Control30429
LOC105629833	3.2755	2.5556	Master_Control3881; Master_Control46088; Master_Control46089; Master_Control46090
LOC105629834	16.5871	16.6304	Master_Control956
LOC105629835	45.2563	3.52808	Master_Control38464
LOC105629836	27.6792	5.27855	Master_Control29886; Master_Control51189
LOC105629837	5.07676	4.41129	Master_Control43227
LOC105629838	18.0257	9.00945	Master_Control51; Master_Control52
LOC105629839	3.13922	1.31891	Master_Control15336; Master_Control15337; Master_Control15338; Master_Control15339; Master_Control68466
LOC105629840	7.66891	8.77666	Master_Control31107; Master_Control39849; Master_Control47203
LOC105629843	3.10433	1.64806	Master_Control44842; Master_Control64584
LOC105629844	1.92792	2.99232	Master_Control65860
LOC105629846	5.19737	7.05931	Master_Control17792; Master_Control67570
LOC105629847	7.2717	3.22929	Master_Control13888; Master_Control13889; Master_Control34238
LOC105629848	6.64883	5.15303	Master_Control32070; Master_Control32071; Master_Control32072; Master_Control32073; Master_Control38312; Master_Control52034
LOC105629849	5.51381	4.77952	Master_Control19444; Master_Control38362; Master_Control45397; Master_Control45398
LOC105629850	17.5752	9.56481	Master_Control19438; Master_Control19439; Master_Control19445
LOC105629851	16.4825	22.6754	Master_Control17341; Master_Control17342; Master_Control19440; Master_Control19441; Master_Control19442; Master_Control19443; Master_Control19446; Master_Control52101; Master_Control52102; Master_Control52103; Master_Control52104; Master_Control52105; Master_Control52106
LOC105629853	9.81962	6.08386	Master_Control20133; Master_Control20134; Master_Control51556; Master_Control51557
LOC105629854	8.87392	9.29329	Master_Control14528; Master_Control14529; Master_Control14530; Master_Control48367; Master_Control48368
LOC105629855	7.74273	10.8117	Master_Control53809; Master_Control53810
LOC105629856	2.86185	4.02523	Master_Control47663
LOC105629857	14.8702	15.2	Master_Control25193
LOC105629858	25.0107	42.8842	Master_Control19158; Master_Control60953; Master_Control60954; Master_Control60955
LOC105629863	1.69855	11.3459
LOC105629866	2.39303	2.53484	Master_Control19573; Master_Control53015; Master_Control53016; Master_Control53019; Master_Control53021
LOC105629873	4.6021	13.11
LOC105629878	2.39414	2.83476	Master_Control51577
LOC105629882	1.58319	1.48629	Master_Control19575; Master_Control19576; Master_Control19578; Master_Control19579; Master_Control19581; Master_Control43802; Master_Control53017; Master_Control53018; Master_Control53020; Master_Control69389
LOC105629885	20.0367	4.79681	Master_Control3729; Master_Control3730; Master_Control51082
LOC105629889	131.037	73.9706	Master_Control46491
LOC105629892	2.45578	1.75807	Master_Control31040
LOC105629893	7.15362	1.52346	Master_Control38814; Master_Control38815; Master_Control38816; Master_Control57085
LOC105629896	14.8711	24.3284	Master_Control19817; Master_Control49467
LOC105629897	11.6929	16.1785	Master_Control11957; Master_Control11958; Master_Control11959; Master_Control11960; Master_Control11961; Master_Control60395; Master_Control60396
LOC105629898	5.86023	5.82604	Master_Control53821
LOC105629899	11.4233	9.73873	Master_Control36164; Master_Control36165; Master_Control36166
LOC105629900	19.3093	22.5449	Master_Control28346; Master_Control28347; Master_Control53822
LOC105629901	6.02498	4.77708	Master_Control27758; Master_Control27759; Master_Control55743
LOC105629902	1.702	2.82634	Master_Control65482; Master_Control65483; Master_Control65807
LOC105629904	4.45343	4.61127	Master_Control11066
LOC105629906	2.25165	2.49867	Master_Control23213; Master_Control23214; Master_Control46959
LOC105629907	2.52796	2.87419	Master_Control33040; Master_Control56988
LOC105629908	23.7167	27.646	Master_Control4885; Master_Control4886; Master_Control66787
LOC105629909	18.336	17.4951	Master_Control15127
LOC105629910	3.75522	1.95461	Master_Control22719
LOC105629911	6.33019	5.13957	Master_Control21485; Master_Control54417
LOC105629912	15.0285	15.2648	Master_Control20189; Master_Control20190
LOC105629913	6.17631	7.74464	Master_Control29866; Master_Control29867; Master_Control29868; Master_Control29869; Master_Control68779
LOC105629914	7.46593	11.594	Master_Control36264; Master_Control52851
LOC105629915	48.2526	24.8762	Master_Control3823; Master_Control3824; Master_Control53603; Master_Control53604
LOC105629916	37.9875	52.9912	Master_Control26741; Master_Control26742; Master_Control49157; Master_Control49158
LOC105629918	7.87963	8.57476	Master_Control18147; Master_Control66249; Master_Control66250
LOC105629919	4.23989	7.00568	Master_Control13590; Master_Control65151
LOC105629920	1.31071	2.9987	Master_Control55271
LOC105629922	24.8029	41.4797	Master_Control2484; Master_Control60295; Master_Control60296; Master_Control60297
LOC105629923	38.7001	25.6453	Master_Control1237; Master_Control1238; Master_Control1239; Master_Control1240; Master_Control1241; Master_Control1242; Master_Control1243; Master_Control1244; Master_Control38243; Master_Control53652; Master_Control53653; Master_Control53654; Master_Control53655; Master_Control53656; Master_Control53657; Master_Control53658
LOC105629924	23.1664	19.4246	Master_Control29287; Master_Control29288; Master_Control29289; Master_Control53453
LOC105629926	51.634	61.4058	Master_Control23487; Master_Control23488; Master_Control23489; Master_Control23490; Master_Control23491; Master_Control23492; Master_Control23493; Master_Control55808; Master_Control55809; Master_Control55810; Master_Control55811
LOC105629927	20.7971	28.2471	Master_Control53628
LOC105629928	7.46678	10.8107	Master_Control36048; Master_Control60024; Master_Control60025; Master_Control60026; Master_Control60027; Master_Control60028
LOC105629931	10.9751	26.7122	Master_Control31734
LOC105629932	3.23519	2.82536	Master_Control31732; Master_Control31733; Master_Control63052
LOC105629933	1.69365	1.47332	Master_Control31464; Master_Control63213
LOC105629935	5.59468	3.81733	Master_Control16835; Master_Control57549
LOC105629936	53.9306	8.65251	Master_Control2050
LOC105629937	9.00828	9.02262	Master_Control35231
LOC105629938	21.4713	27.1192	Master_Control12902; Master_Control12903; Master_Control12904; Master_Control12905; Master_Control12906; Master_Control12907; Master_Control45790; Master_Control45791
LOC105629940	1.63468	1.64399	Master_Control34242
LOC105629941	2.69947	1.9411	Master_Control33155; Master_Control33156; Master_Control33157
LOC105629943	1.33714	1.52754	Master_Control23486; Master_Control59384; Master_Control69406
LOC105629944	5.26736	8.67746	Master_Control22172
LOC105629945	11.9629	9.73427	Master_Control17662; Master_Control17663; Master_Control17664; Master_Control17665; Master_Control17666; Master_Control61817; Master_Control61818; Master_Control61819; Master_Control61820; Master_Control61821
LOC105629946	7.21697	7.26646	Master_Control63582
LOC105629947	16.031	12.7857	Master_Control1651; Master_Control1652
LOC105629948	3.34194	1.95934	Master_Control36704
LOC105629949	9.11911	10.4702	Master_Control7487; Master_Control7488
LOC105629952	6.27756	7.3765	Master_Control34178; Master_Control34179; Master_Control54694; Master_Control54695; Master_Control54696
LOC105629953	3.13229	2.16003	Master_Control32893; Master_Control32894
LOC105629954	7.89966	6.5776	Master_Control17718
LOC105629955	1.65514	2.03273	Master_Control41487; Master_Control60263; Master_Control68122
LOC105629957	12.2151	9.00035	Master_Control15920
LOC105629958	22.2895	16.2202	Master_Control1667; Master_Control1668; Master_Control1669; Master_Control1670; Master_Control1671; Master_Control50512
LOC105629959	56.3417	33.6073	Master_Control7089; Master_Control7098; Master_Control7099; Master_Control54959; Master_Control54960; Master_Control54962
LOC105629960	24.3001	14.5366	Master_Control7090; Master_Control7091; Master_Control7092; Master_Control7093; Master_Control7094; Master_Control7095; Master_Control7096; Master_Control54961; Master_Control54963
LOC105629961	12.0612	16.5698	Master_Control2808; Master_Control2809; Master_Control2810; Master_Control2811; Master_Control63457; Master_Control63458; Master_Control63459
LOC105629962	15.7723	18.2067	Master_Control11067
LOC105629966			Master_Control39174
LOC105629979	2.38093	1.69823	Master_Control15845
LOC105629985	2.92364	2.05445	Master_Control12894; Master_Control12895; Master_Control40650; Master_Control55391; Master_Control55392
LOC105629986	1.60002	1.30247	Master_Control19574; Master_Control43317; Master_Control44767; Master_Control59378; Master_Control63908
LOC105629988	22.2822	21.9473	Master_Control29632; Master_Control29633; Master_Control29634; Master_Control29635; Master_Control29636; Master_Control55854; Master_Control55855; Master_Control55856
LOC105629990			Master_Control38262
LOC105629991	17.5154	18.7662	Master_Control68300
LOC105629992	11.3709	99.7847	Master_Control37703; Master_Control44979
LOC105629993	4.40412	94.3922	Master_Control14547; Master_Control67073
LOC105629994	126.418	1018.43
LOC105629995	4.45058	2.1203	Master_Control57935
LOC105629996	7.26631	2.08318
LOC105629997	4.55876	4.13787	Master_Control36807; Master_Control55131
LOC105629998	7.18292	10.1187	Master_Control21699; Master_Control36296; Master_Control41656; Master_Control48976; Master_Control48977; Master_Control48978
LOC105629999	42.0223	51.6559	Master_Control4673; Master_Control50668
LOC105630000	4.31294	2.72619	Master_Control21628; Master_Control21629; Master_Control51013
LOC105630001	34.6584	25.4664	Master_Control9773; Master_Control9774; Master_Control9775; Master_Control9776; Master_Control9779; Master_Control27094; Master_Control47402; Master_Control47403; Master_Control47404; Master_Control47405; Master_Control47407; Master_Control62684
LOC105630002	11.5765	10.05	Master_Control31016; Master_Control31017; Master_Control31018; Master_Control31019; Master_Control31020; Master_Control31021
LOC105630003	6.43686	4.66928	Master_Control19577; Master_Control19580; Master_Control54757
LOC105630004	12.8734	8.55906	Master_Control17040; Master_Control17041; Master_Control17042; Master_Control17044; Master_Control43452; Master_Control44453; Master_Control53930
LOC105630005	2.90714	2.67528	Master_Control63872
LOC105630006	11.1028	13.4026	Master_Control3886; Master_Control61674; Master_Control68025
LOC105630007	24.2175	20.5334	Master_Control1702; Master_Control1703; Master_Control1704; Master_Control1705; Master_Control1706
LOC105630012	2.11928	1.47661	Master_Control9191; Master_Control9192; Master_Control20928
LOC105630013	3.44529	2.10416	Master_Control24556; Master_Control24557
LOC105630014	90.7135	131.067	Master_Control7900
LOC105630015	71.6261	80.9912	Master_Control196; Master_Control201; Master_Control13384; Master_Control39593; Master_Control58595; Master_Control58596; Master_Control58597
LOC105630016	18.6172	10.5718	Master_Control20636; Master_Control20637
LOC105630017	12.2933	10.2785	Master_Control14951; Master_Control14952; Master_Control14953; Master_Control14954; Master_Control14955; Master_Control14956; Master_Control49977; Master_Control49978; Master_Control49979
LOC105630018	3.07161	3.67682	Master_Control30921; Master_Control54605; Master_Control54607
LOC105630019	5.19977	6.96981	Master_Control30922; Master_Control30923; Master_Control54602; Master_Control54603; Master_Control54604; Master_Control54606; Master_Control54608
LOC105630020	4.00887	7.60335	Master_Control53756; Master_Control53757; Master_Control53758
LOC105630021	11.829	7.2209	Master_Control3947; Master_Control3948
LOC105630022	1.0338	4.72636	Master_Control56414
LOC105630023	3.3853	2.76355	Master_Control9990; Master_Control9991
LOC105630024	9.93085	19.95	Master_Control12160; Master_Control12161; Master_Control12162; Master_Control12163; Master_Control48142
LOC105630026	15.465	31.4482	Master_Control25419; Master_Control25420; Master_Control25421; Master_Control25422; Master_Control60110; Master_Control60111; Master_Control60112
LOC105630030	18.0044	16.7483	Master_Control2280; Master_Control2281; Master_Control2282; Master_Control2283; Master_Control2284; Master_Control2285; Master_Control41473; Master_Control50976; Master_Control50977; Master_Control50978; Master_Control50979
LOC105630031	33.5643	35.0247	Master_Control2501; Master_Control2502; Master_Control2503; Master_Control38132; Master_Control38133; Master_Control60743; Master_Control60744; Master_Control60745; Master_Control60746; Master_Control60747; Master_Control60748
LOC105630032	8.915	8.94883	Master_Control38948; Master_Control47494
LOC105630034	9.14574	12.5672	Master_Control15968; Master_Control62023
LOC105630035	25.4679	6.17434	Master_Control4519; Master_Control4520; Master_Control4521; Master_Control4522; Master_Control4523; Master_Control54572; Master_Control54575
LOC105630036	12.3142	6.04612	Master_Control4518; Master_Control54573; Master_Control54574
LOC105630037	7.13117	7.69553	Master_Control31196; Master_Control31197; Master_Control31198; Master_Control66779; Master_Control66780
LOC105630038			Master_Control39054
LOC105630040	6.28441	4.01903	Master_Control20252
LOC105630043	53.0564	53.7205	Master_Control12202
LOC105630045	2.64798	1.57386
LOC105630054	8.42629	3.14023	Master_Control18527; Master_Control18528; Master_Control18529; Master_Control18530; Master_Control65832
LOC105630062	8.95029	9.65339	Master_Control31241; Master_Control31242
LOC105630065	5.09325	3.85171	Master_Control20755; Master_Control61411
LOC105630066	17.8218	23.733	Master_Control64449
LOC105630067	6.66316	6.45889	Master_Control30119; Master_Control54106
LOC105630068	21.799	16.5588	Master_Control16284; Master_Control16285; Master_Control16286; Master_Control16287
LOC105630069	12.2503	10.6298	Master_Control20849; Master_Control20850; Master_Control57835; Master_Control57836; Master_Control57837; Master_Control57838
LOC105630070	11.4365	8.59717	Master_Control29628
LOC105630073	30.5749	31.9057	Master_Control19523; Master_Control19524; Master_Control19525; Master_Control19526; Master_Control19527; Master_Control52255; Master_Control52256; Master_Control52257; Master_Control52258
LOC105630075	10.7139	7.14281	Master_Control16115; Master_Control16116; Master_Control16117; Master_Control63483
LOC105630078	5.89335	6.13674	Master_Control54650; Master_Control54652; Master_Control54653
LOC105630079	9.8573	15.3169	Master_Control11013
LOC105630080	8.71151	6.6435	Master_Control19278; Master_Control19279; Master_Control19280; Master_Control19281; Master_Control19282; Master_Control19283; Master_Control19284
LOC105630081	11.628	12.0588	Master_Control32295; Master_Control45668; Master_Control45669
LOC105630082	4.92774	2.18426	Master_Control30326; Master_Control30327; Master_Control30328
LOC105630083	9.33594	13.024	Master_Control36535
LOC105630084	10.1194	8.30031	Master_Control3208; Master_Control3209; Master_Control3210; Master_Control52311
LOC105630085	11.6109	11.0016	Master_Control1141; Master_Control1142; Master_Control1143; Master_Control53724; Master_Control53725; Master_Control53726; Master_Control53727; Master_Control53728
LOC105630087	9.23379	5.89378	Master_Control9133; Master_Control9134; Master_Control9135; Master_Control9136; Master_Control9137
LOC105630088	4.50883	4.0065	Master_Control23444; Master_Control23445; Master_Control58260; Master_Control58261
LOC105630089	5.37863	1.43967	Master_Control33120; Master_Control33121
LOC105630090	22.0855	1.37573
LOC105630094	4.93014	2.76131	Master_Control8403; Master_Control11383; Master_Control44983; Master_Control47828
LOC105630095	20.5138	16.4211	Master_Control63096
LOC105630096	11.6913	3.72638
LOC105630097	45.0677	50.5098	Master_Control33954; Master_Control33955; Master_Control33956; Master_Control61309; Master_Control61310; Master_Control61311; Master_Control61312; Master_Control68200
LOC105630098	15.8585	15.1949	Master_Control60053
LOC105630099	4.71132	4.29954	Master_Control10076
LOC105630100	8.28901	9.06062	Master_Control3105; Master_Control3106; Master_Control3107; Master_Control3108; Master_Control3109
LOC105630101	30.7142	47.2501	Master_Control35641; Master_Control35642; Master_Control35643; Master_Control35644; Master_Control35645; Master_Control35646; Master_Control35647; Master_Control56216; Master_Control56217; Master_Control56218; Master_Control56219; Master_Control56220; Master_Control56221; Master_Control56222
LOC105630102	29.9139	50.3835	Master_Control36110; Master_Control36111; Master_Control36112; Master_Control49250; Master_Control49251; Master_Control49252; Master_Control49253; Master_Control49254
LOC105630103	3.5763	7.27001	Master_Control48845; Master_Control48846
LOC105630104	12.1733	13.9549	Master_Control18571; Master_Control51047; Master_Control51048; Master_Control51049; Master_Control51050; Master_Control51051; Master_Control51052
LOC105630105	9.52725	22.7568	Master_Control29117; Master_Control29118; Master_Control29119; Master_Control29120; Master_Control29121; Master_Control51544; Master_Control51545; Master_Control51546
LOC105630106	30.9245	70.4188	Master_Control38507
LOC105630107	37.1755	32.8815	Master_Control32250
LOC105630108	20.5154	24.7434	Master_Control45391
LOC105630109	5.69882	8.8299	Master_Control6405
LOC105630110	28.377	25.5631	Master_Control14154; Master_Control14155; Master_Control46224
LOC105630111	194.339	195.403	Master_Control1158; Master_Control28041
LOC105630112	3.98977	3.80061	Master_Control26610
LOC105630114	6.98333	6.91898	Master_Control11454; Master_Control11455; Master_Control11456; Master_Control11457; Master_Control11458
LOC105630115	25.7963	20.1752	Master_Control10730; Master_Control10731; Master_Control10732; Master_Control46321; Master_Control46322; Master_Control46323
LOC105630116	2.7392	2.94106	Master_Control22932; Master_Control69116
LOC105630117	7.31061	5.79142	Master_Control28451; Master_Control62087
LOC105630118	24.2212	19.5521	Master_Control5936; Master_Control5937; Master_Control5938; Master_Control49875
LOC105630119	4.73825	3.67878	Master_Control52036
LOC105630120	10.8948	9.4871	Master_Control3702; Master_Control3705; Master_Control43352; Master_Control61082; Master_Control61083
LOC105630123	75.7842	32.9986	Master_Control5992; Master_Control5993; Master_Control5994; Master_Control42956; Master_Control48497
LOC105630124	14.5485	15.8406	Master_Control2885; Master_Control2886; Master_Control2887; Master_Control2888; Master_Control2889; Master_Control2890; Master_Control2891
LOC105630126	9.31186	7.55564	Master_Control29518; Master_Control29519; Master_Control51944
LOC105630127	20.1324	5.02724	Master_Control36344; Master_Control65583
LOC105630128	35.8705	31.5221	Master_Control12009; Master_Control12010; Master_Control61769
LOC105630130	36.4594	20.7383	Master_Control29300; Master_Control29301; Master_Control29302; Master_Control29303; Master_Control65226; Master_Control65227
LOC105630131	12.2771	4.77701	Master_Control7338; Master_Control7339; Master_Control7340; Master_Control7341; Master_Control7342; Master_Control7343; Master_Control7344; Master_Control7345; Master_Control7346; Master_Control46280
LOC105630133	73.2562	47.9437	Master_Control3540; Master_Control3541; Master_Control3542; Master_Control3543
LOC105630134	5.39746	1.91662	Master_Control28012
LOC105630135	27.7664	62.698	Master_Control18587; Master_Control21286; Master_Control21287; Master_Control21288; Master_Control21289; Master_Control45577; Master_Control45578; Master_Control45579; Master_Control45580
LOC105630136	26.4261	39.1546	Master_Control33075; Master_Control33076; Master_Control62709
LOC105630137	22.6304	12.9398	Master_Control14139; Master_Control14140; Master_Control14141; Master_Control14142; Master_Control14143; Master_Control14144; Master_Control14145; Master_Control58870; Master_Control58871; Master_Control58872; Master_Control58873
LOC105630138	3.53488	1.31812	Master_Control23564
LOC105630139	30.2615	37.269	Master_Control29638; Master_Control48781
LOC105630140	2.97154	3.22934	Master_Control36189; Master_Control36190
LOC105630141	69.8088	72.1246	Master_Control28858; Master_Control28859; Master_Control28860; Master_Control28861; Master_Control46504; Master_Control46505; Master_Control46506; Master_Control46507; Master_Control46508; Master_Control46509; Master_Control46510
LOC105630143	6.98271	7.09039	Master_Control5714
LOC105630144	37.3617	38.9213	Master_Control118; Master_Control119; Master_Control120; Master_Control121; Master_Control122; Master_Control123; Master_Control59190; Master_Control59191; Master_Control68843
LOC105630145	15.6602	9.23294	Master_Control15739; Master_Control15740; Master_Control50957
LOC105630146	23.174	24.9262	Master_Control46173
LOC105630147	9.17608	10.5844	Master_Control8863; Master_Control8864; Master_Control8865; Master_Control63117; Master_Control63118
LOC105630149	46.8204	8.08714	Master_Control39671; Master_Control39672; Master_Control59167
LOC105630150	2.8494	2.84217	Master_Control33518
LOC105630152	8.58386	4.59715	Master_Control16944; Master_Control16945; Master_Control16946; Master_Control16947; Master_Control16948; Master_Control16949; Master_Control56381; Master_Control56382
LOC105630153	3.38494	5.11275	Master_Control33562
LOC105630154	74.6165	32.4013	Master_Control40365; Master_Control40366
LOC105630155	7.07688	10.3597	Master_Control15663; Master_Control15664; Master_Control45237
LOC105630156	12.4733	16.0574	Master_Control39049; Master_Control39050; Master_Control53210; Master_Control53211
LOC105630157	11.7362	11.5811	Master_Control30477; Master_Control30478; Master_Control30479; Master_Control30480; Master_Control43277; Master_Control58930; Master_Control58931; Master_Control58934; Master_Control58935; Master_Control68138
LOC105630158	35.6661	53.4769	Master_Control26217; Master_Control59273; Master_Control59274; Master_Control59275
LOC105630159	11.783	8.32234	Master_Control20812; Master_Control20813
LOC105630160	9.45559	6.37267	Master_Control55384; Master_Control55385
LOC105630162	4.4392	2.39092	Master_Control8726; Master_Control8727
LOC105630163	9.84644	5.95232	Master_Control11237; Master_Control49830; Master_Control49832; Master_Control49834
LOC105630164	4.77071	2.97712	Master_Control27174; Master_Control62433
LOC105630165	12.827	11.5251	Master_Control23378; Master_Control23379; Master_Control23380; Master_Control23381; Master_Control23382; Master_Control23383
LOC105630166	8.72498	5.10349	Master_Control24035; Master_Control24036; Master_Control54217
LOC105630167	6.92125	1.40767
LOC105630169	11.7224	15.6634	Master_Control33460; Master_Control33461; Master_Control66572
LOC105630170	26.6315	20.1728	Master_Control4491; Master_Control4492; Master_Control4493; Master_Control50384; Master_Control50385
LOC105630172	12.746	10.837	Master_Control13155; Master_Control13156; Master_Control13157; Master_Control13158; Master_Control13159; Master_Control27221; Master_Control59068
LOC105630173	8.69313	1.93905	Master_Control30045; Master_Control51182; Master_Control51183
LOC105630174	1.69923	1.64838	Master_Control21109; Master_Control62214
LOC105630175	17.1055	18.9514	Master_Control2442; Master_Control2443; Master_Control2444; Master_Control2445; Master_Control49075
LOC105630177	3.29055	4.8053	Master_Control64942
LOC105630178	37.3135	25.0026	Master_Control15007; Master_Control15008; Master_Control15009; Master_Control15010; Master_Control15011; Master_Control51754; Master_Control51755; Master_Control51756; Master_Control51757
LOC105630179	15.0247	1.62798	Master_Control32986; Master_Control32987; Master_Control32988
LOC105630180	62.5865	52.1241	Master_Control1254; Master_Control1255; Master_Control1256; Master_Control49165; Master_Control49166; Master_Control49167; Master_Control49168; Master_Control49169; Master_Control49170
LOC105630181	4.67028	3.2078	Master_Control22399; Master_Control46845
LOC105630182	17.6328	29.9379	Master_Control9375; Master_Control9376; Master_Control9377; Master_Control9378; Master_Control9379; Master_Control9380; Master_Control67511; Master_Control67512; Master_Control67513; Master_Control67514
LOC105630183	10.5655	10.7259	Master_Control31746; Master_Control48992; Master_Control48993; Master_Control48994
LOC105630184	2.5313	1.8676	Master_Control25354; Master_Control25355; Master_Control25356; Master_Control25357; Master_Control35053; Master_Control68642
LOC105630185	9.10802	12.1723	Master_Control6170; Master_Control6171; Master_Control6172; Master_Control6173; Master_Control55133; Master_Control55134; Master_Control55135
LOC105630186	5.52238	4.94378	Master_Control23797; Master_Control23798; Master_Control23799; Master_Control55136
LOC105630187	4.00039	2.29597	Master_Control33062; Master_Control33063
LOC105630188	2.42066	4.45224	Master_Control63366; Master_Control63367
LOC105630189	1.63408	1.92307	Master_Control25955; Master_Control25956; Master_Control55316
LOC105630190	131.405	132.198	Master_Control28638; Master_Control28639; Master_Control28640; Master_Control59301; Master_Control59302
LOC105630191	91.6357	14.868	Master_Control31439; Master_Control59247; Master_Control59248
LOC105630192	50.6386	45.3576	Master_Control18141; Master_Control18142
LOC105630193	43.5048	41.0001	Master_Control714; Master_Control49534; Master_Control49535; Master_Control49536
LOC105630194	4.99323	6.6346	Master_Control6801; Master_Control49801
LOC105630195	18.8676	17.6447	Master_Control8098; Master_Control8099
LOC105630196	39.8462	47.0991	Master_Control15631; Master_Control15632
LOC105630197	114.599	108.477	Master_Control1794; Master_Control16313; Master_Control48074
LOC105630199	9.53054	12.4128	Master_Control66389
LOC105630200	10.7213	12.662	Master_Control31232; Master_Control31233
LOC105630201	4.26213	3.17705	Master_Control12317
LOC105630202	14.1179	19.8283	Master_Control54811; Master_Control54812; Master_Control54813
LOC105630203	19.5651	20.3852	Master_Control5816; Master_Control5817; Master_Control5818; Master_Control5819; Master_Control5820; Master_Control55616; Master_Control55617
LOC105630204	17.2234	24.9572	Master_Control2826; Master_Control45771
LOC105630205	238.856	137.067	Master_Control437; Master_Control438; Master_Control439; Master_Control440; Master_Control58641; Master_Control58642
LOC105630207	3.23078	6.49193	Master_Control42007; Master_Control62868
LOC105630208	13.1888	12.9223	Master_Control8277; Master_Control8278; Master_Control8279; Master_Control8280; Master_Control52449
LOC105630209	15.2735	14.9328	Master_Control25804; Master_Control25805; Master_Control25806; Master_Control25807; Master_Control59700; Master_Control59701
LOC105630210	31.9132	16.2493	Master_Control6259; Master_Control6260; Master_Control6261; Master_Control6262; Master_Control6263; Master_Control6264; Master_Control6265; Master_Control40281; Master_Control62244; Master_Control62245; Master_Control62246
LOC105630211	24.5275	11.0025	Master_Control31431; Master_Control31432; Master_Control31433; Master_Control31434; Master_Control31435; Master_Control31436; Master_Control31437; Master_Control51446; Master_Control51447
LOC105630212	5.99755	7.21145	Master_Control12935; Master_Control12936
LOC105630213	18.8304	14.882	Master_Control15925; Master_Control15926; Master_Control15927; Master_Control15928; Master_Control15929; Master_Control15930; Master_Control48588
LOC105630215	3.14455	5.83825	Master_Control36665; Master_Control64035; Master_Control64036
LOC105630216	3.74078	5.25768	Master_Control58092
LOC105630217	57.1548	65.1816	Master_Control2550; Master_Control2551; Master_Control2552
LOC105630218	12.3598	17.3541	Master_Control62782
LOC105630219	17.5434	45.3261	Master_Control67427
LOC105630220	11.6377	10.6083	Master_Control8850; Master_Control8851; Master_Control8852; Master_Control64199
LOC105630221	17.398	20.4004	Master_Control11440; Master_Control11441; Master_Control11442; Master_Control50117; Master_Control50118; Master_Control50119
LOC105630223	21.3472	25.8376	Master_Control50596; Master_Control50597; Master_Control50598; Master_Control50599
LOC105630225	1.58142	1.53702	Master_Control17018; Master_Control17019; Master_Control17020
LOC105630226	1.54985	1.87728	Master_Control34181
LOC105630227	6.71643	4.12384	Master_Control27018; Master_Control27019; Master_Control27020; Master_Control27021; Master_Control27022; Master_Control27023; Master_Control52695
LOC105630228	157.522	284.36	Master_Control2525; Master_Control2526; Master_Control47088
LOC105630229	17.2949	23.1407	Master_Control23271; Master_Control23272; Master_Control23273; Master_Control23274; Master_Control23275; Master_Control23276; Master_Control23277; Master_Control52441; Master_Control52442; Master_Control52443; Master_Control52444; Master_Control52445; Master_Control52446; Master_Control52447
LOC105630230	5.62689	4.02799	Master_Control22085; Master_Control22086; Master_Control22087; Master_Control54123
LOC105630231	6.87609	6.67941	Master_Control9140; Master_Control9141; Master_Control9142
LOC105630232	15.9519	20.021	Master_Control28972; Master_Control50498; Master_Control50499; Master_Control50500; Master_Control50501
LOC105630234	14.537	10.876	Master_Control3834; Master_Control3835; Master_Control3836; Master_Control3837; Master_Control52292; Master_Control52293
LOC105630236	3.92946	4.47143	Master_Control13153; Master_Control13154
LOC105630237	19.8082	6.33388
LOC105630238	18.879	14.9061	Master_Control31771; Master_Control31772; Master_Control31773
LOC105630239	1.30822	3.17153	Master_Control68744
LOC105630240	7.75407	6.75122	Master_Control52850
LOC105630241	3.88362	4.80105	Master_Control15934; Master_Control15935; Master_Control15936; Master_Control15937; Master_Control15938; Master_Control58658; Master_Control58659
LOC105630242	1.31702	1.45967	Master_Control56177
LOC105630243	3.80372	2.79366	Master_Control27401
LOC105630245	3.95134	4.74618	Master_Control36188
LOC105630246	14.6919	7.65536	Master_Control28463; Master_Control28464; Master_Control28465; Master_Control43550; Master_Control65069; Master_Control65070
LOC105630247	14.7751	43.6112	Master_Control51463
LOC105630248	4.97514	7.12279	Master_Control62449
LOC105630249	467.67	1171.87	Master_Control1228; Master_Control1229; Master_Control1230; Master_Control45156
LOC105630251	18.9596	10.5365	Master_Control66885
LOC105630252	6.96671	7.64988	Master_Control47831; Master_Control47832; Master_Control47833; Master_Control47834
LOC105630253	1.32234	2.14716	Master_Control54166
LOC105630254	47.4887	74.7141	Master_Control32217; Master_Control32218; Master_Control47005; Master_Control47006; Master_Control47007; Master_Control47008
LOC105630255	22.8736	22.3744	Master_Control4543
LOC105630256	10.4733	7.34959	Master_Control17668; Master_Control17669; Master_Control17670; Master_Control17671; Master_Control17672; Master_Control17673; Master_Control17674; Master_Control42605
LOC105630257	37.5982	56.4827	Master_Control11518; Master_Control11519; Master_Control11520; Master_Control11521; Master_Control65090
LOC105630258	31.4663	15.835	Master_Control3248; Master_Control49479
LOC105630263	5.58628	2.98856	Master_Control30953; Master_Control30954; Master_Control30955; Master_Control65417; Master_Control65418
LOC105630264	1.50909	1.71463	Master_Control50225; Master_Control60002; Master_Control69392
LOC105630265	5.9451	9.87181	Master_Control34028; Master_Control34029; Master_Control34030; Master_Control34031; Master_Control34032; Master_Control34033; Master_Control59143; Master_Control59144; Master_Control59145
LOC105630266	5.93562	8.38166	Master_Control38443
LOC105630268	3.46246	3.42916	Master_Control62891
LOC105630269	10.8971	7.8482	Master_Control5782; Master_Control5783; Master_Control5784; Master_Control5785; Master_Control5786; Master_Control5787; Master_Control5788; Master_Control48299; Master_Control48300; Master_Control48301
LOC105630271	3.85375	3.97566	Master_Control19166; Master_Control54072
LOC105630273	27.9664	28.4025	Master_Control31987; Master_Control31988; Master_Control68007
LOC105630275	81.7718	61.7652	Master_Control763; Master_Control764; Master_Control48078
LOC105630276	15.4061	17.017	Master_Control6429; Master_Control63239; Master_Control63240
LOC105630277	1.66134	1.34346	Master_Control12239; Master_Control12240; Master_Control12241; Master_Control12242; Master_Control28019; Master_Control28022
LOC105630278	55.1293	18.1674
LOC105630279	76.6865	23.1847	Master_Control3634; Master_Control3635; Master_Control3636; Master_Control3637; Master_Control3638; Master_Control3639; Master_Control3640; Master_Control3641; Master_Control3642; Master_Control3643; Master_Control3644; Master_Control3645; Master_Control3646; Master_Control3647; Master_Control3648; Master_Control3649; Master_Control50203; Master_Control50204; Master_Control50205
LOC105630280	15.7514	30.6499	Master_Control29808; Master_Control29809; Master_Control29810; Master_Control47361; Master_Control47362; Master_Control47363; Master_Control47364; Master_Control47365
LOC105630283	1.31561	3.35892	Master_Control63564
LOC105630284	2.76483	2.68255	Master_Control21336; Master_Control21337
LOC105630285	1.85822	1.13541	Master_Control38854
LOC105630286	4.38093	4.13639	Master_Control58918
LOC105630287	10.4879	4.38262	Master_Control5451; Master_Control5452; Master_Control5453; Master_Control50873
LOC105630288	23.3141	21.043	Master_Control10713; Master_Control10714; Master_Control10715; Master_Control10716; Master_Control49866; Master_Control49867; Master_Control49868; Master_Control49869
LOC105630289	2.44171	1.06679	Master_Control18302
LOC105630290	13.3528	10.9435	Master_Control36832; Master_Control36833; Master_Control36834; Master_Control36835; Master_Control36836
LOC105630293	26.4837	65.6886
LOC105630295	17.9277	14.2076	Master_Control5020; Master_Control19500; Master_Control52050; Master_Control52051
LOC105630296	31.7089	21.1967	Master_Control10640; Master_Control65585; Master_Control65586; Master_Control65587
LOC105630297	5.72297	3.43061	Master_Control10637; Master_Control10644
LOC105630298	18.6537	18.7314	Master_Control13160; Master_Control13161; Master_Control63689; Master_Control65268; Master_Control65269
LOC105630299	16.2647	12.3075	Master_Control8042; Master_Control65866
LOC105630300	7.01488	7.48738	Master_Control8318; Master_Control8319
LOC105630302	17.2283	15.6363	Master_Control3630; Master_Control39500; Master_Control45581; Master_Control45582
LOC105630304	14.9822	18.1211	Master_Control32108; Master_Control59685; Master_Control59686
LOC105630306	3.87683	4.09856	Master_Control32402; Master_Control65548; Master_Control65549
LOC105630308	13.2653	28.3049	Master_Control1781; Master_Control1782; Master_Control1783; Master_Control17961; Master_Control69341
LOC105630309	11.6095	8.80696	Master_Control11424; Master_Control11425; Master_Control11426; Master_Control11427; Master_Control11428; Master_Control11429; Master_Control11430; Master_Control11431; Master_Control27241; Master_Control53303; Master_Control53304
LOC105630311	13.9229	33.3059	Master_Control1883; Master_Control1884; Master_Control1885; Master_Control1886; Master_Control1887; Master_Control64958
LOC105630313	7.41267	9.39961	Master_Control51527
LOC105630314	12.1637	3.48036	Master_Control7194; Master_Control7195; Master_Control7196; Master_Control7197
LOC105630317	24.048	9.60104	Master_Control6975; Master_Control6976; Master_Control6977; Master_Control6978; Master_Control6979; Master_Control6980; Master_Control42197; Master_Control51862; Master_Control51863
LOC105630318	2.4234	2.82067	Master_Control64682
LOC105630319	64.0999	63.5555	Master_Control7510; Master_Control7511; Master_Control37469; Master_Control37578; Master_Control39080; Master_Control48031
LOC105630320	6.05659	4.45783	Master_Control10438; Master_Control10439; Master_Control10440; Master_Control10441; Master_Control54785; Master_Control54786
LOC105630321	2.2967	1.31331	Master_Control33260; Master_Control59754
LOC105630322	11.6836	5.58821	Master_Control11711; Master_Control11712; Master_Control11713; Master_Control11714; Master_Control11715; Master_Control11716; Master_Control54821; Master_Control54822
LOC105630323	91.1531	103.792	Master_Control5823; Master_Control66768
LOC105630324	28.7566	38.8555	Master_Control47669
LOC105630325	24.3616	23.0584	Master_Control56415; Master_Control56416; Master_Control56417; Master_Control69165
LOC105630326	1.19983	1.5715	Master_Control34444; Master_Control57597
LOC105630327	8.64087	7.38216	Master_Control32592; Master_Control64139; Master_Control64140; Master_Control64141
LOC105630328	4.79256	5.40736	Master_Control38637; Master_Control38638; Master_Control38639; Master_Control38640; Master_Control38641; Master_Control55817
LOC105630329	9.94627	7.58968	Master_Control3321
LOC105630330	36.8405	39.3296	Master_Control8270; Master_Control8271; Master_Control60795; Master_Control60796; Master_Control60797
LOC105630331	6.6483	5.11491	Master_Control20086; Master_Control20087; Master_Control20088; Master_Control20089
LOC105630332	19.6923	22.4973	Master_Control62108
LOC105630333	11.8284	12.4572	Master_Control6649; Master_Control6650; Master_Control6651; Master_Control6652; Master_Control58282
LOC105630335	3.6005	2.97482	Master_Control39136
LOC105630336	4.52917	3.37352	Master_Control30600; Master_Control58482; Master_Control58483
LOC105630338	31.654	32.1697	Master_Control10353; Master_Control10354; Master_Control10355; Master_Control10356; Master_Control60201; Master_Control60202; Master_Control60203; Master_Control60204; Master_Control60205
LOC105630339	6.16733	4.84697	Master_Control31161; Master_Control31162
LOC105630340	3.25333	2.96787	Master_Control14773; Master_Control14774
LOC105630341	17.5996	14.8623	Master_Control38710
LOC105630342	1.1291	1.59966	Master_Control66131
LOC105630343	6.13216	8.71772	Master_Control53562
LOC105630344	9.95153	13.0135	Master_Control52651; Master_Control52652
LOC105630345	6.97099	8.98042	Master_Control35905; Master_Control35906; Master_Control35907; Master_Control50009
LOC105630346	1.43032	1.15935	Master_Control68128
LOC105630347	10.6452	8.46263	Master_Control24095; Master_Control67492
LOC105630351	7.19023	7.88487	Master_Control35994; Master_Control58743; Master_Control58744
LOC105630361	145.095	159.834	Master_Control6505; Master_Control6509; Master_Control6510; Master_Control6512; Master_Control59674; Master_Control59675; Master_Control59676; Master_Control59677
LOC105630368	2.62056	2.03446	Master_Control46844
LOC105630372	6.26859	1.64209	Master_Control28566; Master_Control28567; Master_Control28568; Master_Control28569; Master_Control28570
LOC105630379	1.97914	1.8281	Master_Control34474; Master_Control34475; Master_Control54636; Master_Control54637
LOC105630380	6.18178	5.45088	Master_Control3462; Master_Control16143; Master_Control16144; Master_Control16145; Master_Control16146; Master_Control16147; Master_Control16148; Master_Control34632; Master_Control40572; Master_Control52846; Master_Control52847; Master_Control52848; Master_Control52849; Master_Control59977; Master_Control60583
LOC105630383	4.25785	2.37972	Master_Control4030; Master_Control4031; Master_Control4032; Master_Control4033; Master_Control57248; Master_Control57249; Master_Control57250; Master_Control57251
LOC105630385	22.5786	15.7466	Master_Control21548; Master_Control21549; Master_Control21550; Master_Control21551; Master_Control21552; Master_Control21553; Master_Control21554; Master_Control42985; Master_Control53323
LOC105630389	6.87362	1.79047
LOC105630391	6.87362	1.79047
LOC105630394	3.12907	2.01651	Master_Control10907; Master_Control10908
LOC105630395	13.0827	19.8324	Master_Control49455
LOC105630397	15.1757	4.38585
LOC105630401	3.2825	1.70774	Master_Control5753; Master_Control5755; Master_Control5756; Master_Control46620; Master_Control46621; Master_Control46622
LOC105630402	21.4454	20.6107	Master_Control17798; Master_Control17799; Master_Control17800; Master_Control62344; Master_Control62345
LOC105630403	30.7761	22.8326	Master_Control5106; Master_Control5107; Master_Control5108; Master_Control52689; Master_Control52690; Master_Control52691
LOC105630404	5.60444	2.62037	Master_Control17714; Master_Control17715; Master_Control17716
LOC105630405	8.06105	15.9833	Master_Control22796; Master_Control22797; Master_Control61869
LOC105630406	20.6072	9.89076	Master_Control14098; Master_Control14099; Master_Control14100; Master_Control14102
LOC105630407	8.78315	10.0653	Master_Control25095; Master_Control25096; Master_Control25097
LOC105630408	21.5213	26.2441	Master_Control34037
LOC105630409	21.239	24.9343	Master_Control30779; Master_Control30780; Master_Control30781; Master_Control53811; Master_Control53812
LOC105630410	4.68573	11.2019	Master_Control36584; Master_Control59814
LOC105630411	12.5451	13.7289	Master_Control8532; Master_Control8533; Master_Control8534; Master_Control49053; Master_Control49054; Master_Control49055
LOC105630412	16.747	13.5866	Master_Control1810; Master_Control1811
LOC105630413	32.3711	40.4379	Master_Control52410
LOC105630414	6.46061	11.4434	Master_Control24871
LOC105630415	17.3428	24.2581	Master_Control5996; Master_Control5997; Master_Control5998; Master_Control5999; Master_Control62035
LOC105630416	27.18	30.9158	Master_Control5995; Master_Control6000; Master_Control62032; Master_Control62033; Master_Control62034
LOC105630417	2.07347	2.73103	Master_Control36898
LOC105630418	1.57968	1.15661	Master_Control22676; Master_Control67306
LOC105630420	16.7545	17.1645	Master_Control61576
LOC105630421	5.10968	3.49494	Master_Control20978
LOC105630422	16.4096	14.524	Master_Control2482; Master_Control2483
LOC105630423	18.8548	16.5092	Master_Control35377
LOC105630424	8.4986	10.8188	Master_Control20989; Master_Control20990; Master_Control20991; Master_Control52000; Master_Control52001
LOC105630426	2.7016	3.58364	Master_Control54553
LOC105630427	7.34945	1.66064
LOC105630428	19.0575	24.3789	Master_Control30461; Master_Control30462; Master_Control30463; Master_Control30464; Master_Control41235; Master_Control64334
LOC105630429	2.81094	4.63808	Master_Control24644
LOC105630430	18.2139	10.2322	Master_Control38839; Master_Control48410
LOC105630431	1.10394	1.30559	Master_Control37694
LOC105630432	45.0938	30.3536	Master_Control2114; Master_Control2115; Master_Control2116; Master_Control2117
LOC105630433	11.0328	26.0975	Master_Control21685; Master_Control21686; Master_Control21687; Master_Control21688; Master_Control64734; Master_Control64735; Master_Control64736; Master_Control67057
LOC105630435	165.106	233.487	Master_Control35481; Master_Control61277
LOC105630438	2.76186	3.11327	Master_Control15846; Master_Control15847; Master_Control61935
LOC105630439	15.3027	29.6172	Master_Control38292
LOC105630440	49.667	29.6843	Master_Control7614; Master_Control7615; Master_Control7616; Master_Control7617; Master_Control66975
LOC105630441	21.8026	11.7892	Master_Control6920; Master_Control6921; Master_Control6922; Master_Control6923; Master_Control6924; Master_Control6925; Master_Control52656; Master_Control52657; Master_Control52658; Master_Control52659; Master_Control52660
LOC105630442	3.66665	4.74686	Master_Control39116; Master_Control39117
LOC105630444	1.28169	3.13837	Master_Control15362; Master_Control15363; Master_Control60321; Master_Control60322
LOC105630445	4.68949	5.86335	Master_Control8807; Master_Control8808
LOC105630448	2.21392	1.97267	Master_Control24854
LOC105630449	12.3778	9.58662	Master_Control22019; Master_Control22020; Master_Control22021; Master_Control22022; Master_Control46710
LOC105630450	2.15713	2.90867	Master_Control64031
LOC105630451	34.8328	24.2171	Master_Control47554
LOC105630453	4.6052	3.78037	Master_Control27148
LOC105630454	25.5457	94.7241	Master_Control28759; Master_Control65967; Master_Control65968; Master_Control65969
LOC105630455	4.78569	3.61704	Master_Control23342; Master_Control23343
LOC105630456	1.4083	1.61212	Master_Control63987; Master_Control67755
LOC105630457	5.48932	8.34451	Master_Control17290; Master_Control17291; Master_Control55087; Master_Control59393; Master_Control59394; Master_Control59395; Master_Control59396; Master_Control64960
LOC105630458	3.51634	3.6753	Master_Control12551; Master_Control12552; Master_Control12553; Master_Control56459; Master_Control56460; Master_Control56461; Master_Control56462
LOC105630459	123.154	158.739	Master_Control38448; Master_Control38449; Master_Control38450; Master_Control38451
LOC105630460	9.17191	7.73294	Master_Control5757; Master_Control5758; Master_Control62151
LOC105630461	7.89562	14.3188	Master_Control6167; Master_Control6168; Master_Control6169; Master_Control67851; Master_Control67852; Master_Control67853; Master_Control67854; Master_Control67855; Master_Control67856
LOC105630462	4.39323	3.60107	Master_Control33489; Master_Control57293
LOC105630463	18.0387	18.1954	Master_Control20768; Master_Control20769; Master_Control20770; Master_Control20771; Master_Control46840; Master_Control46841
LOC105630464	39.3505	30.3799	Master_Control35396; Master_Control64766
LOC105630465	26.7888	48.3783	Master_Control39572; Master_Control57841; Master_Control57842
LOC105630466	44.152	35.7169	Master_Control24150; Master_Control24152; Master_Control24153; Master_Control54631; Master_Control54632; Master_Control54633; Master_Control54634
LOC105630469	14.4607	9.68914	Master_Control12846; Master_Control12847; Master_Control12848; Master_Control12849; Master_Control12850; Master_Control12851; Master_Control50111; Master_Control50112; Master_Control50113; Master_Control50114
LOC105630470	2.11356	5.12232	Master_Control53947
LOC105630471	1.01622	1.45823	Master_Control59479
LOC105630472	4.18017	2.8776	Master_Control24012; Master_Control24013; Master_Control55417
LOC105630473	2.40973	2.88958	Master_Control34973
LOC105630475	3.13083	3.32471	Master_Control18235; Master_Control18236
LOC105630477	2.23768	3.58505	Master_Control57391
LOC105630478	6.12311	1.74834	Master_Control4610
LOC105630479	3.54912	5.07699	Master_Control66801
LOC105630480	4.93106	4.32317	Master_Control58063; Master_Control58064
LOC105630481	15.8749	14.3423	Master_Control30571
LOC105630482	4.41625	7.12287	Master_Control36282; Master_Control65470; Master_Control65471; Master_Control65472
LOC105630483	23.7807	26.5155	Master_Control4268; Master_Control4269
LOC105630485	19.0995	18.4745	Master_Control30267; Master_Control30268; Master_Control30269
LOC105630486	5.52911	5.19389	Master_Control37393; Master_Control37394; Master_Control37395
LOC105630487	8.92853	6.56108	Master_Control51144
LOC105630488	18.0887	16.536	Master_Control9240; Master_Control9241; Master_Control51143
LOC105630489	5.13924	3.02817	Master_Control19112; Master_Control19113; Master_Control19114
LOC105630490	17.7863	18.7569	Master_Control29525; Master_Control44523
LOC105630491	4.75831	4.45836	Master_Control25679; Master_Control25680; Master_Control25681; Master_Control25682; Master_Control59245
LOC105630492	1.65765	2.40037	Master_Control66816
LOC105630493	14.0998	8.93093	Master_Control17367; Master_Control17368; Master_Control17369; Master_Control17370; Master_Control17371; Master_Control17372; Master_Control46992
LOC105630494	1.48725	1.97174	Master_Control62665
LOC105630495	10.0192	11.427	Master_Control19419; Master_Control19420; Master_Control19421; Master_Control37603; Master_Control48102; Master_Control48103
LOC105630496	2.79311	2.21567	Master_Control9275
LOC105630497	9.08165	6.27815	Master_Control47955; Master_Control47956
LOC105630498	18.5897	17.2458	Master_Control14125; Master_Control14126; Master_Control14127; Master_Control14128; Master_Control14129; Master_Control14130; Master_Control51393; Master_Control51394; Master_Control51395
LOC105630499	8.86698	3.66639	Master_Control36419
LOC105630500	6.74799	5.08977	Master_Control46342
LOC105630501	7.0835	11.015	Master_Control26210; Master_Control56981; Master_Control56982; Master_Control56983; Master_Control56984; Master_Control56985; Master_Control56986
LOC105630502	286.744	348.746	Master_Control16626; Master_Control16627; Master_Control16628; Master_Control67922; Master_Control67923; Master_Control67924
LOC105630504	20.8203	27.6976	Master_Control18216; Master_Control18218; Master_Control57290; Master_Control57291
LOC105630505	7.08296	7.5091	Master_Control4234; Master_Control55559; Master_Control55560; Master_Control55561; Master_Control55562
LOC105630506	16.5546	17.397	Master_Control11580; Master_Control11581; Master_Control11582; Master_Control48908; Master_Control48909
LOC105630509	5.83079	4.46759	Master_Control22777
LOC105630512	10.3385	9.67873	Master_Control3880; Master_Control3888; Master_Control58122; Master_Control58123
LOC105630513	18.6894	23.5064	Master_Control9030; Master_Control9031; Master_Control9032; Master_Control9033; Master_Control60601; Master_Control60602; Master_Control60603; Master_Control60604
LOC105630514	16.3616	13.4065	Master_Control27603; Master_Control27604; Master_Control27605; Master_Control27606; Master_Control27607; Master_Control27608; Master_Control44164; Master_Control45626; Master_Control45627; Master_Control45628; Master_Control45629; Master_Control45630; Master_Control45631
LOC105630515	18.7069	56.5886	Master_Control29899; Master_Control29900; Master_Control60610; Master_Control60611
LOC105630516	11.5385	9.53556	Master_Control9406; Master_Control9407; Master_Control9408; Master_Control57280; Master_Control57281; Master_Control57282; Master_Control57283; Master_Control57284
LOC105630517	77.335	44.6912	Master_Control27769
LOC105630520	1.29843	1.06318	Master_Control40203; Master_Control55450
LOC105630521	33.4115	34.4893	Master_Control31705; Master_Control31706; Master_Control31707; Master_Control65144; Master_Control65145
LOC105630522	12.8931	10.8011	Master_Control61652
LOC105630523	1.75624	1.08661	Master_Control57756
LOC105630524	6.36343	10.6627	Master_Control40204
LOC105630525	5.29317	1.67759	Master_Control32523; Master_Control32524; Master_Control64072
LOC105630526	6.6614	4.64436	Master_Control11188; Master_Control52779
LOC105630528	4.23983	4.7986	Master_Control33354
LOC105630529	24.5391	28.5724	Master_Control29160
LOC105630530	4.88875	5.0745	Master_Control5978; Master_Control5979
LOC105630531	8.50319	7.48086	Master_Control16514; Master_Control16515; Master_Control16516; Master_Control44649
LOC105630532	16.0693	17.9003	Master_Control18877
LOC105630533	4.84682	5.22196	Master_Control67593; Master_Control67594
LOC105630534	11.8714	12.4546	Master_Control17735; Master_Control17736; Master_Control52360; Master_Control52361
LOC105630535	25.8516	20.5677	Master_Control38618
LOC105630536	69.7072	82.7827	Master_Control21224; Master_Control21225; Master_Control21226; Master_Control65107; Master_Control65108; Master_Control65109; Master_Control65110
LOC105630537	9.65116	22.2274	Master_Control25293; Master_Control25294; Master_Control25295; Master_Control25296; Master_Control25297; Master_Control46239; Master_Control46240; Master_Control46241; Master_Control46242; Master_Control46243; Master_Control46244; Master_Control46245; Master_Control46246
LOC105630538	15.887	18.3029	Master_Control12079; Master_Control12080; Master_Control57823; Master_Control57824; Master_Control57825
LOC105630539	4.60816	1.95579	Master_Control14897; Master_Control14898; Master_Control14899
LOC105630540	3.99066	4.15761	Master_Control18439; Master_Control18440
LOC105630541	5.37278	4.48344	Master_Control25975; Master_Control25976; Master_Control25977
LOC105630545	5.08848	3.31194	Master_Control12388; Master_Control12389; Master_Control12390; Master_Control12391
LOC105630546	58.9311	71.3998	Master_Control30965; Master_Control47267
LOC105630547	4.88662	4.10577	Master_Control40132; Master_Control52630
LOC105630550	7.95858	10.7878	Master_Control8442; Master_Control8443; Master_Control8444; Master_Control60996
LOC105630551	3.56478	1.31038	Master_Control303; Master_Control64247
LOC105630552	2.93269	3.29398	Master_Control25778; Master_Control59813
LOC105630553	6.32491	2.62892	Master_Control27692; Master_Control27693; Master_Control27694; Master_Control27695; Master_Control27696
LOC105630554	19.9455	17.0972	Master_Control6397; Master_Control6398
LOC105630555	30.6315	36.0044	Master_Control65228
LOC105630556	5.94053	3.2567	Master_Control18695; Master_Control18696; Master_Control18697
LOC105630557	4.70228	3.06617	Master_Control34450; Master_Control34451; Master_Control34452
LOC105630559	163.567	180.202	Master_Control34994; Master_Control34995; Master_Control61940; Master_Control61941; Master_Control61942
LOC105630560	16.4803	16.9624	Master_Control40023
LOC105630561	5.11198	7.50157	Master_Control63129
LOC105630562	14.8062	10.3708	Master_Control13312; Master_Control13313; Master_Control13314; Master_Control13315; Master_Control13316
LOC105630563	1.62029	2.01392	Master_Control18133; Master_Control64073; Master_Control64074
LOC105630564	9.29362	11.4393	Master_Control6682; Master_Control6683; Master_Control50201; Master_Control50202
LOC105630565	3.48183	6.22745	Master_Control65732; Master_Control65733
LOC105630566	6.03957	7.41379	Master_Control56561
LOC105630567	7.23547	10.1539	Master_Control14619
LOC105630568	12.1201	12.935	Master_Control25467; Master_Control25468; Master_Control51602; Master_Control51603; Master_Control51604; Master_Control51605
LOC105630570	34.2591	51.3906	Master_Control581
LOC105630571	55.9387	82.5837	Master_Control27126; Master_Control27127; Master_Control27128; Master_Control27129; Master_Control63354; Master_Control63355; Master_Control63356; Master_Control63357; Master_Control63358
LOC105630572	7.23892	4.79868	Master_Control15806; Master_Control15807; Master_Control15808; Master_Control56727
LOC105630573	5.6818	3.31277	Master_Control35570
LOC105630574	6.46604	5.96584	Master_Control38780
LOC105630575	6.06673	5.18882	Master_Control18229
LOC105630576	2.24967	2.00925	Master_Control24419; Master_Control55768
LOC105630578	22.4646	28.0872	Master_Control62839
LOC105630579	12.7853	9.84895	Master_Control20657; Master_Control20658; Master_Control50189; Master_Control50190; Master_Control50191
LOC105630580	8.12684	2.198
LOC105630583	6.13126	6.41697	Master_Control52028; Master_Control52029
LOC105630585	1.15178	1.4963	Master_Control22327; Master_Control22329
LOC105630587	20.2464	10.0655	Master_Control14968; Master_Control14969; Master_Control14970; Master_Control14971; Master_Control14972
LOC105630589	25.7954	21.7614	Master_Control4675; Master_Control4676; Master_Control62221; Master_Control62222
LOC105630590	3.40814	3.40919	Master_Control62070
LOC105630591	4.9303	3.4624	Master_Control25896
LOC105630593	4.21946	1.72448	Master_Control41657
LOC105630594	3.11525	2.73863	Master_Control57526
LOC105630595	1.48025	1.16408	Master_Control31108; Master_Control31109
LOC105630596	7.10274	1.64872	Master_Control7950
LOC105630597	11.3631	17.1098	Master_Control37424; Master_Control65765
LOC105630598	2.18596	1.27891	Master_Control40136; Master_Control68222
LOC105630599	45.0825	57.7247	Master_Control24070; Master_Control24071; Master_Control24072; Master_Control24073; Master_Control24074; Master_Control46437; Master_Control46438; Master_Control46439
LOC105630600	1.81202	6.90157	Master_Control27144; Master_Control57665
LOC105630602	72.539	48.6208	Master_Control24142; Master_Control24143
LOC105630603	3.41061	2.79236	Master_Control25725; Master_Control25726; Master_Control25727; Master_Control41383; Master_Control60536; Master_Control60537; Master_Control60538
LOC105630604	2.30876	1.51744	Master_Control25724
LOC105630605	6.61482	7.93591	Master_Control13486; Master_Control50303; Master_Control50304
LOC105630609	13.7845	8.70885	Master_Control8148; Master_Control8149
LOC105630610	6.6573	8.63853	Master_Control19128; Master_Control55802; Master_Control55803
LOC105630612	5.54111	6.15511	Master_Control24312; Master_Control54990; Master_Control54991; Master_Control54992; Master_Control54993
LOC105630613	3.33219	2.40609	Master_Control67950
LOC105630615	24.457	26.19	Master_Control8690; Master_Control8691; Master_Control8692; Master_Control60801
LOC105630616	17.6801	14.4339	Master_Control10228; Master_Control10229; Master_Control10230; Master_Control62737; Master_Control62738; Master_Control62739; Master_Control62740
LOC105630617	21.2804	45.9261	Master_Control40952; Master_Control48316; Master_Control48317; Master_Control48318; Master_Control48319; Master_Control48320
LOC105630618	75.3994	86.2993	Master_Control1873; Master_Control1874; Master_Control1875; Master_Control61737; Master_Control61738; Master_Control61739
LOC105630619	2.17719	2.58707	Master_Control34356; Master_Control34357
LOC105630620	34.7678	22.9406	Master_Control29251; Master_Control29252; Master_Control29253; Master_Control29254; Master_Control29255; Master_Control29256
LOC105630621	1.76182	1.26944	Master_Control13591; Master_Control35862; Master_Control59371
LOC105630622	41.9714	18.2466	Master_Control25164; Master_Control25165; Master_Control48589; Master_Control48590
LOC105630623	1.85575	2.46104	Master_Control58432
LOC105630624	31.3629	18.1513	Master_Control23068; Master_Control23069; Master_Control23070; Master_Control23071; Master_Control52922; Master_Control52923
LOC105630626	1.14202	1.89365	Master_Control19243; Master_Control19244
LOC105630627	1.42616	2.15213	Master_Control55844
LOC105630628	2.11647	3.66313	Master_Control24922; Master_Control58650
LOC105630630	258.299	27.4342	Master_Control539
LOC105630631	178.366	14.7388	Master_Control26331
LOC105630632	289.919	20.8345	Master_Control26330
LOC105630633	117.126	11.7714	Master_Control35366; Master_Control62319; Master_Control62320
LOC105630634	65.3293	12.3751	Master_Control28917
LOC105630635	15.1524	11.3191	Master_Control40747; Master_Control40748; Master_Control40749; Master_Control40750
LOC105630636	10.7973	5.95376	Master_Control12818
LOC105630637	57.9084	74.6399	Master_Control30812; Master_Control30813; Master_Control30814; Master_Control61533
LOC105630638	16.6122	4.95125	Master_Control156; Master_Control157; Master_Control158; Master_Control159; Master_Control160; Master_Control161; Master_Control162; Master_Control163; Master_Control164; Master_Control165; Master_Control166; Master_Control167
LOC105630639	134.619	194.979	Master_Control1526; Master_Control1527; Master_Control54488; Master_Control54489; Master_Control54490; Master_Control54491; Master_Control54492; Master_Control54493
LOC105630640	8.28373	6.49505	Master_Control33206; Master_Control33207; Master_Control33208
LOC105630641	136.952	115.457	Master_Control26424; Master_Control28590; Master_Control39267
LOC105630642	6.79313	5.26583	Master_Control16127; Master_Control16128
LOC105630643	4.05892	2.2883	Master_Control29546; Master_Control65992
LOC105630644	5.15033	1.66161
LOC105630645	51.0179	63.5972	Master_Control29849
LOC105630646	367.511	479.99	Master_Control27601; Master_Control27602; Master_Control63716; Master_Control63717; Master_Control63718
LOC105630647	7.92998	14.5227	Master_Control53374; Master_Control53375; Master_Control53376; Master_Control53377
LOC105630649	13.9782	12.527	Master_Control25045; Master_Control25046; Master_Control25047; Master_Control25048; Master_Control25049; Master_Control41307; Master_Control41308; Master_Control55492; Master_Control55493; Master_Control55494; Master_Control55495; Master_Control55496; Master_Control55497
LOC105630651	17.2443	15.0594	Master_Control30815; Master_Control30816; Master_Control30817
LOC105630652	3.51468	2.73681	Master_Control20527; Master_Control20528; Master_Control20529; Master_Control20530; Master_Control58238
LOC105630653	1.09968	1.71622	Master_Control57150; Master_Control67597
LOC105630654	8.33298	18.3024	Master_Control21593; Master_Control21594; Master_Control21595; Master_Control61021; Master_Control63262; Master_Control63263; Master_Control63264; Master_Control63265
LOC105630655	17.736	17.0236	Master_Control15602; Master_Control15603; Master_Control15604; Master_Control15605; Master_Control15606; Master_Control15607; Master_Control15608
LOC105630656	172.642	77.1703	Master_Control35823
LOC105630657	11.7884	27.0432	Master_Control33118; Master_Control39157; Master_Control49399; Master_Control49400; Master_Control49401; Master_Control49402
LOC105630658	28.346	14.6951	Master_Control1802; Master_Control1803
LOC105630659	1.19374	1.46038	Master_Control24819
LOC105630660	2.72432	3.38525	Master_Control67263
LOC105630664	11.0004	6.84448	Master_Control7914; Master_Control7915; Master_Control7916; Master_Control55945
LOC105630665	2.77422	2.47334	Master_Control8239
LOC105630666	6.60233	9.22377	Master_Control64129
LOC105630667	10.7613	7.75635	Master_Control18987; Master_Control18988; Master_Control18989; Master_Control47601; Master_Control47602; Master_Control47603
LOC105630668	1.57612	1.85447	Master_Control29241; Master_Control54324; Master_Control67714
LOC105630669	5.42782	5.12434	Master_Control26692; Master_Control26693; Master_Control26694; Master_Control26695; Master_Control56882; Master_Control56883
LOC105630670	10.3498	11.0062	Master_Control16983; Master_Control58341
LOC105630671	34.4196	20.7669	Master_Control28299; Master_Control28300; Master_Control28301; Master_Control67079; Master_Control67080
LOC105630672	40.6758	13.4817	Master_Control35530; Master_Control35531; Master_Control35532; Master_Control35533; Master_Control35534; Master_Control35535; Master_Control35536; Master_Control65830
LOC105630673	17.2973	17.7275	Master_Control5944; Master_Control5945; Master_Control5946; Master_Control60558
LOC105630674	12.6602	11.9074	Master_Control25678; Master_Control51534; Master_Control51535
LOC105630675	16.6217	17.0283	Master_Control62819
LOC105630676	3.52855	8.99692	Master_Control29387; Master_Control29388; Master_Control51250; Master_Control51251
LOC105630677	7.03561	3.71478	Master_Control30569; Master_Control30570
LOC105630678	34.1571	95.3518	Master_Control39603; Master_Control45094
LOC105630679	26.5615	11.8251	Master_Control9283; Master_Control9284; Master_Control9285; Master_Control53269; Master_Control53270
LOC105630680	13.1731	7.24302	Master_Control13131; Master_Control13132; Master_Control13133; Master_Control13134; Master_Control13135; Master_Control13136; Master_Control13137; Master_Control55888; Master_Control55889; Master_Control55890
LOC105630681	55.0901	20.1122	Master_Control7455; Master_Control7456; Master_Control7457
LOC105630682	1.27354	1.54718	Master_Control43156
LOC105630683	39.6185	35.8071	Master_Control35514; Master_Control35515; Master_Control35516; Master_Control35517; Master_Control35518; Master_Control62550; Master_Control62551; Master_Control62552; Master_Control62553
LOC105630684	97.584	90.5381	Master_Control31818; Master_Control31819; Master_Control31820; Master_Control61115; Master_Control61401; Master_Control61402; Master_Control61403
LOC105630685	7.98699	8.80626	Master_Control34079; Master_Control50840
LOC105630686	59.5322	150.18	Master_Control35824; Master_Control60891
LOC105630687	44.049	34.8862	Master_Control869; Master_Control870; Master_Control871; Master_Control872; Master_Control873; Master_Control874; Master_Control36547; Master_Control52167; Master_Control52168; Master_Control52169
LOC105630688	3.93923	2.60911	Master_Control17486
LOC105630689	27.4281	29.6901	Master_Control32920; Master_Control32921; Master_Control32922; Master_Control32923; Master_Control64438; Master_Control64439; Master_Control64440; Master_Control64441; Master_Control64442
LOC105630690	5.54914	4.399	Master_Control13739; Master_Control69144
LOC105630691	182.776	25.544	Master_Control46744
LOC105630692	12.5865	2.84838
LOC105630693	58.5954	40.1658	Master_Control3032; Master_Control57650
LOC105630694	32.6727	23.1062	Master_Control19685; Master_Control19686; Master_Control19687; Master_Control19688
LOC105630695	12.9751	17.7421	Master_Control15916; Master_Control48862
LOC105630696	19.5474	16.3637	Master_Control10478; Master_Control10479; Master_Control10480; Master_Control21779; Master_Control49380; Master_Control49381; Master_Control49382; Master_Control63866
LOC105630698	13.4717	13.8051	Master_Control11358; Master_Control11360; Master_Control65687; Master_Control68677
LOC105630699	8.06342	10.1189	Master_Control33044; Master_Control33045; Master_Control33046; Master_Control33047; Master_Control46706; Master_Control46707
LOC105630700	3.52081	1.71672	Master_Control63100
LOC105630701	8.82857	7.07302	Master_Control11249; Master_Control11250
LOC105630702	23.5569	37.4051	Master_Control1928; Master_Control1929; Master_Control1930; Master_Control1931; Master_Control59467; Master_Control59468; Master_Control59469
LOC105630703	7.08634	9.96524	Master_Control32911; Master_Control53960
LOC105630704	38.5976	42.9038	Master_Control15402; Master_Control15403; Master_Control15404; Master_Control61790; Master_Control61791
LOC105630706	16.9158	9.37508	Master_Control24599; Master_Control24600; Master_Control24601; Master_Control24602; Master_Control24603; Master_Control63065
LOC105630707	6.49841	5.1273	Master_Control63962; Master_Control63963; Master_Control63964
LOC105630708	13.0874	11.9969	Master_Control7294; Master_Control7295; Master_Control7296; Master_Control7297; Master_Control7298; Master_Control7299; Master_Control7300
LOC105630709	1.82506	3.20965	Master_Control42406; Master_Control55446
LOC105630710	9.78555	12.9615	Master_Control34463; Master_Control48577; Master_Control48578
LOC105630712	8.65039	10.2039	Master_Control13240; Master_Control13241; Master_Control50102; Master_Control50103; Master_Control50104
LOC105630713	6.21216	5.38157	Master_Control7556; Master_Control57008
LOC105630714	42.1548	26.8771	Master_Control9639; Master_Control9640; Master_Control9641; Master_Control9642; Master_Control9643; Master_Control46699
LOC105630715	3.91535	1.66946	Master_Control32188; Master_Control32189
LOC105630716	11.5352	9.10055	Master_Control8313; Master_Control8314
LOC105630717	1.3256	1.57307	Master_Control42428; Master_Control56850; Master_Control56851
LOC105630718	8.13194	10.023	Master_Control38438
LOC105630719	7.42303	6.38896	Master_Control13333; Master_Control52938; Master_Control52939
LOC105630720	31.8349	23.8318	Master_Control15308
LOC105630721	4.32227	5.19057	Master_Control20202; Master_Control68889
LOC105630722	3.62505	2.00887	Master_Control10919; Master_Control10920; Master_Control10921; Master_Control25751; Master_Control40849; Master_Control41548; Master_Control41649; Master_Control64928
LOC105630724	22.3323	23.5324	Master_Control4025; Master_Control27515
LOC105630725	19.156	18.5671	Master_Control10144; Master_Control10145; Master_Control10146; Master_Control34001; Master_Control41930; Master_Control64079; Master_Control64080; Master_Control64081; Master_Control64082
LOC105630726	5.12084	4.1101	Master_Control3501; Master_Control3502
LOC105630727	10.4247	10.5832	Master_Control11892; Master_Control11893; Master_Control11894; Master_Control11895; Master_Control11896; Master_Control48282; Master_Control48283; Master_Control48284; Master_Control48285; Master_Control48286; Master_Control48287; Master_Control48288
LOC105630728	18.2576	22.9314	Master_Control37245; Master_Control37246; Master_Control67481; Master_Control67482
LOC105630729	8.29874	6.5269	Master_Control2003; Master_Control2004; Master_Control2005; Master_Control62919; Master_Control64643
LOC105630730	7.60848	7.5906	Master_Control62485
LOC105630731	3.97079	3.99665	Master_Control1676; Master_Control1677; Master_Control58840
LOC105630732	12.1272	7.46564	Master_Control11735; Master_Control39007; Master_Control43374; Master_Control53876
LOC105630733	26.7359	30.8078	Master_Control12679; Master_Control12680; Master_Control64671; Master_Control64672
LOC105630734	1.36121	1.2772	Master_Control34150; Master_Control41407
LOC105630740	9.3974	4.07527	Master_Control28178; Master_Control28179; Master_Control28180; Master_Control28181
LOC105630741	20.5563	21.7005	Master_Control40099; Master_Control40100; Master_Control40101; Master_Control40102; Master_Control51629
LOC105630744	6.18673	6.9311	Master_Control58044; Master_Control58045
LOC105630745	5.0422	7.62404	Master_Control18813; Master_Control46990
LOC105630748	17.0361	16.0375	Master_Control29096; Master_Control29097; Master_Control29098; Master_Control29099; Master_Control42568
LOC105630749	1.43124	2.9557	Master_Control28553
LOC105630750	17.5861	6.76216	Master_Control7762; Master_Control7763; Master_Control7764; Master_Control7765; Master_Control58343
LOC105630751	10.5607	8.24326	Master_Control35998
LOC105630752	9.76734	9.93816	Master_Control14239; Master_Control14240; Master_Control14241; Master_Control14242; Master_Control14243; Master_Control53049; Master_Control53050; Master_Control53051
LOC105630753	8.88374	14.7911	Master_Control18443; Master_Control18444; Master_Control65584
LOC105630755	2.86013	1.23425
LOC105630756	134.48	122.356	Master_Control1179; Master_Control1180; Master_Control1181; Master_Control1184; Master_Control1186; Master_Control1187; Master_Control25654; Master_Control46000; Master_Control46001
LOC105630758	3.45934	2.29885	Master_Control57877
LOC105630759	38.5442	69.6427	Master_Control45658
LOC105630760	62.5129	73.1088	Master_Control5200; Master_Control5201; Master_Control5202; Master_Control5203; Master_Control5204; Master_Control9946; Master_Control9947; Master_Control9948; Master_Control64404; Master_Control64405; Master_Control64406; Master_Control64407; Master_Control64408
LOC105630761	20.9078	18.4811	Master_Control18553; Master_Control18554; Master_Control18555; Master_Control18556; Master_Control18557
LOC105630764	30.0766	27.4871	Master_Control17550; Master_Control17551; Master_Control17552; Master_Control17553; Master_Control64655
LOC105630765	4.29955	4.84608	Master_Control32925; Master_Control32926; Master_Control32927; Master_Control32929; Master_Control63654; Master_Control63656
LOC105630766	1.7511	1.00456	Master_Control11057
LOC105630767	16.6455	13.3203	Master_Control3367; Master_Control3368; Master_Control3369; Master_Control3370; Master_Control3371; Master_Control3372; Master_Control51645
LOC105630768	16.1458	5.52199	Master_Control29060; Master_Control29061; Master_Control29062; Master_Control29063; Master_Control29064; Master_Control48645; Master_Control48646
LOC105630770	15.1352	6.29206	Master_Control22878; Master_Control22879; Master_Control22880; Master_Control22881
LOC105630772	20.3656	7.51418	Master_Control2255; Master_Control2256
LOC105630773	8.12684	2.198	Master_Control10244; Master_Control10245; Master_Control10246; Master_Control42429
LOC105630774	49.0433	47.9591	Master_Control2107
LOC105630775	13.6971	10.3265	Master_Control15180; Master_Control15181; Master_Control15182; Master_Control15183; Master_Control57558; Master_Control57559; Master_Control57560; Master_Control57561
LOC105630777	16.3113	26.867	Master_Control50602
LOC105630778	9.79439	8.64951	Master_Control16977; Master_Control16978; Master_Control16979; Master_Control50601
LOC105630779	16.1268	11.3585	Master_Control37236; Master_Control37237
LOC105630780	78.8876	38.568	Master_Control21369; Master_Control21370; Master_Control21371; Master_Control21372; Master_Control21373; Master_Control21374; Master_Control21375; Master_Control21376; Master_Control21377; Master_Control21378; Master_Control21379; Master_Control49947; Master_Control49948; Master_Control49949; Master_Control49950; Master_Control49951; Master_Control49952; Master_Control49953
LOC105630782	149.353	283.86	Master_Control28617; Master_Control28618; Master_Control47153; Master_Control47154
LOC105630783	35.7508	14.7543	Master_Control11282; Master_Control11283
LOC105630784	27.1936	32.3459	Master_Control14879; Master_Control14880; Master_Control14881; Master_Control14882; Master_Control14883; Master_Control40640; Master_Control58560; Master_Control58561
LOC105630785	4.54793	5.38097	Master_Control32287; Master_Control32288; Master_Control57961
LOC105630786	9.69475	4.57044	Master_Control8166; Master_Control8167; Master_Control8168; Master_Control8169; Master_Control8170; Master_Control8171; Master_Control59664; Master_Control59665
LOC105630788	43.8166	51.6674	Master_Control25959; Master_Control25960; Master_Control25961; Master_Control66752
LOC105630790	3.01123	2.00712	Master_Control16271
LOC105630791	23.7153	7.3558	Master_Control6493; Master_Control6494; Master_Control6495; Master_Control6496; Master_Control54211
LOC105630792	5.06698	3.49718	Master_Control13104; Master_Control13106; Master_Control13107; Master_Control56567
LOC105630793	5.25188	4.0282	Master_Control3284; Master_Control3285; Master_Control3286; Master_Control41145
LOC105630794	10.2865	6.15998	Master_Control23513; Master_Control23514; Master_Control23515; Master_Control23516
LOC105630795	16.8205	4.01832	Master_Control31871; Master_Control31872; Master_Control31873; Master_Control31874; Master_Control31875; Master_Control31876; Master_Control31877; Master_Control31878; Master_Control62272; Master_Control62273
LOC105630796	8.94637	15.2046	Master_Control35720; Master_Control35721; Master_Control35722; Master_Control35723; Master_Control67069
LOC105630797	4.4419	2.86612	Master_Control15157; Master_Control15158; Master_Control15159
LOC105630799	5.34662	8.02811	Master_Control31989; Master_Control58672
LOC105630800	51.6783	10.6349	Master_Control25713; Master_Control25714; Master_Control25715; Master_Control25716; Master_Control25717; Master_Control52590
LOC105630801	5.185	3.56413	Master_Control65286
LOC105630802	8.79038	12.7888	Master_Control13675; Master_Control13676; Master_Control50934; Master_Control50935; Master_Control50936; Master_Control50937; Master_Control50938
LOC105630805	15.8161	15.127	Master_Control38256; Master_Control43814; Master_Control44849; Master_Control65465; Master_Control65466
LOC105630806	9.09743	3.49246	Master_Control5038; Master_Control5039; Master_Control5040; Master_Control5041; Master_Control60791
LOC105630807	7.8725	2.65892	Master_Control12444; Master_Control12445
LOC105630808	31.1147	60.846	Master_Control61660; Master_Control61661; Master_Control61662
LOC105630809	6.16998	5.29502	Master_Control54133
LOC105630810	22.9769	15.4258	Master_Control9911; Master_Control9912; Master_Control9913; Master_Control9914; Master_Control9915; Master_Control9916; Master_Control49203
LOC105630811	2.06822	3.294	Master_Control37460
LOC105630812	1.39306	2.00625	Master_Control27430; Master_Control64163; Master_Control64164; Master_Control64165
LOC105630814	8.27087	7.27146	Master_Control18277; Master_Control18278; Master_Control18279; Master_Control18280; Master_Control18281; Master_Control18282; Master_Control18283; Master_Control52619; Master_Control52620
LOC105630815	80.5064	5.53704	Master_Control6986
LOC105630817	9.7758	8.80767	Master_Control14233
LOC105630818	8.04634	4.25472	Master_Control25664; Master_Control25665; Master_Control25666; Master_Control25667; Master_Control59732
LOC105630819	2.89333	1.57792	Master_Control24358
LOC105630822	3.34613	5.26014	Master_Control52712; Master_Control58382; Master_Control68783
LOC105630823	5.98479	10.4558	Master_Control55332; Master_Control55333
LOC105630824	4.11691	1.13055	Master_Control42433
LOC105630825	17.4638	9.06147	Master_Control24947; Master_Control24948; Master_Control24949; Master_Control24950; Master_Control24951; Master_Control24952; Master_Control52746
LOC105630826	2.87064	2.24889	Master_Control5581
LOC105630830	19.2238	29.1193	Master_Control18031; Master_Control18032; Master_Control18033; Master_Control48941; Master_Control48942; Master_Control48943; Master_Control48944; Master_Control48945
LOC105630831	8.87717	6.5803	Master_Control19612; Master_Control19613; Master_Control19614; Master_Control19615; Master_Control19616; Master_Control19617; Master_Control19618; Master_Control48946; Master_Control48947
LOC105630832	1.74486	1.21264	Master_Control39360
LOC105630834	10.3962	9.78569	Master_Control49722; Master_Control49723
LOC105630836	4.5754	3.13885	Master_Control16907; Master_Control16908; Master_Control16909; Master_Control59073; Master_Control59074; Master_Control59075; Master_Control59076
LOC105630839	5.06388	3.69445	Master_Control33334; Master_Control33335; Master_Control63725; Master_Control63726
LOC105630840	27.8195	45.8437	Master_Control21508; Master_Control21509; Master_Control21510; Master_Control21511; Master_Control21512; Master_Control65928
LOC105630841	13.5291	12.4721	Master_Control11913; Master_Control11914; Master_Control11915; Master_Control11916; Master_Control11917; Master_Control62110
LOC105630843	7.36111	7.58279	Master_Control39119; Master_Control39120; Master_Control39121; Master_Control39122; Master_Control39123; Master_Control59829
LOC105630844	17.6909	13.4603	Master_Control17830; Master_Control17831; Master_Control17832; Master_Control17833; Master_Control17834; Master_Control65037
LOC105630845	58.7325	115.606
LOC105630846	7.3886	8.38764	Master_Control2177
LOC105630848	9.2646	8.15733	Master_Control30283; Master_Control57762; Master_Control57763; Master_Control57764; Master_Control57765; Master_Control57766; Master_Control57767; Master_Control57768
LOC105630850	2.97195	1.7282	Master_Control11787
LOC105630851	9.24195	9.90693	Master_Control29921; Master_Control62027
LOC105630852	10.6023	6.77447	Master_Control8787; Master_Control8788
LOC105630853	10.7484	5.51269	Master_Control31023; Master_Control31024
LOC105630854	16.1387	7.26371	Master_Control35731
LOC105630857	5.64512	3.04969	Master_Control15177; Master_Control15178; Master_Control15179; Master_Control16896; Master_Control16897; Master_Control16898
LOC105630859	56.4524	75.3374	Master_Control7479; Master_Control7480; Master_Control7481; Master_Control7482; Master_Control7483; Master_Control45053; Master_Control45054
LOC105630860	63.1734	57.9012	Master_Control7421; Master_Control7422; Master_Control7423; Master_Control7424; Master_Control7425; Master_Control7426; Master_Control41372
LOC105630861	375.708	37.9368	Master_Control34560
LOC105630862	4.8663	2.72716	Master_Control37670; Master_Control37671
LOC105630863	10.1797	6.11238	Master_Control7667; Master_Control7668; Master_Control46820; Master_Control46821
LOC105630864	4.26884	11.8318	Master_Control61970
LOC105630865	87.2719	124.571	Master_Control4991; Master_Control4992; Master_Control4993; Master_Control41735; Master_Control52261
LOC105630866	4.71331	5.17729	Master_Control32862
LOC105630867	82.113	114.728	Master_Control43894; Master_Control48328; Master_Control48329; Master_Control48330; Master_Control48331
LOC105630868	1.06728	1.55083	Master_Control64667
LOC105630869	7.81502	7.73224	Master_Control10415; Master_Control41086; Master_Control53105
LOC105630870	12.0656	11.7329	Master_Control9497; Master_Control9498; Master_Control48474
LOC105630871	209.23	205.733	Master_Control42346; Master_Control42347; Master_Control42348; Master_Control68535; Master_Control68536
LOC105630872	15.2505	9.63043	Master_Control17911; Master_Control17914; Master_Control49424; Master_Control49425
LOC105630873	31.078	26.2348	Master_Control40014
LOC105630874	8.71295	9.66727	Master_Control16223; Master_Control16224
LOC105630876	2.31806	3.75873	Master_Control15904
LOC105630877	6.07686	4.67261	Master_Control3236; Master_Control3237; Master_Control3238; Master_Control3239; Master_Control53160
LOC105630878	14.1141	17.8593	Master_Control20649; Master_Control20650; Master_Control20651; Master_Control57580; Master_Control59653
LOC105630879	24.6073	22.7528	Master_Control12303; Master_Control12304; Master_Control12305; Master_Control65252; Master_Control65253
LOC105630881	6.63048	8.00284	Master_Control59069
LOC105630882	12.8322	10.5555	Master_Control67452
LOC105630883	21.3032	13.7651	Master_Control1405; Master_Control1406; Master_Control1407; Master_Control1408; Master_Control1409; Master_Control1410; Master_Control49215; Master_Control49216
LOC105630885	4.92903	4.93562	Master_Control25512; Master_Control39742; Master_Control56691; Master_Control56692
LOC105630888	3.3127	1.32303	Master_Control36786; Master_Control56431
LOC105630889	12.0274	15.9504	Master_Control8495
LOC105630890	8.43422	11.5846	Master_Control5929; Master_Control5930; Master_Control62642; Master_Control62643
LOC105630892	2.6612	5.28181	Master_Control58676
LOC105630893	5.06876	3.97279	Master_Control40066
LOC105630895	4.59781	2.73428	Master_Control20129
LOC105630896	7.34218	8.5405	Master_Control1749; Master_Control17012
LOC105630897	5.15033	1.66161	Master_Control4792
[truncated: 7,420 more rows]
