# Supplementary material for: Molecular insights into photosynthesis and carbohydrate metabolism in Jatropha curcas grown under elevated CO2 using transcriptome sequencing and assembly
Source: Sci Rep. 2017 Sep 11;7:11066. doi: 10.1038/s41598-017-11312-y (PMC5593950; doi:10.1038/s41598-017-11312-y)
Supplement: Supplementary file 4 — Supplementary Table S5 [file 41598_2017_11312_MOESM4_ESM.xlsx]

## Sheet: Sheet1
Unigene_ID	baseMean_A	baseMean_E	foldChange	log2FoldChange	pval	Regulation
MasterControl_1	2099.83	2216.27	1.06	0.08	0.92	NEUTRAL
MasterControl_10	2977.2	3685.07	1.24	0.31	0.69	NEUTRAL
MasterControl_100	1560.19	1002.44	0.64	-0.64	0.38	NEUTRAL
MasterControl_1000	111.97	50.12	0.45	-1.16	0.27	DOWN
MasterControl_10000	1417.02	2057.19	1.45	0.54	0.46	NEUTRAL
MasterControl_10001	1628.1	1924.26	1.18	0.24	0.74	NEUTRAL
MasterControl_10002	1523.48	1303.18	0.86	-0.23	0.76	NEUTRAL
MasterControl_10003	734.2	869.51	1.18	0.24	0.74	NEUTRAL
MasterControl_10004	1936.47	1612.63	0.83	-0.26	0.72	NEUTRAL
MasterControl_10005	2011.72	1505.85	0.75	-0.42	0.57	NEUTRAL
MasterControl_10006	3309.43	3353.83	1.01	0.02	0.98	NEUTRAL
MasterControl_10007	3408.55	3491.12	1.02	0.03	0.96	NEUTRAL
MasterControl_10008	3296.58	2719.68	0.82	-0.28	0.72	NEUTRAL
MasterControl_10009	222.1	163.44	0.74	-0.44	0.6	NEUTRAL
MasterControl_10010	3382.85	2915.81	0.86	-0.21	0.78	NEUTRAL
MasterControl_10011	385.46	457.64	1.19	0.25	0.74	NEUTRAL
MasterControl_10012	304.7	363.93	1.19	0.26	0.74	NEUTRAL
MasterControl_10013	194.56	148.19	0.76	-0.39	0.65	NEUTRAL
MasterControl_10014	73.42	91.53	1.25	0.32	0.77	NEUTRAL
MasterControl_10015	1767.6	1333.69	0.75	-0.41	0.58	NEUTRAL
MasterControl_10016	1710.7	1309.72	0.77	-0.39	0.6	NEUTRAL
MasterControl_10017	1822.66	1344.58	0.74	-0.44	0.55	NEUTRAL
MasterControl_10018	1975.01	1662.75	0.84	-0.25	0.74	NEUTRAL
MasterControl_10019	2290.72	2390.61	1.04	0.06	0.93	NEUTRAL
MasterControl_1002	33.04	15.25	0.46	-1.11	0.5	DOWN
MasterControl_10020	1093.97	834.64	0.76	-0.39	0.59	NEUTRAL
MasterControl_10021	1022.38	791.06	0.77	-0.37	0.61	NEUTRAL
MasterControl_10022	1347.27	1137.56	0.84	-0.24	0.74	NEUTRAL
MasterControl_10023	1202.26	982.83	0.82	-0.29	0.69	NEUTRAL
MasterControl_10024	2863.4	1113.59	0.39	-1.36	0.07	DOWN
MasterControl_10025	548.82	246.25	0.45	-1.16	0.13	DOWN
MasterControl_10026	4608.97	2209.74	0.48	-1.06	0.18	DOWN
MasterControl_10028	34.87	15.25	0.44	-1.19	0.46	DOWN
MasterControl_10029	9.18	13.08	1.42	0.51	0.86	NEUTRAL
MasterControl_1003	22.03	17.43	0.79	-0.34	0.87	NEUTRAL
MasterControl_10031	14.68	8.72	0.59	-0.75	0.77	NEUTRAL
MasterControl_10032	9.18	2.18	0.24	-2.07	0.59	DOWN
MasterControl_10034	642.43	1100.51	1.71	0.78	0.29	NEUTRAL
MasterControl_10035	1191.25	1364.2	1.15	0.2	0.79	NEUTRAL
MasterControl_10036	759.9	1353.3	1.78	0.83	0.25	NEUTRAL
MasterControl_10037	343.24	302.91	0.88	-0.18	0.82	NEUTRAL
MasterControl_10038	614.9	985.01	1.6	0.68	0.35	NEUTRAL
MasterControl_10039	1145.36	2325.24	2.03	1.02	0.17	UP
MasterControl_10040	1136.18	1342.4	1.18	0.24	0.74	NEUTRAL
MasterControl_10041	356.09	398.8	1.12	0.16	0.83	NEUTRAL
MasterControl_10042	113.8	102.42	0.9	-0.15	0.88	NEUTRAL
MasterControl_10043	392.8	481.61	1.23	0.29	0.69	NEUTRAL
MasterControl_10044	345.08	387.9	1.12	0.17	0.83	NEUTRAL
MasterControl_10045	8045.05	7160.94	0.89	-0.17	0.85	NEUTRAL
MasterControl_10046	2206.29	836.82	0.38	-1.4	0.06	DOWN
MasterControl_10047	2472.44	1006.8	0.41	-1.3	0.08	DOWN
MasterControl_10048	607.55	446.74	0.74	-0.44	0.55	NEUTRAL
MasterControl_10049	618.57	313.81	0.51	-0.98	0.19	NEUTRAL
MasterControl_1005	176.21	45.76	0.26	-1.95	0.05	DOWN
MasterControl_10050	820.47	575.32	0.7	-0.51	0.48	NEUTRAL
MasterControl_10051	1079.28	987.19	0.91	-0.13	0.86	NEUTRAL
MasterControl_10052	1064.6	958.86	0.9	-0.15	0.84	NEUTRAL
MasterControl_10053	1101.31	1022.06	0.93	-0.11	0.88	NEUTRAL
MasterControl_10054	1264.67	1141.92	0.9	-0.15	0.84	NEUTRAL
MasterControl_10055	1191.25	1213.83	1.02	0.03	0.97	NEUTRAL
MasterControl_10056	2320.09	2809.02	1.21	0.28	0.71	NEUTRAL
MasterControl_10057	2261.35	2436.38	1.08	0.11	0.89	NEUTRAL
MasterControl_10058	1991.53	2144.36	1.08	0.11	0.89	NEUTRAL
MasterControl_10059	893.89	1407.78	1.57	0.66	0.37	NEUTRAL
MasterControl_1006	93.61	61.02	0.65	-0.62	0.57	NEUTRAL
MasterControl_10060	2503.64	2904.91	1.16	0.21	0.78	NEUTRAL
MasterControl_10061	3180.94	943.61	0.3	-1.75	0.02	DOWN
MasterControl_10062	69.75	50.12	0.72	-0.48	0.69	NEUTRAL
MasterControl_10063	124.81	128.57	1.03	0.04	0.97	NEUTRAL
MasterControl_10064	141.33	115.5	0.82	-0.29	0.76	NEUTRAL
MasterControl_10065	253.3	289.84	1.14	0.19	0.81	NEUTRAL
MasterControl_10066	231.27	357.39	1.55	0.63	0.42	NEUTRAL
MasterControl_10067	763.57	385.72	0.51	-0.99	0.18	NEUTRAL
MasterControl_10068	592.87	496.86	0.84	-0.25	0.73	NEUTRAL
MasterControl_10069	1442.71	1159.35	0.8	-0.32	0.66	NEUTRAL
MasterControl_10070	618.57	527.37	0.85	-0.23	0.76	NEUTRAL
MasterControl_10071	10803.8	8311.58	0.77	-0.38	0.68	NEUTRAL
MasterControl_10072	998.52	1028.6	1.03	0.04	0.95	NEUTRAL
MasterControl_10073	122.98	37.05	0.3	-1.73	0.11	DOWN
MasterControl_10074	7701.81	4295.26	0.56	-0.84	0.32	NEUTRAL
MasterControl_10075	9247.31	5232.33	0.57	-0.82	0.35	NEUTRAL
MasterControl_10076	572.68	636.33	1.11	0.15	0.84	NEUTRAL
MasterControl_10077	7294.33	5905.71	0.81	-0.3	0.72	NEUTRAL
MasterControl_10078	293.68	122.04	0.42	-1.27	0.13	DOWN
MasterControl_10079	517.61	169.98	0.33	-1.61	0.04	DOWN
MasterControl_1008	38.55	8.72	0.23	-2.14	0.21	DOWN
MasterControl_10080	317.54	117.68	0.37	-1.43	0.09	DOWN
MasterControl_10081	616.73	658.13	1.07	0.09	0.9	NEUTRAL
MasterControl_10082	539.64	599.29	1.11	0.15	0.84	NEUTRAL
MasterControl_10083	418.5	387.9	0.93	-0.11	0.89	NEUTRAL
MasterControl_10084	330.39	329.06	1	-0.01	1	NEUTRAL
MasterControl_10085	620.4	655.95	1.06	0.08	0.91	NEUTRAL
MasterControl_10086	770.92	627.62	0.81	-0.3	0.69	NEUTRAL
MasterControl_10087	706.67	472.89	0.67	-0.58	0.43	NEUTRAL
MasterControl_10088	996.68	599.29	0.6	-0.73	0.31	NEUTRAL
MasterControl_10089	895.73	623.26	0.7	-0.52	0.47	NEUTRAL
MasterControl_1009	69.75	4.36	0.06	-4	0.01	DOWN
MasterControl_10090	618.57	669.02	1.08	0.11	0.88	NEUTRAL
MasterControl_10091	682.81	832.47	1.22	0.29	0.7	NEUTRAL
MasterControl_10092	1011.37	1048.21	1.04	0.05	0.94	NEUTRAL
MasterControl_10093	1149.03	1165.89	1.01	0.02	0.98	NEUTRAL
MasterControl_10094	62.41	117.68	1.89	0.92	0.37	NEUTRAL
MasterControl_10095	139.5	324.7	2.33	1.22	0.14	UP
MasterControl_10096	178.04	444.56	2.5	1.32	0.09	UP
MasterControl_10097	67.91	117.68	1.73	0.79	0.43	NEUTRAL
MasterControl_10099	941.62	906.56	0.96	-0.05	0.94	NEUTRAL
MasterControl_101	4001.42	3379.98	0.84	-0.24	0.76	NEUTRAL
MasterControl_1010	14.68	2.18	0.15	-2.75	0.35	DOWN
MasterControl_10100	1310.56	1270.49	0.97	-0.04	0.95	NEUTRAL
MasterControl_10101	2386.17	2460.35	1.03	0.04	0.95	NEUTRAL
MasterControl_10102	262.48	281.12	1.07	0.1	0.9	NEUTRAL
MasterControl_10103	293.68	285.48	0.97	-0.04	0.96	NEUTRAL
MasterControl_10104	332.23	414.05	1.25	0.32	0.68	NEUTRAL
MasterControl_10105	345.08	320.35	0.93	-0.11	0.89	NEUTRAL
MasterControl_10106	308.37	383.54	1.24	0.31	0.68	NEUTRAL
MasterControl_10107	2734.91	4829.17	1.77	0.82	0.3	NEUTRAL
MasterControl_10108	2597.25	4857.5	1.87	0.9	0.25	NEUTRAL
MasterControl_10109	904.91	276.76	0.31	-1.71	0.02	DOWN
MasterControl_1011	1.84	2.18	1.19	0.25	1	NEUTRAL
MasterControl_10110	712.18	183.06	0.26	-1.96	0.01	DOWN
MasterControl_10111	638.76	207.03	0.32	-1.63	0.03	DOWN
MasterControl_10112	945.29	252.79	0.27	-1.9	0.01	DOWN
MasterControl_10113	776.42	211.39	0.27	-1.88	0.01	DOWN
MasterControl_10114	965.48	294.2	0.3	-1.71	0.02	DOWN
MasterControl_10115	914.09	254.97	0.28	-1.84	0.01	DOWN
MasterControl_10116	1037.06	1019.88	0.98	-0.02	0.98	NEUTRAL
MasterControl_10117	2178.75	2170.51	1	-0.01	0.99	NEUTRAL
MasterControl_10118	548.82	570.96	1.04	0.06	0.94	NEUTRAL
MasterControl_10119	1927.29	1004.62	0.52	-0.94	0.2	NEUTRAL
MasterControl_10120	2138.37	1185.5	0.55	-0.85	0.25	NEUTRAL
MasterControl_10121	168.87	185.23	1.1	0.13	0.88	NEUTRAL
MasterControl_10122	972.82	904.38	0.93	-0.11	0.89	NEUTRAL
MasterControl_10123	201.91	217.92	1.08	0.11	0.9	NEUTRAL
MasterControl_10124	778.26	647.23	0.83	-0.27	0.72	NEUTRAL
MasterControl_10125	1121.5	843.36	0.75	-0.41	0.57	NEUTRAL
MasterControl_10126	374.44	172.16	0.46	-1.12	0.16	DOWN
MasterControl_10127	635.09	368.29	0.58	-0.79	0.29	NEUTRAL
MasterControl_10128	592.87	265.87	0.45	-1.16	0.13	DOWN
MasterControl_10129	754.4	337.78	0.45	-1.16	0.12	DOWN
MasterControl_1013	22.03	13.08	0.59	-0.75	0.7	NEUTRAL
MasterControl_10130	791.11	411.87	0.52	-0.94	0.2	NEUTRAL
MasterControl_10131	15429.3	18952.8	1.23	0.3	0.78	NEUTRAL
MasterControl_10132	3219.49	1882.85	0.58	-0.77	0.31	NEUTRAL
MasterControl_10133	879.21	1004.62	1.14	0.19	0.79	NEUTRAL
MasterControl_10134	319.38	470.71	1.47	0.56	0.46	NEUTRAL
MasterControl_10135	453.37	679.92	1.5	0.58	0.43	NEUTRAL
MasterControl_10136	385.46	529.55	1.37	0.46	0.54	NEUTRAL
MasterControl_10137	3883.94	2179.23	0.56	-0.83	0.28	NEUTRAL
MasterControl_10139	2235.65	3114.12	1.39	0.48	0.53	NEUTRAL
MasterControl_1014	12.85	4.36	0.34	-1.56	0.58	DOWN
MasterControl_10140	2494.46	3822.37	1.53	0.62	0.42	NEUTRAL
MasterControl_10141	218.43	629.8	2.88	1.53	0.04	UP
MasterControl_10142	277.16	797.6	2.88	1.52	0.04	UP
MasterControl_10143	275.33	727.86	2.64	1.4	0.06	UP
MasterControl_10144	229.44	540.45	2.36	1.24	0.1	UP
MasterControl_10145	383.62	939.25	2.45	1.29	0.08	UP
MasterControl_10146	271.66	274.58	1.01	0.02	0.99	NEUTRAL
MasterControl_10147	253.3	259.33	1.02	0.03	0.97	NEUTRAL
MasterControl_10148	1251.82	1266.13	1.01	0.02	0.98	NEUTRAL
MasterControl_10149	335.9	274.58	0.82	-0.29	0.71	NEUTRAL
MasterControl_1015	12.85	10.9	0.85	-0.24	0.96	NEUTRAL
MasterControl_10150	576.35	533.91	0.93	-0.11	0.88	NEUTRAL
MasterControl_10151	299.19	278.94	0.93	-0.1	0.9	NEUTRAL
MasterControl_10152	578.19	536.09	0.93	-0.11	0.88	NEUTRAL
MasterControl_10153	609.39	525.19	0.86	-0.21	0.77	NEUTRAL
MasterControl_10154	2272.36	915.28	0.4	-1.31	0.08	DOWN
MasterControl_10155	240.45	65.38	0.27	-1.88	0.04	DOWN
MasterControl_10156	2600.92	1017.7	0.39	-1.35	0.07	DOWN
MasterControl_10157	12.85	6.54	0.51	-0.97	0.72	NEUTRAL
MasterControl_10158	2432.05	961.04	0.4	-1.34	0.07	DOWN
MasterControl_10159	471.73	228.82	0.49	-1.04	0.17	DOWN
MasterControl_10160	585.53	1385.99	2.37	1.24	0.09	UP
MasterControl_10161	319.38	675.56	2.12	1.08	0.15	UP
MasterControl_10162	365.27	712.61	1.95	0.96	0.19	NEUTRAL
MasterControl_10163	636.92	1405.6	2.21	1.14	0.12	UP
MasterControl_10164	756.23	1593.02	2.11	1.07	0.14	UP
MasterControl_10165	581.86	1329.33	2.28	1.19	0.1	UP
MasterControl_10166	442.36	836.82	1.89	0.92	0.21	NEUTRAL
MasterControl_10167	638.76	1586.48	2.48	1.31	0.07	UP
MasterControl_10168	789.27	204.85	0.26	-1.95	0.01	DOWN
MasterControl_10169	783.76	167.8	0.21	-2.22	0	DOWN
MasterControl_1017	104.62	34.87	0.33	-1.59	0.15	DOWN
MasterControl_10170	840.66	215.74	0.26	-1.96	0.01	DOWN
MasterControl_10171	982	220.1	0.22	-2.16	0	DOWN
MasterControl_10173	1103.14	281.12	0.25	-1.97	0.01	DOWN
MasterControl_10174	910.41	220.1	0.24	-2.05	0.01	DOWN
MasterControl_10175	27.53	6.54	0.24	-2.07	0.29	DOWN
MasterControl_10176	535.97	363.93	0.68	-0.56	0.45	NEUTRAL
MasterControl_10177	495.59	350.86	0.71	-0.5	0.51	NEUTRAL
MasterControl_10178	923.26	621.08	0.67	-0.57	0.43	NEUTRAL
MasterControl_10179	1919.95	2063.73	1.07	0.1	0.89	NEUTRAL
MasterControl_1018	9.18	13.08	1.42	0.51	0.86	NEUTRAL
MasterControl_10180	38.55	34.87	0.9	-0.14	0.94	NEUTRAL
MasterControl_10181	1549.17	1701.98	1.1	0.14	0.85	NEUTRAL
MasterControl_10182	1602.4	1625.7	1.01	0.02	0.98	NEUTRAL
MasterControl_10183	1756.59	1961.31	1.12	0.16	0.83	NEUTRAL
MasterControl_10184	130.32	63.2	0.48	-1.04	0.3	DOWN
MasterControl_10185	1112.32	1056.93	0.95	-0.07	0.92	NEUTRAL
MasterControl_10186	1117.83	1061.28	0.95	-0.07	0.92	NEUTRAL
MasterControl_10187	1224.29	1137.56	0.93	-0.11	0.88	NEUTRAL
MasterControl_10188	455.21	507.76	1.12	0.16	0.83	NEUTRAL
MasterControl_10189	530.46	553.52	1.04	0.06	0.94	NEUTRAL
MasterControl_10190	1754.75	1080.9	0.62	-0.7	0.34	NEUTRAL
MasterControl_10191	627.75	682.1	1.09	0.12	0.87	NEUTRAL
MasterControl_10192	1692.34	1061.28	0.63	-0.67	0.36	NEUTRAL
MasterControl_10193	161.53	167.8	1.04	0.05	0.96	NEUTRAL
MasterControl_10194	1367.46	945.78	0.69	-0.53	0.46	NEUTRAL
MasterControl_10195	1437.21	961.04	0.67	-0.58	0.42	NEUTRAL
MasterControl_10196	508.44	490.33	0.96	-0.05	0.95	NEUTRAL
MasterControl_10197	1718.04	1723.77	1	0	1	NEUTRAL
MasterControl_10198	1964	2105.13	1.07	0.1	0.89	NEUTRAL
MasterControl_10199	932.44	400.98	0.43	-1.22	0.1	DOWN
MasterControl_102	12786.2	10174.8	0.8	-0.33	0.73	NEUTRAL
MasterControl_1020	3.67	8.72	2.37	1.25	0.73	UP
MasterControl_10200	908.58	475.07	0.52	-0.94	0.2	NEUTRAL
MasterControl_10202	89.94	80.63	0.9	-0.16	0.89	NEUTRAL
MasterControl_10203	77.09	50.12	0.65	-0.62	0.59	NEUTRAL
MasterControl_10204	93.61	58.84	0.63	-0.67	0.53	NEUTRAL
MasterControl_10205	145.01	117.68	0.81	-0.3	0.75	NEUTRAL
MasterControl_10206	82.6	63.2	0.77	-0.39	0.73	NEUTRAL
MasterControl_10207	183.55	87.17	0.47	-1.07	0.24	DOWN
MasterControl_10208	581.86	346.5	0.6	-0.75	0.32	NEUTRAL
MasterControl_10209	649.77	427.13	0.66	-0.61	0.41	NEUTRAL
MasterControl_1021	20.19	2.18	0.11	-3.21	0.22	DOWN
MasterControl_10210	620.4	509.94	0.82	-0.28	0.7	NEUTRAL
MasterControl_10211	679.14	527.37	0.78	-0.36	0.62	NEUTRAL
MasterControl_10212	644.26	444.56	0.69	-0.54	0.47	NEUTRAL
MasterControl_10213	706.67	483.79	0.68	-0.55	0.46	NEUTRAL
MasterControl_10214	822.31	485.97	0.59	-0.76	0.3	NEUTRAL
MasterControl_10215	712.18	507.76	0.71	-0.49	0.51	NEUTRAL
MasterControl_10216	9638.28	17207.2	1.79	0.84	0.4	NEUTRAL
MasterControl_10217	7367.75	13384.8	1.82	0.86	0.36	NEUTRAL
MasterControl_10218	7.34	2.18	0.3	-1.75	0.7	DOWN
MasterControl_1022	47.72	45.76	0.96	-0.06	0.98	NEUTRAL
MasterControl_10220	51.39	32.69	0.64	-0.65	0.62	NEUTRAL
MasterControl_10221	539.64	462	0.86	-0.22	0.76	NEUTRAL
MasterControl_10222	736.04	623.26	0.85	-0.24	0.74	NEUTRAL
MasterControl_10223	728.7	610.18	0.84	-0.26	0.73	NEUTRAL
MasterControl_10224	737.88	649.41	0.88	-0.18	0.8	NEUTRAL
MasterControl_10225	868.2	762.73	0.88	-0.19	0.8	NEUTRAL
MasterControl_10226	726.86	551.34	0.76	-0.4	0.59	NEUTRAL
MasterControl_10227	864.53	786.7	0.91	-0.14	0.85	NEUTRAL
MasterControl_10228	55.07	21.79	0.4	-1.34	0.33	DOWN
MasterControl_10229	882.88	677.74	0.77	-0.38	0.6	NEUTRAL
MasterControl_1023	220.26	281.12	1.28	0.35	0.66	NEUTRAL
MasterControl_10230	892.06	767.09	0.86	-0.22	0.77	NEUTRAL
MasterControl_10231	1249.98	998.09	0.8	-0.32	0.65	NEUTRAL
MasterControl_10232	901.24	819.39	0.91	-0.14	0.85	NEUTRAL
MasterControl_10233	174.37	235.36	1.35	0.43	0.6	NEUTRAL
MasterControl_10234	91.78	174.34	1.9	0.93	0.31	NEUTRAL
MasterControl_10235	56.9	41.41	0.73	-0.46	0.72	NEUTRAL
MasterControl_10236	55.07	56.66	1.03	0.04	0.99	NEUTRAL
MasterControl_10237	161.53	211.39	1.31	0.39	0.65	NEUTRAL
MasterControl_10238	84.43	106.78	1.26	0.34	0.74	NEUTRAL
MasterControl_10239	734.2	971.94	1.32	0.4	0.58	NEUTRAL
MasterControl_1024	38.55	6.54	0.17	-2.56	0.15	DOWN
MasterControl_10240	3223.16	6489.74	2.01	1.01	0.22	UP
MasterControl_10241	9326.24	18351.3	1.97	0.98	0.33	NEUTRAL
MasterControl_10242	3092.84	2663.02	0.86	-0.22	0.78	NEUTRAL
MasterControl_10243	416.66	407.52	0.98	-0.03	0.97	NEUTRAL
MasterControl_10244	192.73	165.62	0.86	-0.22	0.8	NEUTRAL
MasterControl_10245	587.36	516.48	0.88	-0.19	0.8	NEUTRAL
MasterControl_10246	554.32	514.3	0.93	-0.11	0.89	NEUTRAL
MasterControl_10247	506.6	503.4	0.99	-0.01	0.99	NEUTRAL
MasterControl_10248	1178.4	1340.23	1.14	0.19	0.8	NEUTRAL
MasterControl_10249	365.27	355.21	0.97	-0.04	0.96	NEUTRAL
MasterControl_1025	266.15	139.47	0.52	-0.93	0.26	NEUTRAL
MasterControl_10250	1251.82	1187.68	0.95	-0.08	0.92	NEUTRAL
MasterControl_10251	161.53	224.46	1.39	0.47	0.57	NEUTRAL
MasterControl_10252	1314.23	1684.54	1.28	0.36	0.62	NEUTRAL
MasterControl_10253	1475.75	2039.76	1.38	0.47	0.53	NEUTRAL
MasterControl_10254	684.65	854.26	1.25	0.32	0.66	NEUTRAL
MasterControl_10255	2727.57	3421.39	1.25	0.33	0.67	NEUTRAL
MasterControl_10256	982	1399.06	1.42	0.51	0.48	NEUTRAL
MasterControl_10257	3041.44	3804.93	1.25	0.32	0.68	NEUTRAL
MasterControl_10258	53.23	63.2	1.19	0.25	0.84	NEUTRAL
MasterControl_10259	172.54	263.69	1.53	0.61	0.46	NEUTRAL
MasterControl_10260	323.05	187.41	0.58	-0.79	0.33	NEUTRAL
MasterControl_10261	335.9	466.35	1.39	0.47	0.53	NEUTRAL
MasterControl_10262	368.94	400.98	1.09	0.12	0.88	NEUTRAL
MasterControl_10263	926.93	1366.38	1.47	0.56	0.44	NEUTRAL
MasterControl_10264	3421.4	2636.87	0.77	-0.38	0.62	NEUTRAL
MasterControl_10265	1956.66	2758.9	1.41	0.5	0.51	NEUTRAL
MasterControl_10266	84.43	37.05	0.44	-1.19	0.3	DOWN
MasterControl_10267	1846.53	1924.26	1.04	0.06	0.94	NEUTRAL
MasterControl_10268	2217.3	1989.64	0.9	-0.16	0.83	NEUTRAL
MasterControl_10269	2127.36	1165.89	0.55	-0.87	0.24	NEUTRAL
MasterControl_1027	66.08	26.15	0.4	-1.34	0.29	DOWN
MasterControl_10270	1066.43	496.86	0.47	-1.1	0.13	DOWN
MasterControl_10271	2041.09	873.87	0.43	-1.22	0.1	DOWN
MasterControl_10272	1497.78	579.67	0.39	-1.37	0.06	DOWN
MasterControl_10273	2667	1375.09	0.52	-0.96	0.2	NEUTRAL
MasterControl_10274	1112.32	1046.03	0.94	-0.09	0.9	NEUTRAL
MasterControl_10275	554.32	259.33	0.47	-1.1	0.15	DOWN
MasterControl_10276	598.38	239.72	0.4	-1.32	0.08	DOWN
MasterControl_10277	673.63	250.61	0.37	-1.43	0.06	DOWN
MasterControl_10278	594.71	263.69	0.44	-1.17	0.12	DOWN
MasterControl_10279	651.61	298.55	0.46	-1.13	0.13	DOWN
MasterControl_10280	719.52	233.18	0.32	-1.63	0.03	DOWN
MasterControl_10281	1066.43	841.18	0.79	-0.34	0.64	NEUTRAL
MasterControl_10282	1090.29	784.52	0.72	-0.47	0.51	NEUTRAL
MasterControl_10283	110.13	50.12	0.46	-1.14	0.28	DOWN
MasterControl_10284	1200.43	954.5	0.8	-0.33	0.65	NEUTRAL
MasterControl_10285	2351.29	2314.34	0.98	-0.02	0.98	NEUTRAL
MasterControl_10286	2437.56	2602	1.07	0.09	0.9	NEUTRAL
MasterControl_10287	4276.74	3229.62	0.76	-0.41	0.61	NEUTRAL
MasterControl_10288	4627.33	3504.2	0.76	-0.4	0.61	NEUTRAL
MasterControl_10289	1707.03	3098.86	1.82	0.86	0.25	NEUTRAL
MasterControl_1029	185.39	63.2	0.34	-1.55	0.1	DOWN
MasterControl_10290	1673.99	3179.49	1.9	0.93	0.22	NEUTRAL
MasterControl_10291	1637.28	1473.16	0.9	-0.15	0.84	NEUTRAL
MasterControl_10292	1418.85	1359.84	0.96	-0.06	0.93	NEUTRAL
MasterControl_10293	1785.95	1551.61	0.87	-0.2	0.78	NEUTRAL
MasterControl_10294	978.33	839	0.86	-0.22	0.76	NEUTRAL
MasterControl_10295	1185.74	993.73	0.84	-0.25	0.73	NEUTRAL
MasterControl_10296	1117.83	987.19	0.88	-0.18	0.81	NEUTRAL
MasterControl_10297	12.85	8.72	0.68	-0.56	0.85	NEUTRAL
MasterControl_10298	317.54	560.06	1.76	0.82	0.27	NEUTRAL
MasterControl_10299	820.47	1562.51	1.9	0.93	0.2	NEUTRAL
MasterControl_103	2901.95	3754.81	1.29	0.37	0.63	NEUTRAL
MasterControl_1030	23.86	19.61	0.82	-0.28	0.89	NEUTRAL
MasterControl_10300	950.8	1993.99	2.1	1.07	0.15	UP
MasterControl_10301	1413.34	1327.15	0.94	-0.09	0.9	NEUTRAL
MasterControl_10302	535.97	409.69	0.76	-0.39	0.6	NEUTRAL
MasterControl_10303	1015.04	692.99	0.68	-0.55	0.45	NEUTRAL
MasterControl_10304	1374.8	1102.69	0.8	-0.32	0.66	NEUTRAL
MasterControl_10305	2193.44	1708.51	0.78	-0.36	0.63	NEUTRAL
MasterControl_10306	425.84	390.08	0.92	-0.13	0.87	NEUTRAL
MasterControl_10307	458.88	381.36	0.83	-0.27	0.72	NEUTRAL
MasterControl_10308	475.4	344.32	0.72	-0.47	0.54	NEUTRAL
MasterControl_10309	401.98	244.07	0.61	-0.72	0.35	NEUTRAL
MasterControl_1031	49.56	23.97	0.48	-1.05	0.45	DOWN
MasterControl_10310	1927.29	932.71	0.48	-1.05	0.15	DOWN
MasterControl_10311	205.58	180.88	0.88	-0.18	0.83	NEUTRAL
MasterControl_10312	249.63	187.41	0.75	-0.41	0.62	NEUTRAL
MasterControl_10313	284.5	204.85	0.72	-0.47	0.56	NEUTRAL
MasterControl_10314	275.33	159.08	0.58	-0.79	0.34	NEUTRAL
MasterControl_10316	484.58	542.63	1.12	0.16	0.83	NEUTRAL
MasterControl_10317	710.34	651.59	0.92	-0.12	0.87	NEUTRAL
MasterControl_10318	31.2	23.97	0.77	-0.38	0.82	NEUTRAL
MasterControl_10319	725.03	618.9	0.85	-0.23	0.76	NEUTRAL
MasterControl_1032	25.7	4.36	0.17	-2.56	0.23	DOWN
MasterControl_10320	666.29	509.94	0.77	-0.39	0.6	NEUTRAL
MasterControl_10321	176.21	200.49	1.14	0.19	0.83	NEUTRAL
MasterControl_10322	218.43	137.29	0.63	-0.67	0.43	NEUTRAL
MasterControl_10323	679.14	605.83	0.89	-0.16	0.82	NEUTRAL
MasterControl_10324	743.38	690.82	0.93	-0.11	0.89	NEUTRAL
MasterControl_10325	1112.32	647.23	0.58	-0.78	0.28	NEUTRAL
MasterControl_10326	379.95	231	0.61	-0.72	0.36	NEUTRAL
MasterControl_10327	620.4	307.27	0.5	-1.01	0.18	DOWN
MasterControl_10328	1398.66	919.63	0.66	-0.6	0.41	NEUTRAL
MasterControl_10329	4273.07	5977.62	1.4	0.48	0.55	NEUTRAL
MasterControl_10330	4221.68	5846.87	1.38	0.47	0.57	NEUTRAL
MasterControl_10331	4875.12	6820.98	1.4	0.48	0.56	NEUTRAL
MasterControl_10332	565.34	1292.28	2.29	1.19	0.1	UP
MasterControl_10333	38.55	69.74	1.81	0.86	0.47	NEUTRAL
MasterControl_10334	451.54	1165.89	2.58	1.37	0.06	UP
MasterControl_10335	625.91	1584.3	2.53	1.34	0.07	UP
MasterControl_10336	497.42	1277.03	2.57	1.36	0.06	UP
MasterControl_10337	1004.03	2362.28	2.35	1.23	0.1	UP
MasterControl_10338	1646.45	1394.71	0.85	-0.24	0.74	NEUTRAL
MasterControl_10339	802.12	629.8	0.79	-0.35	0.63	NEUTRAL
MasterControl_1034	609.39	507.76	0.83	-0.26	0.72	NEUTRAL
MasterControl_10340	484.58	196.13	0.4	-1.3	0.09	DOWN
MasterControl_10341	585.53	324.7	0.55	-0.85	0.26	NEUTRAL
MasterControl_10342	25.7	13.08	0.51	-0.97	0.6	NEUTRAL
MasterControl_10343	502.93	209.21	0.42	-1.27	0.1	DOWN
MasterControl_10344	831.49	250.61	0.3	-1.73	0.02	DOWN
MasterControl_10345	603.88	344.32	0.57	-0.81	0.28	NEUTRAL
MasterControl_10346	477.23	366.11	0.77	-0.38	0.61	NEUTRAL
MasterControl_10347	486.41	390.08	0.8	-0.32	0.67	NEUTRAL
MasterControl_10348	501.09	387.9	0.77	-0.37	0.62	NEUTRAL
MasterControl_10349	546.98	361.75	0.66	-0.6	0.42	NEUTRAL
MasterControl_1035	1428.03	1048.21	0.73	-0.45	0.54	NEUTRAL
MasterControl_10350	368.94	311.63	0.84	-0.24	0.75	NEUTRAL
MasterControl_10351	537.81	394.44	0.73	-0.45	0.55	NEUTRAL
MasterControl_10352	541.48	403.16	0.74	-0.43	0.57	NEUTRAL
MasterControl_10353	510.27	381.36	0.75	-0.42	0.57	NEUTRAL
MasterControl_10354	58.74	89.35	1.52	0.61	0.58	NEUTRAL
MasterControl_10355	1207.77	1732.49	1.43	0.52	0.48	NEUTRAL
MasterControl_10356	2718.39	4258.21	1.57	0.65	0.41	NEUTRAL
MasterControl_10357	1119.66	1784.79	1.59	0.67	0.36	NEUTRAL
MasterControl_10358	178.04	228.82	1.29	0.36	0.67	NEUTRAL
MasterControl_10359	416.66	477.25	1.15	0.2	0.79	NEUTRAL
MasterControl_1036	1286.69	830.29	0.65	-0.63	0.38	NEUTRAL
MasterControl_10360	2320.09	2272.93	0.98	-0.03	0.97	NEUTRAL
MasterControl_10361	1437.21	1551.61	1.08	0.11	0.88	NEUTRAL
MasterControl_10362	2747.76	2889.66	1.05	0.07	0.92	NEUTRAL
MasterControl_10363	1013.2	1124.48	1.11	0.15	0.84	NEUTRAL
MasterControl_10364	335.9	176.52	0.53	-0.93	0.25	NEUTRAL
MasterControl_10365	2136.54	2682.63	1.26	0.33	0.66	NEUTRAL
MasterControl_10366	2259.52	2739.29	1.21	0.28	0.71	NEUTRAL
MasterControl_10367	2096.16	2490.86	1.19	0.25	0.74	NEUTRAL
MasterControl_10368	2531.17	3090.15	1.22	0.29	0.71	NEUTRAL
MasterControl_10369	816.8	608	0.74	-0.43	0.56	NEUTRAL
MasterControl_1037	9884.23	5007.87	0.51	-0.98	0.26	NEUTRAL
MasterControl_10370	1092.13	577.5	0.53	-0.92	0.21	NEUTRAL
MasterControl_10371	2485.28	2216.27	0.89	-0.17	0.83	NEUTRAL
MasterControl_10372	1328.91	1098.33	0.83	-0.27	0.71	NEUTRAL
MasterControl_10373	5702.94	3632.77	0.64	-0.65	0.42	NEUTRAL
MasterControl_10374	1301.38	823.75	0.63	-0.66	0.36	NEUTRAL
MasterControl_10375	2120.02	2041.94	0.96	-0.05	0.94	NEUTRAL
MasterControl_10376	611.23	621.08	1.02	0.02	0.98	NEUTRAL
MasterControl_10377	124.81	93.71	0.75	-0.41	0.67	NEUTRAL
MasterControl_10378	1962.16	1891.57	0.96	-0.05	0.94	NEUTRAL
MasterControl_10379	25.7	2.18	0.08	-3.56	0.13	DOWN
MasterControl_1038	3654.51	2937.6	0.8	-0.32	0.68	NEUTRAL
MasterControl_10380	190.89	119.86	0.63	-0.67	0.45	NEUTRAL
MasterControl_10381	2134.7	2044.12	0.96	-0.06	0.93	NEUTRAL
MasterControl_10382	2175.08	2190.12	1.01	0.01	0.99	NEUTRAL
MasterControl_10383	3472.79	3879.03	1.12	0.16	0.84	NEUTRAL
MasterControl_10384	3981.23	4576.38	1.15	0.2	0.8	NEUTRAL
MasterControl_10385	2885.43	5554.85	1.93	0.94	0.24	NEUTRAL
MasterControl_10386	7107.1	5955.83	0.84	-0.25	0.77	NEUTRAL
MasterControl_10387	618.57	394.44	0.64	-0.65	0.38	NEUTRAL
MasterControl_10388	603.88	335.6	0.56	-0.85	0.26	NEUTRAL
MasterControl_10389	609.39	394.44	0.65	-0.63	0.4	NEUTRAL
MasterControl_1039	1591.39	832.47	0.52	-0.93	0.2	NEUTRAL
MasterControl_10390	677.3	350.86	0.52	-0.95	0.2	NEUTRAL
MasterControl_10391	616.73	333.42	0.54	-0.89	0.23	NEUTRAL
MasterControl_10392	493.75	148.19	0.3	-1.74	0.03	DOWN
MasterControl_10393	460.71	475.07	1.03	0.04	0.96	NEUTRAL
MasterControl_10394	539.64	555.7	1.03	0.04	0.96	NEUTRAL
MasterControl_10395	1013.2	1904.65	1.88	0.91	0.21	NEUTRAL
MasterControl_10396	1136.18	2076.8	1.83	0.87	0.24	NEUTRAL
MasterControl_10397	1169.22	2183.59	1.87	0.9	0.22	NEUTRAL
MasterControl_10398	1205.93	2161.79	1.79	0.84	0.25	NEUTRAL
MasterControl_10399	493.75	544.81	1.1	0.14	0.85	NEUTRAL
MasterControl_104	2382.5	2937.6	1.23	0.3	0.69	NEUTRAL
MasterControl_1040	2602.76	2166.15	0.83	-0.26	0.72	NEUTRAL
MasterControl_10400	497.42	520.84	1.05	0.07	0.93	NEUTRAL
MasterControl_10401	543.31	625.44	1.15	0.2	0.78	NEUTRAL
MasterControl_10402	583.69	682.1	1.17	0.22	0.76	NEUTRAL
MasterControl_10403	642.43	764.91	1.19	0.25	0.73	NEUTRAL
MasterControl_10404	1565.69	1222.55	0.78	-0.36	0.62	NEUTRAL
MasterControl_10405	848.01	684.28	0.81	-0.31	0.67	NEUTRAL
MasterControl_10406	1809.82	1514.56	0.84	-0.26	0.73	NEUTRAL
MasterControl_10407	5317.48	2144.36	0.4	-1.31	0.1	DOWN
MasterControl_10408	4838.41	1721.59	0.36	-1.49	0.06	DOWN
MasterControl_10409	1574.87	3214.36	2.04	1.03	0.17	UP
MasterControl_1041	2110.84	1497.13	0.71	-0.5	0.5	NEUTRAL
MasterControl_10410	1995.2	3855.05	1.93	0.95	0.22	NEUTRAL
MasterControl_10411	4298.77	5326.03	1.24	0.31	0.7	NEUTRAL
MasterControl_10412	1945.64	1246.52	0.64	-0.64	0.38	NEUTRAL
MasterControl_10413	2400.85	1551.61	0.65	-0.63	0.4	NEUTRAL
MasterControl_10414	3742.61	3850.7	1.03	0.04	0.96	NEUTRAL
MasterControl_10415	293.68	366.11	1.25	0.32	0.68	NEUTRAL
MasterControl_10416	1204.1	1139.74	0.95	-0.08	0.91	NEUTRAL
MasterControl_10417	668.13	651.59	0.98	-0.04	0.96	NEUTRAL
MasterControl_10418	1683.16	1630.06	0.97	-0.05	0.95	NEUTRAL
MasterControl_10419	211.08	468.53	2.22	1.15	0.14	UP
MasterControl_1042	2103.5	1447.01	0.69	-0.54	0.46	NEUTRAL
MasterControl_10420	279	618.9	2.22	1.15	0.13	UP
MasterControl_10421	546.98	1399.06	2.56	1.35	0.07	UP
MasterControl_10422	102.79	300.73	2.93	1.55	0.07	UP
MasterControl_10423	297.35	675.56	2.27	1.18	0.11	UP
MasterControl_10424	840.66	2113.85	2.51	1.33	0.07	UP
MasterControl_10425	1086.62	1285.74	1.18	0.24	0.74	NEUTRAL
MasterControl_10426	431.35	315.99	0.73	-0.45	0.55	NEUTRAL
MasterControl_10427	387.29	377.01	0.97	-0.04	0.96	NEUTRAL
MasterControl_10428	2665.16	2536.62	0.95	-0.07	0.93	NEUTRAL
MasterControl_10429	2852.39	2558.41	0.9	-0.16	0.84	NEUTRAL
MasterControl_10430	2681.68	660.31	0.25	-2.02	0.01	DOWN
MasterControl_10431	2599.09	675.56	0.26	-1.94	0.01	DOWN
MasterControl_10432	313.87	383.54	1.22	0.29	0.71	NEUTRAL
MasterControl_10433	1117.83	1492.77	1.34	0.42	0.57	NEUTRAL
MasterControl_10434	1279.35	1571.22	1.23	0.3	0.68	NEUTRAL
MasterControl_10435	11.01	2.18	0.2	-2.34	0.5	DOWN
MasterControl_10436	1435.37	1453.55	1.01	0.02	0.98	NEUTRAL
MasterControl_10437	1288.53	1320.61	1.02	0.04	0.96	NEUTRAL
MasterControl_10438	1499.61	1654.03	1.1	0.14	0.85	NEUTRAL
MasterControl_10439	1453.73	1547.25	1.06	0.09	0.9	NEUTRAL
MasterControl_1044	5034.81	9446.95	1.88	0.91	0.3	NEUTRAL
MasterControl_10440	1516.13	1505.85	0.99	-0.01	0.99	NEUTRAL
MasterControl_10441	1488.6	1606.09	1.08	0.11	0.88	NEUTRAL
MasterControl_10442	11872.1	2549.7	0.21	-2.22	0.01	DOWN
MasterControl_10443	12802.7	20643.8	1.61	0.69	0.51	NEUTRAL
MasterControl_10444	488.25	971.94	1.99	0.99	0.18	NEUTRAL
MasterControl_10445	475.4	995.91	2.09	1.07	0.15	UP
MasterControl_10446	431.35	810.67	1.88	0.91	0.22	NEUTRAL
MasterControl_10447	396.47	732.22	1.85	0.89	0.23	NEUTRAL
MasterControl_10448	504.77	884.77	1.75	0.81	0.27	NEUTRAL
MasterControl_10449	453.37	963.22	2.12	1.09	0.14	UP
MasterControl_1045	3355.32	6485.38	1.93	0.95	0.25	NEUTRAL
MasterControl_10450	512.11	1054.75	2.06	1.04	0.16	UP
MasterControl_10451	910.41	529.55	0.58	-0.78	0.29	NEUTRAL
MasterControl_10452	1018.71	760.55	0.75	-0.42	0.56	NEUTRAL
MasterControl_10453	710.34	446.74	0.63	-0.67	0.36	NEUTRAL
MasterControl_10454	1020.54	647.23	0.63	-0.66	0.37	NEUTRAL
MasterControl_10455	45.89	28.33	0.62	-0.7	0.62	NEUTRAL
MasterControl_10456	1516.13	913.1	0.6	-0.73	0.31	NEUTRAL
MasterControl_10458	600.21	934.89	1.56	0.64	0.38	NEUTRAL
MasterControl_10459	550.65	852.08	1.55	0.63	0.39	NEUTRAL
MasterControl_1046	1374.8	2037.58	1.48	0.57	0.44	NEUTRAL
MasterControl_10460	583.69	921.81	1.58	0.66	0.37	NEUTRAL
MasterControl_10461	236.78	239.72	1.01	0.02	0.99	NEUTRAL
MasterControl_10462	190.89	396.62	2.08	1.05	0.18	UP
MasterControl_10463	218.43	333.42	1.53	0.61	0.44	NEUTRAL
MasterControl_10464	133.99	307.27	2.29	1.2	0.15	UP
MasterControl_10465	178.04	329.06	1.85	0.89	0.27	NEUTRAL
MasterControl_10467	82.6	98.07	1.19	0.25	0.82	NEUTRAL
MasterControl_10468	117.47	141.65	1.21	0.27	0.77	NEUTRAL
MasterControl_10469	157.85	135.11	0.86	-0.22	0.81	NEUTRAL
MasterControl_1047	1005.86	695.17	0.69	-0.53	0.46	NEUTRAL
MasterControl_10470	589.2	429.31	0.73	-0.46	0.54	NEUTRAL
MasterControl_10471	348.75	187.41	0.54	-0.9	0.26	NEUTRAL
MasterControl_10472	614.9	427.13	0.69	-0.53	0.48	NEUTRAL
MasterControl_10473	460.71	438.02	0.95	-0.07	0.93	NEUTRAL
MasterControl_10474	682.81	655.95	0.96	-0.06	0.94	NEUTRAL
MasterControl_10475	862.69	891.3	1.03	0.05	0.95	NEUTRAL
MasterControl_10476	468.06	477.25	1.02	0.03	0.97	NEUTRAL
MasterControl_10477	251.47	250.61	1	0	1	NEUTRAL
MasterControl_10478	2632.12	1745.56	0.66	-0.59	0.43	NEUTRAL
MasterControl_10479	1831.84	1329.33	0.73	-0.46	0.53	NEUTRAL
MasterControl_1048	468.06	533.91	1.14	0.19	0.8	NEUTRAL
MasterControl_10480	985.67	989.37	1	0.01	1	NEUTRAL
MasterControl_10481	1730.89	1830.55	1.06	0.08	0.91	NEUTRAL
MasterControl_10482	774.59	797.6	1.03	0.04	0.96	NEUTRAL
MasterControl_10483	605.72	941.43	1.55	0.64	0.38	NEUTRAL
MasterControl_10484	649.77	865.15	1.33	0.41	0.57	NEUTRAL
MasterControl_10485	780.09	1253.06	1.61	0.68	0.35	NEUTRAL
MasterControl_10486	1093.97	854.26	0.78	-0.36	0.62	NEUTRAL
MasterControl_10487	233.11	124.22	0.53	-0.91	0.29	NEUTRAL
MasterControl_10488	1156.37	919.63	0.8	-0.33	0.65	NEUTRAL
MasterControl_10489	860.86	481.61	0.56	-0.84	0.25	NEUTRAL
MasterControl_1049	23.86	21.79	0.91	-0.13	0.97	NEUTRAL
MasterControl_10490	1095.8	919.63	0.84	-0.25	0.73	NEUTRAL
MasterControl_10491	691.99	891.3	1.29	0.37	0.62	NEUTRAL
MasterControl_10492	824.15	987.19	1.2	0.26	0.72	NEUTRAL
MasterControl_10493	792.94	1070	1.35	0.43	0.55	NEUTRAL
MasterControl_10494	921.43	1131.02	1.23	0.3	0.68	NEUTRAL
MasterControl_10495	930.6	849.9	0.91	-0.13	0.86	NEUTRAL
MasterControl_10496	20.19	10.9	0.54	-0.89	0.67	NEUTRAL
MasterControl_10497	585.53	377.01	0.64	-0.64	0.39	NEUTRAL
MasterControl_10498	1229.79	1037.31	0.84	-0.25	0.74	NEUTRAL
MasterControl_10499	1314.23	1067.82	0.81	-0.3	0.68	NEUTRAL
MasterControl_105	3247.02	4205.91	1.3	0.37	0.63	NEUTRAL
MasterControl_1050	745.22	828.11	1.11	0.15	0.84	NEUTRAL
MasterControl_10500	1385.81	1610.45	1.16	0.22	0.77	NEUTRAL
MasterControl_10501	1352.77	1420.86	1.05	0.07	0.92	NEUTRAL
MasterControl_10502	1758.42	1793.5	1.02	0.03	0.97	NEUTRAL
MasterControl_10503	1303.21	2111.67	1.62	0.7	0.34	NEUTRAL
MasterControl_10504	2685.35	4619.96	1.72	0.78	0.32	NEUTRAL
MasterControl_10505	2217.3	2630.33	1.19	0.25	0.74	NEUTRAL
MasterControl_10506	969.15	1187.68	1.23	0.29	0.69	NEUTRAL
MasterControl_10507	3057.96	3582.65	1.17	0.23	0.77	NEUTRAL
MasterControl_10508	4271.24	4301.8	1.01	0.01	0.99	NEUTRAL
MasterControl_10509	2619.28	2586.74	0.99	-0.02	0.98	NEUTRAL
MasterControl_1051	627.75	799.78	1.27	0.35	0.63	NEUTRAL
MasterControl_10510	2652.32	2615.07	0.99	-0.02	0.98	NEUTRAL
MasterControl_10511	185.39	180.88	0.98	-0.04	0.97	NEUTRAL
MasterControl_10512	2834.03	2815.56	0.99	-0.01	0.99	NEUTRAL
MasterControl_10513	312.04	560.06	1.79	0.84	0.26	NEUTRAL
MasterControl_10514	2624.78	2880.94	1.1	0.13	0.86	NEUTRAL
MasterControl_10515	1747.41	1667.11	0.95	-0.07	0.93	NEUTRAL
MasterControl_10516	172.54	135.11	0.78	-0.35	0.69	NEUTRAL
MasterControl_10517	2285.21	2567.13	1.12	0.17	0.82	NEUTRAL
MasterControl_10518	412.99	10.9	0.03	-5.24	0	DOWN
MasterControl_10519	2659.66	1985.28	0.75	-0.42	0.57	NEUTRAL
MasterControl_1052	9500.61	4062.08	0.43	-1.23	0.16	DOWN
MasterControl_10520	2488.95	1906.82	0.77	-0.38	0.61	NEUTRAL
MasterControl_10521	2626.62	2002.71	0.76	-0.39	0.6	NEUTRAL
MasterControl_10522	2839.54	2102.96	0.74	-0.43	0.57	NEUTRAL
MasterControl_10523	2562.38	2843.89	1.11	0.15	0.84	NEUTRAL
MasterControl_10524	1437.21	1329.33	0.92	-0.11	0.88	NEUTRAL
MasterControl_10525	154.18	141.65	0.92	-0.12	0.9	NEUTRAL
MasterControl_10526	3019.42	3105.4	1.03	0.04	0.96	NEUTRAL
MasterControl_10527	66.08	95.89	1.45	0.54	0.61	NEUTRAL
MasterControl_10528	93.61	80.63	0.86	-0.22	0.84	NEUTRAL
MasterControl_10529	133.99	76.27	0.57	-0.81	0.41	NEUTRAL
MasterControl_1053	1925.45	462	0.24	-2.06	0.01	DOWN
MasterControl_10530	668.13	836.82	1.25	0.32	0.66	NEUTRAL
MasterControl_10531	82.6	80.63	0.98	-0.03	0.99	NEUTRAL
MasterControl_10532	253.3	363.93	1.44	0.52	0.5	NEUTRAL
MasterControl_10533	280.83	366.11	1.3	0.38	0.62	NEUTRAL
MasterControl_10534	301.02	374.83	1.25	0.32	0.68	NEUTRAL
MasterControl_10535	363.43	503.4	1.39	0.47	0.53	NEUTRAL
MasterControl_10536	266.15	398.8	1.5	0.58	0.45	NEUTRAL
MasterControl_10537	770.92	1675.83	2.17	1.12	0.13	UP
MasterControl_10538	14.68	19.61	1.34	0.42	0.85	NEUTRAL
MasterControl_10539	80.76	122.04	1.51	0.6	0.55	NEUTRAL
MasterControl_1054	9462.07	4022.85	0.43	-1.23	0.16	DOWN
MasterControl_10540	453.37	627.62	1.38	0.47	0.53	NEUTRAL
MasterControl_10541	895.73	575.32	0.64	-0.64	0.38	NEUTRAL
MasterControl_10542	934.28	555.7	0.59	-0.75	0.31	NEUTRAL
MasterControl_10543	917.76	518.66	0.57	-0.82	0.26	NEUTRAL
MasterControl_10544	137.66	43.58	0.32	-1.66	0.11	DOWN
MasterControl_10545	732.37	673.38	0.92	-0.12	0.87	NEUTRAL
MasterControl_10546	512.11	496.86	0.97	-0.04	0.96	NEUTRAL
MasterControl_10547	255.14	252.79	0.99	-0.01	0.99	NEUTRAL
MasterControl_10548	792.94	738.76	0.93	-0.1	0.89	NEUTRAL
MasterControl_10549	3951.86	1292.28	0.33	-1.61	0.04	DOWN
MasterControl_1055	9891.58	4356.28	0.44	-1.18	0.18	DOWN
MasterControl_10550	941.62	1259.59	1.34	0.42	0.56	NEUTRAL
MasterControl_10551	825.98	1063.46	1.29	0.36	0.62	NEUTRAL
MasterControl_10552	699.33	910.92	1.3	0.38	0.6	NEUTRAL
MasterControl_10553	550.65	684.28	1.24	0.31	0.67	NEUTRAL
MasterControl_10554	814.97	1135.38	1.39	0.48	0.51	NEUTRAL
MasterControl_10555	150.51	198.31	1.32	0.4	0.65	NEUTRAL
MasterControl_10556	165.2	204.85	1.24	0.31	0.72	NEUTRAL
MasterControl_10557	170.7	220.1	1.29	0.37	0.66	NEUTRAL
MasterControl_10558	405.65	573.14	1.41	0.5	0.5	NEUTRAL
MasterControl_10559	201.91	283.3	1.4	0.49	0.54	NEUTRAL
MasterControl_1056	44735.1	56755.8	1.27	0.34	0.82	NEUTRAL
MasterControl_10560	156.02	56.66	0.36	-1.46	0.14	DOWN
MasterControl_10561	490.08	743.12	1.52	0.6	0.41	NEUTRAL
MasterControl_10562	359.76	553.52	1.54	0.62	0.4	NEUTRAL
MasterControl_10563	319.38	424.95	1.33	0.41	0.59	NEUTRAL
MasterControl_10564	190.89	259.33	1.36	0.44	0.59	NEUTRAL
MasterControl_10565	106.46	174.34	1.64	0.71	0.43	NEUTRAL
MasterControl_10566	394.64	590.57	1.5	0.58	0.43	NEUTRAL
MasterControl_10567	55.07	61.02	1.11	0.15	0.91	NEUTRAL
MasterControl_10568	345.08	553.52	1.6	0.68	0.36	NEUTRAL
MasterControl_10569	405.65	660.31	1.63	0.7	0.34	NEUTRAL
MasterControl_1057	99.12	108.96	1.1	0.14	0.9	NEUTRAL
MasterControl_10570	605.72	355.21	0.59	-0.77	0.3	NEUTRAL
MasterControl_10571	5132.09	4877.11	0.95	-0.07	0.93	NEUTRAL
MasterControl_10572	2946	7256.83	2.46	1.3	0.12	UP
MasterControl_10573	5693.76	5293.34	0.93	-0.11	0.9	NEUTRAL
MasterControl_10574	1141.69	1109.23	0.97	-0.04	0.96	NEUTRAL
MasterControl_10575	1235.3	1154.99	0.93	-0.1	0.89	NEUTRAL
MasterControl_10576	1268.34	928.35	0.73	-0.45	0.54	NEUTRAL
MasterControl_10577	614.9	499.04	0.81	-0.3	0.68	NEUTRAL
MasterControl_10578	1459.23	1035.13	0.71	-0.5	0.5	NEUTRAL
MasterControl_10579	926.93	1401.24	1.51	0.6	0.41	NEUTRAL
MasterControl_1058	12747.6	4251.67	0.33	-1.58	0.08	DOWN
MasterControl_10580	1128.84	1534.18	1.36	0.44	0.54	NEUTRAL
MasterControl_10581	2615.61	3624.06	1.39	0.47	0.54	NEUTRAL
MasterControl_10582	1407.84	1418.68	1.01	0.01	0.99	NEUTRAL
MasterControl_10583	420.33	472.89	1.13	0.17	0.82	NEUTRAL
MasterControl_10584	427.67	444.56	1.04	0.06	0.94	NEUTRAL
MasterControl_10585	407.48	483.79	1.19	0.25	0.74	NEUTRAL
MasterControl_10586	4293.26	3275.38	0.76	-0.39	0.62	NEUTRAL
MasterControl_10587	1352.77	435.85	0.32	-1.63	0.03	DOWN
MasterControl_10588	3740.77	1353.3	0.36	-1.47	0.06	DOWN
MasterControl_10589	5188.99	2096.42	0.4	-1.31	0.1	DOWN
MasterControl_1059	14236.2	4491.39	0.32	-1.66	0.08	DOWN
MasterControl_10590	1361.95	2201.02	1.62	0.69	0.35	NEUTRAL
MasterControl_10593	734.2	215.74	0.29	-1.77	0.02	DOWN
MasterControl_10594	785.6	233.18	0.3	-1.75	0.02	DOWN
MasterControl_10595	706.67	183.06	0.26	-1.95	0.01	DOWN
MasterControl_10596	737.88	202.67	0.27	-1.86	0.01	DOWN
MasterControl_10597	6617.02	1364.2	0.21	-2.28	0.01	DOWN
MasterControl_10598	190.89	176.52	0.92	-0.11	0.9	NEUTRAL
MasterControl_10599	185.39	180.88	0.98	-0.04	0.97	NEUTRAL
MasterControl_106	1406	1303.18	0.93	-0.11	0.88	NEUTRAL
MasterControl_1060	602.05	538.27	0.89	-0.16	0.83	NEUTRAL
MasterControl_10600	161.53	82.81	0.51	-0.96	0.3	NEUTRAL
MasterControl_10601	27.53	19.61	0.71	-0.49	0.78	NEUTRAL
MasterControl_10602	266.15	244.07	0.92	-0.12	0.88	NEUTRAL
MasterControl_10603	143.17	183.06	1.28	0.35	0.69	NEUTRAL
MasterControl_10604	1251.82	2233.71	1.78	0.84	0.26	NEUTRAL
MasterControl_10605	2031.91	3630.59	1.79	0.84	0.27	NEUTRAL
MasterControl_10606	1035.23	1229.08	1.19	0.25	0.73	NEUTRAL
MasterControl_10607	1527.15	1671.47	1.09	0.13	0.86	NEUTRAL
MasterControl_10608	1556.51	1475.34	0.95	-0.08	0.92	NEUTRAL
MasterControl_10609	2193.44	2344.85	1.07	0.1	0.9	NEUTRAL
MasterControl_1061	7.34	8.72	1.19	0.25	0.98	NEUTRAL
MasterControl_10610	2430.22	2628.15	1.08	0.11	0.88	NEUTRAL
MasterControl_10611	89.94	119.86	1.33	0.41	0.67	NEUTRAL
MasterControl_10612	994.85	1126.66	1.13	0.18	0.81	NEUTRAL
MasterControl_10613	482.74	472.89	0.98	-0.03	0.97	NEUTRAL
MasterControl_10614	453.37	435.85	0.96	-0.06	0.94	NEUTRAL
MasterControl_10615	135.83	163.44	1.2	0.27	0.77	NEUTRAL
MasterControl_10616	113.8	124.22	1.09	0.13	0.9	NEUTRAL
MasterControl_10617	401.98	551.34	1.37	0.46	0.54	NEUTRAL
MasterControl_10618	275.33	252.79	0.92	-0.12	0.88	NEUTRAL
MasterControl_10619	212.92	224.46	1.05	0.08	0.93	NEUTRAL
MasterControl_1062	697.49	557.88	0.8	-0.32	0.66	NEUTRAL
MasterControl_10620	332.23	326.88	0.98	-0.02	0.98	NEUTRAL
MasterControl_10621	609.39	621.08	1.02	0.03	0.97	NEUTRAL
MasterControl_10622	422.17	353.03	0.84	-0.26	0.73	NEUTRAL
MasterControl_10623	3204.8	4277.82	1.33	0.42	0.6	NEUTRAL
MasterControl_10624	2622.95	3663.28	1.4	0.48	0.53	NEUTRAL
MasterControl_10625	1787.79	1351.12	0.76	-0.4	0.58	NEUTRAL
MasterControl_10626	214.75	148.19	0.69	-0.54	0.53	NEUTRAL
MasterControl_10627	3608.62	3648.03	1.01	0.02	0.98	NEUTRAL
MasterControl_10628	82.6	34.87	0.42	-1.24	0.29	DOWN
MasterControl_10629	824.15	664.66	0.81	-0.31	0.67	NEUTRAL
MasterControl_1063	638.76	520.84	0.82	-0.29	0.69	NEUTRAL
MasterControl_10630	640.59	581.85	0.91	-0.14	0.85	NEUTRAL
MasterControl_10631	1070.1	815.03	0.76	-0.39	0.59	NEUTRAL
MasterControl_10632	1121.5	926.17	0.83	-0.28	0.7	NEUTRAL
MasterControl_10633	1165.55	886.95	0.76	-0.39	0.59	NEUTRAL
MasterControl_10634	961.81	673.38	0.7	-0.51	0.48	NEUTRAL
MasterControl_10635	948.96	649.41	0.68	-0.55	0.45	NEUTRAL
MasterControl_10636	923.26	621.08	0.67	-0.57	0.43	NEUTRAL
MasterControl_10637	233.11	100.24	0.43	-1.22	0.16	DOWN
MasterControl_10638	1016.87	614.54	0.6	-0.73	0.32	NEUTRAL
MasterControl_10639	1009.53	847.72	0.84	-0.25	0.73	NEUTRAL
MasterControl_1064	565.34	481.61	0.85	-0.23	0.76	NEUTRAL
MasterControl_10640	1182.07	1061.28	0.9	-0.16	0.83	NEUTRAL
MasterControl_10641	1075.61	1008.98	0.94	-0.09	0.9	NEUTRAL
MasterControl_10642	1095.8	1085.26	0.99	-0.01	0.99	NEUTRAL
MasterControl_10643	556.16	462	0.83	-0.27	0.72	NEUTRAL
MasterControl_10644	1273.85	1043.85	0.82	-0.29	0.69	NEUTRAL
MasterControl_10645	1097.64	1117.94	1.02	0.03	0.97	NEUTRAL
MasterControl_10646	2681.68	3175.14	1.18	0.24	0.75	NEUTRAL
MasterControl_10647	4779.67	5683.43	1.19	0.25	0.76	NEUTRAL
MasterControl_10648	4104.21	5092.86	1.24	0.31	0.7	NEUTRAL
MasterControl_10649	284.5	542.63	1.91	0.93	0.22	NEUTRAL
MasterControl_1065	609.39	546.99	0.9	-0.16	0.83	NEUTRAL
MasterControl_10650	334.06	688.64	2.06	1.04	0.16	UP
MasterControl_10651	286.34	551.34	1.93	0.95	0.21	NEUTRAL
MasterControl_10652	350.58	640.69	1.83	0.87	0.24	NEUTRAL
MasterControl_10653	209.25	372.65	1.78	0.83	0.29	NEUTRAL
MasterControl_10654	1125.17	1196.4	1.06	0.09	0.9	NEUTRAL
MasterControl_10655	1092.13	1246.52	1.14	0.19	0.79	NEUTRAL
MasterControl_10656	378.12	287.66	0.76	-0.39	0.61	NEUTRAL
MasterControl_10657	3.67	4.36	1.19	0.25	1	NEUTRAL
MasterControl_10659	286.34	372.65	1.3	0.38	0.62	NEUTRAL
MasterControl_1066	747.05	660.31	0.88	-0.18	0.81	NEUTRAL
MasterControl_10660	471.73	505.58	1.07	0.1	0.9	NEUTRAL
MasterControl_10661	418.5	468.53	1.12	0.16	0.83	NEUTRAL
MasterControl_10662	135.83	119.86	0.88	-0.18	0.85	NEUTRAL
MasterControl_10663	644.26	549.17	0.85	-0.23	0.76	NEUTRAL
MasterControl_10664	622.24	631.98	1.02	0.02	0.98	NEUTRAL
MasterControl_10665	583.69	588.39	1.01	0.01	0.99	NEUTRAL
MasterControl_10667	493.75	424.95	0.86	-0.22	0.77	NEUTRAL
MasterControl_10668	567.17	357.39	0.63	-0.67	0.37	NEUTRAL
MasterControl_10669	458.88	505.58	1.1	0.14	0.85	NEUTRAL
MasterControl_1067	594.71	682.1	1.15	0.2	0.79	NEUTRAL
MasterControl_10670	534.13	640.69	1.2	0.26	0.72	NEUTRAL
MasterControl_10671	2733.08	3990.17	1.46	0.55	0.48	NEUTRAL
MasterControl_10672	1694.18	2536.62	1.5	0.58	0.43	NEUTRAL
MasterControl_10673	5983.77	8335.55	1.39	0.48	0.58	NEUTRAL
MasterControl_10674	42.22	61.02	1.45	0.53	0.67	NEUTRAL
MasterControl_10675	871.87	1109.23	1.27	0.35	0.63	NEUTRAL
MasterControl_10676	752.56	1043.85	1.39	0.47	0.52	NEUTRAL
MasterControl_10677	805.79	1080.9	1.34	0.42	0.56	NEUTRAL
MasterControl_10678	233.11	250.61	1.08	0.1	0.9	NEUTRAL
MasterControl_10679	1031.56	1244.34	1.21	0.27	0.71	NEUTRAL
MasterControl_1068	565.34	854.26	1.51	0.6	0.42	NEUTRAL
MasterControl_10680	201.91	246.25	1.22	0.29	0.73	NEUTRAL
MasterControl_10681	512.11	464.18	0.91	-0.14	0.85	NEUTRAL
MasterControl_10682	517.61	512.12	0.99	-0.02	0.99	NEUTRAL
MasterControl_10683	317.54	233.18	0.73	-0.45	0.57	NEUTRAL
MasterControl_10684	857.18	2065.91	2.41	1.27	0.09	UP
MasterControl_10685	1086.62	2647.76	2.44	1.28	0.09	UP
MasterControl_10686	1033.39	2508.29	2.43	1.28	0.09	UP
MasterControl_10687	1363.79	3181.67	2.33	1.22	0.11	UP
MasterControl_10688	1429.86	3338.58	2.33	1.22	0.11	UP
MasterControl_10689	1205.93	2863.51	2.37	1.25	0.1	UP
MasterControl_1069	405.65	557.88	1.38	0.46	0.54	NEUTRAL
MasterControl_10690	1576.71	350.86	0.22	-2.17	0	DOWN
MasterControl_10691	1470.25	346.5	0.24	-2.09	0.01	DOWN
MasterControl_10692	1861.21	396.62	0.21	-2.23	0	DOWN
MasterControl_10693	291.85	599.29	2.05	1.04	0.17	UP
MasterControl_10694	207.41	662.49	3.19	1.68	0.03	UP
MasterControl_10695	176.21	566.6	3.22	1.69	0.03	UP
MasterControl_10696	330.39	771.45	2.33	1.22	0.1	UP
MasterControl_10697	256.97	775.81	3.02	1.59	0.03	UP
MasterControl_10698	3225	4874.93	1.51	0.6	0.45	NEUTRAL
MasterControl_10699	475.4	492.51	1.04	0.05	0.95	NEUTRAL
MasterControl_107	66.08	45.76	0.69	-0.53	0.66	NEUTRAL
MasterControl_1070	662.62	882.59	1.33	0.41	0.57	NEUTRAL
MasterControl_10700	473.56	438.02	0.92	-0.11	0.88	NEUTRAL
MasterControl_10701	71.58	56.66	0.79	-0.34	0.77	NEUTRAL
MasterControl_10702	488.25	546.99	1.12	0.16	0.83	NEUTRAL
MasterControl_10703	526.79	536.09	1.02	0.03	0.98	NEUTRAL
MasterControl_10704	592.87	557.88	0.94	-0.09	0.91	NEUTRAL
MasterControl_10705	2936.82	3761.35	1.28	0.36	0.64	NEUTRAL
MasterControl_10706	2593.58	3637.13	1.4	0.49	0.53	NEUTRAL
MasterControl_10707	649.77	873.87	1.34	0.43	0.56	NEUTRAL
MasterControl_10708	2112.67	3083.61	1.46	0.55	0.47	NEUTRAL
MasterControl_10709	1389.48	213.56	0.15	-2.7	0	DOWN
MasterControl_1071	844.34	1688.9	2	1	0.17	UP
MasterControl_10710	860.86	788.88	0.92	-0.13	0.86	NEUTRAL
MasterControl_10711	130.32	58.84	0.45	-1.15	0.26	DOWN
MasterControl_10712	836.99	684.28	0.82	-0.29	0.69	NEUTRAL
MasterControl_10713	851.68	690.82	0.81	-0.3	0.68	NEUTRAL
MasterControl_10714	256.97	111.14	0.43	-1.21	0.16	DOWN
MasterControl_10715	409.32	525.19	1.28	0.36	0.63	NEUTRAL
MasterControl_10716	135.83	146.01	1.07	0.1	0.92	NEUTRAL
MasterControl_10717	1101.31	1301	1.18	0.24	0.74	NEUTRAL
MasterControl_10718	245.96	355.21	1.44	0.53	0.5	NEUTRAL
MasterControl_10719	308.37	420.59	1.36	0.45	0.56	NEUTRAL
MasterControl_1072	848.01	1390.35	1.64	0.71	0.33	NEUTRAL
MasterControl_10720	258.81	335.6	1.3	0.37	0.63	NEUTRAL
MasterControl_10721	251.47	405.34	1.61	0.69	0.37	NEUTRAL
MasterControl_10722	392.8	499.04	1.27	0.35	0.64	NEUTRAL
MasterControl_10723	374.44	479.43	1.28	0.36	0.63	NEUTRAL
MasterControl_10724	231.27	263.69	1.14	0.19	0.82	NEUTRAL
MasterControl_10725	282.67	392.26	1.39	0.47	0.54	NEUTRAL
MasterControl_10726	486.41	488.15	1	0.01	1	NEUTRAL
MasterControl_10727	3663.68	3966.19	1.08	0.11	0.88	NEUTRAL
MasterControl_10728	280.83	357.39	1.27	0.35	0.65	NEUTRAL
MasterControl_10729	513.94	664.66	1.29	0.37	0.61	NEUTRAL
MasterControl_1073	959.97	1514.56	1.58	0.66	0.37	NEUTRAL
MasterControl_10730	792.94	926.17	1.17	0.22	0.76	NEUTRAL
MasterControl_10731	1617.09	2288.19	1.42	0.5	0.5	NEUTRAL
MasterControl_10732	796.61	612.36	0.77	-0.38	0.6	NEUTRAL
MasterControl_10733	796.61	738.76	0.93	-0.11	0.88	NEUTRAL
MasterControl_10734	859.02	629.8	0.73	-0.45	0.54	NEUTRAL
MasterControl_10735	921.43	645.05	0.7	-0.51	0.48	NEUTRAL
MasterControl_10736	897.57	658.13	0.73	-0.45	0.54	NEUTRAL
MasterControl_10737	1007.7	762.73	0.76	-0.4	0.58	NEUTRAL
MasterControl_10738	803.95	594.93	0.74	-0.43	0.55	NEUTRAL
MasterControl_10739	110.13	78.45	0.71	-0.49	0.63	NEUTRAL
MasterControl_1074	1015.04	1558.15	1.54	0.62	0.4	NEUTRAL
MasterControl_10740	502.93	313.81	0.62	-0.68	0.37	NEUTRAL
MasterControl_10741	488.25	289.84	0.59	-0.75	0.32	NEUTRAL
MasterControl_10742	431.35	315.99	0.73	-0.45	0.55	NEUTRAL
MasterControl_10743	490.08	300.73	0.61	-0.7	0.35	NEUTRAL
MasterControl_10745	805.79	695.17	0.86	-0.21	0.77	NEUTRAL
MasterControl_10746	34.87	17.43	0.5	-1	0.53	DOWN
MasterControl_10747	11.01	10.9	0.99	-0.02	1	NEUTRAL
MasterControl_10748	923.26	910.92	0.99	-0.02	0.98	NEUTRAL
MasterControl_10749	1108.65	921.81	0.83	-0.27	0.71	NEUTRAL
MasterControl_1075	1160.04	2002.71	1.73	0.79	0.28	NEUTRAL
MasterControl_10750	1101.31	1364.2	1.24	0.31	0.67	NEUTRAL
MasterControl_10751	25.7	34.87	1.36	0.44	0.78	NEUTRAL
MasterControl_10752	1437.21	812.85	0.57	-0.82	0.26	NEUTRAL
MasterControl_10753	737.88	690.82	0.94	-0.1	0.9	NEUTRAL
MasterControl_10754	3155.25	2207.56	0.7	-0.52	0.5	NEUTRAL
MasterControl_10755	3507.66	2349.21	0.67	-0.58	0.45	NEUTRAL
MasterControl_10756	2261.35	1736.84	0.77	-0.38	0.61	NEUTRAL
MasterControl_10757	2650.48	2017.97	0.76	-0.39	0.6	NEUTRAL
MasterControl_10758	539.64	315.99	0.59	-0.77	0.3	NEUTRAL
MasterControl_10759	479.07	272.4	0.57	-0.81	0.28	NEUTRAL
MasterControl_1076	6971.28	7551.03	1.08	0.12	0.89	NEUTRAL
MasterControl_10760	534.13	315.99	0.59	-0.76	0.31	NEUTRAL
MasterControl_10761	115.64	58.84	0.51	-0.97	0.35	NEUTRAL
MasterControl_10762	699.33	344.32	0.49	-1.02	0.17	DOWN
MasterControl_10763	350.58	187.41	0.53	-0.9	0.25	NEUTRAL
MasterControl_10764	27.53	43.58	1.58	0.66	0.64	NEUTRAL
MasterControl_10765	1457.4	1935.15	1.33	0.41	0.58	NEUTRAL
MasterControl_10766	216.59	213.56	0.99	-0.02	0.99	NEUTRAL
MasterControl_10767	227.6	191.77	0.84	-0.25	0.77	NEUTRAL
MasterControl_10768	225.77	233.18	1.03	0.05	0.96	NEUTRAL
MasterControl_10769	179.88	241.89	1.34	0.43	0.61	NEUTRAL
MasterControl_1077	1002.19	1558.15	1.55	0.64	0.38	NEUTRAL
MasterControl_10770	220.26	265.87	1.21	0.27	0.74	NEUTRAL
MasterControl_10771	264.31	226.64	0.86	-0.22	0.79	NEUTRAL
MasterControl_10772	238.62	233.18	0.98	-0.03	0.97	NEUTRAL
MasterControl_10773	523.12	475.07	0.91	-0.14	0.85	NEUTRAL
MasterControl_10774	603.88	479.43	0.79	-0.33	0.65	NEUTRAL
MasterControl_10775	324.89	296.38	0.91	-0.13	0.87	NEUTRAL
MasterControl_10776	609.39	455.46	0.75	-0.42	0.57	NEUTRAL
MasterControl_10777	438.69	385.72	0.88	-0.19	0.81	NEUTRAL
MasterControl_10778	1323.4	1189.86	0.9	-0.15	0.83	NEUTRAL
MasterControl_10779	306.53	224.46	0.73	-0.45	0.57	NEUTRAL
MasterControl_1078	9.18	2.18	0.24	-2.07	0.59	DOWN
MasterControl_10780	578.19	481.61	0.83	-0.26	0.72	NEUTRAL
MasterControl_10781	42.22	21.79	0.52	-0.95	0.51	NEUTRAL
MasterControl_10782	679.14	405.34	0.6	-0.74	0.31	NEUTRAL
MasterControl_10783	627.75	390.08	0.62	-0.69	0.35	NEUTRAL
MasterControl_10784	688.32	429.31	0.62	-0.68	0.36	NEUTRAL
MasterControl_10785	781.93	485.97	0.62	-0.69	0.35	NEUTRAL
MasterControl_10786	3296.58	1093.97	0.33	-1.59	0.04	DOWN
MasterControl_10787	4340.99	1477.52	0.34	-1.55	0.05	DOWN
MasterControl_10788	1016.87	943.61	0.93	-0.11	0.88	NEUTRAL
MasterControl_10789	176.21	161.26	0.92	-0.13	0.89	NEUTRAL
MasterControl_1079	20.19	6.54	0.32	-1.63	0.46	DOWN
MasterControl_10790	1020.54	963.22	0.94	-0.08	0.91	NEUTRAL
MasterControl_10791	304.7	202.67	0.67	-0.59	0.46	NEUTRAL
MasterControl_10792	3008.4	2525.73	0.84	-0.25	0.74	NEUTRAL
MasterControl_10793	2202.61	1939.51	0.88	-0.18	0.81	NEUTRAL
MasterControl_10794	879.21	791.06	0.9	-0.15	0.84	NEUTRAL
MasterControl_10795	161.53	167.8	1.04	0.05	0.96	NEUTRAL
MasterControl_10796	1708.86	871.69	0.51	-0.97	0.18	NEUTRAL
MasterControl_10797	1763.93	836.82	0.47	-1.08	0.14	DOWN
MasterControl_10798	706.67	305.09	0.43	-1.21	0.11	DOWN
MasterControl_10799	1409.67	335.6	0.24	-2.07	0.01	DOWN
MasterControl_108	1796.97	1651.85	0.92	-0.12	0.87	NEUTRAL
MasterControl_1080	23.86	26.15	1.1	0.13	0.96	NEUTRAL
MasterControl_10800	2213.63	1085.26	0.49	-1.03	0.16	DOWN
MasterControl_10801	721.36	867.33	1.2	0.27	0.72	NEUTRAL
MasterControl_10802	356.09	270.22	0.76	-0.4	0.61	NEUTRAL
MasterControl_10803	451.54	309.45	0.69	-0.55	0.47	NEUTRAL
MasterControl_10804	484.58	313.81	0.65	-0.63	0.41	NEUTRAL
MasterControl_10805	912.25	664.66	0.73	-0.46	0.53	NEUTRAL
MasterControl_10806	1745.57	3911.71	2.24	1.16	0.13	UP
MasterControl_10807	3281.9	7143.51	2.18	1.12	0.18	UP
MasterControl_10808	3096.51	6709.84	2.17	1.12	0.17	UP
MasterControl_10809	348.75	760.55	2.18	1.12	0.13	UP
MasterControl_1081	1308.72	1178.96	0.9	-0.15	0.84	NEUTRAL
MasterControl_10810	3432.41	7524.87	2.19	1.13	0.18	UP
MasterControl_10811	2742.26	5770.6	2.1	1.07	0.18	UP
MasterControl_10812	1875.89	3663.28	1.95	0.97	0.21	NEUTRAL
MasterControl_10813	1774.94	3628.41	2.04	1.03	0.18	UP
MasterControl_10814	2925.81	6127.99	2.09	1.07	0.19	UP
MasterControl_10815	1018.71	1048.21	1.03	0.04	0.96	NEUTRAL
MasterControl_10816	1905.26	1015.52	0.53	-0.91	0.22	NEUTRAL
MasterControl_10817	2028.24	980.65	0.48	-1.05	0.15	DOWN
MasterControl_10818	2158.56	1024.24	0.47	-1.08	0.15	DOWN
MasterControl_10819	2331.1	1154.99	0.5	-1.01	0.17	DOWN
MasterControl_1082	1437.21	1218.19	0.85	-0.24	0.74	NEUTRAL
MasterControl_10820	2118.18	1039.49	0.49	-1.03	0.16	DOWN
MasterControl_10821	468.06	832.47	1.78	0.83	0.26	NEUTRAL
MasterControl_10822	1178.4	880.41	0.75	-0.42	0.56	NEUTRAL
MasterControl_10823	2542.18	5644.2	2.22	1.15	0.15	UP
MasterControl_10824	2679.85	5661.63	2.11	1.08	0.18	UP
MasterControl_10825	3129.55	3347.29	1.07	0.1	0.9	NEUTRAL
MasterControl_10826	1466.57	1771.71	1.21	0.27	0.71	NEUTRAL
MasterControl_10827	2830.36	3144.63	1.11	0.15	0.84	NEUTRAL
MasterControl_10828	148.68	169.98	1.14	0.19	0.83	NEUTRAL
MasterControl_10829	2654.15	2379.72	0.9	-0.16	0.83	NEUTRAL
MasterControl_1083	1284.86	1307.54	1.02	0.03	0.97	NEUTRAL
MasterControl_10830	1593.22	1152.81	0.72	-0.47	0.52	NEUTRAL
MasterControl_10831	1622.59	1015.52	0.63	-0.68	0.35	NEUTRAL
MasterControl_10832	1675.82	1213.83	0.72	-0.47	0.52	NEUTRAL
MasterControl_10833	859.02	1329.33	1.55	0.63	0.39	NEUTRAL
MasterControl_10834	1611.58	3549.96	2.2	1.14	0.14	UP
MasterControl_10835	466.22	605.83	1.3	0.38	0.61	NEUTRAL
MasterControl_10836	925.1	1000.27	1.08	0.11	0.88	NEUTRAL
MasterControl_10837	1534.49	1654.03	1.08	0.11	0.88	NEUTRAL
MasterControl_10838	1407.84	1643.14	1.17	0.22	0.76	NEUTRAL
MasterControl_10839	1975.01	2390.61	1.21	0.28	0.71	NEUTRAL
MasterControl_1084	2112.67	1776.07	0.84	-0.25	0.74	NEUTRAL
MasterControl_10840	2547.69	1654.03	0.65	-0.62	0.4	NEUTRAL
MasterControl_10841	2132.87	1508.03	0.71	-0.5	0.5	NEUTRAL
MasterControl_10842	750.72	268.05	0.36	-1.49	0.05	DOWN
MasterControl_10843	124.81	50.12	0.4	-1.32	0.2	DOWN
MasterControl_10844	119.31	28.33	0.24	-2.07	0.06	DOWN
MasterControl_10845	693.82	302.91	0.44	-1.2	0.11	DOWN
MasterControl_10846	1005.86	333.42	0.33	-1.59	0.03	DOWN
MasterControl_10847	25.7	6.54	0.25	-1.97	0.33	DOWN
MasterControl_10848	499.26	172.16	0.34	-1.54	0.05	DOWN
MasterControl_10849	811.3	394.44	0.49	-1.04	0.16	DOWN
MasterControl_1085	1163.71	1063.46	0.91	-0.13	0.86	NEUTRAL
MasterControl_10850	906.74	1784.79	1.97	0.98	0.18	NEUTRAL
MasterControl_10851	1049.91	2092.06	1.99	0.99	0.18	NEUTRAL
MasterControl_10852	901.24	1776.07	1.97	0.98	0.18	NEUTRAL
MasterControl_10853	1038.9	1980.92	1.91	0.93	0.2	NEUTRAL
MasterControl_10854	1284.86	2331.77	1.81	0.86	0.25	NEUTRAL
MasterControl_10855	1141.69	1993.99	1.75	0.8	0.27	NEUTRAL
MasterControl_10856	743.38	808.49	1.09	0.12	0.87	NEUTRAL
MasterControl_10857	234.95	185.23	0.79	-0.34	0.68	NEUTRAL
MasterControl_10858	831.49	825.93	0.99	-0.01	0.99	NEUTRAL
MasterControl_10859	473.56	616.72	1.3	0.38	0.61	NEUTRAL
MasterControl_1086	2213.63	1710.69	0.77	-0.37	0.62	NEUTRAL
MasterControl_10860	1514.3	237.54	0.16	-2.67	0	DOWN
MasterControl_10861	1732.72	244.07	0.14	-2.83	0	DOWN
MasterControl_10862	1718.04	274.58	0.16	-2.65	0	DOWN
MasterControl_10863	317.54	309.45	0.97	-0.04	0.97	NEUTRAL
MasterControl_10864	532.3	638.51	1.2	0.26	0.72	NEUTRAL
MasterControl_10865	717.69	1008.98	1.41	0.49	0.5	NEUTRAL
MasterControl_10866	9425.36	4711.49	0.5	-1	0.25	DOWN
MasterControl_10867	396.47	204.85	0.52	-0.95	0.22	NEUTRAL
MasterControl_10868	253.3	139.47	0.55	-0.86	0.31	NEUTRAL
MasterControl_10869	31.2	10.9	0.35	-1.52	0.39	DOWN
MasterControl_1087	1760.26	1460.08	0.83	-0.27	0.71	NEUTRAL
MasterControl_10870	82.6	32.69	0.4	-1.34	0.26	DOWN
MasterControl_10871	381.79	257.15	0.67	-0.57	0.46	NEUTRAL
MasterControl_10872	378.12	156.9	0.41	-1.27	0.11	DOWN
MasterControl_10873	247.79	78.45	0.32	-1.66	0.06	DOWN
MasterControl_10874	814.97	893.48	1.1	0.13	0.86	NEUTRAL
MasterControl_10875	882.88	690.82	0.78	-0.35	0.63	NEUTRAL
MasterControl_10876	712.18	631.98	0.89	-0.17	0.82	NEUTRAL
MasterControl_10877	161.53	139.47	0.86	-0.21	0.82	NEUTRAL
MasterControl_10878	820.47	801.96	0.98	-0.03	0.97	NEUTRAL
MasterControl_10879	130.32	191.77	1.47	0.56	0.52	NEUTRAL
MasterControl_1088	1793.3	1497.13	0.83	-0.26	0.72	NEUTRAL
MasterControl_10880	185.39	342.14	1.85	0.88	0.27	NEUTRAL
MasterControl_10881	66.08	89.35	1.35	0.44	0.69	NEUTRAL
MasterControl_10882	170.7	427.13	2.5	1.32	0.09	UP
MasterControl_10883	15436.7	7749.33	0.5	-0.99	0.3	NEUTRAL
MasterControl_10884	212.92	111.14	0.52	-0.94	0.28	NEUTRAL
MasterControl_10885	787.43	599.29	0.76	-0.39	0.59	NEUTRAL
MasterControl_10886	635.09	257.15	0.4	-1.3	0.08	DOWN
MasterControl_10887	1048.08	847.72	0.81	-0.31	0.67	NEUTRAL
MasterControl_10888	2452.24	2340.49	0.95	-0.07	0.93	NEUTRAL
MasterControl_10889	2466.93	2187.94	0.89	-0.17	0.82	NEUTRAL
MasterControl_1089	1466.57	1246.52	0.85	-0.23	0.75	NEUTRAL
MasterControl_10890	506.6	647.23	1.28	0.35	0.63	NEUTRAL
MasterControl_10891	469.89	516.48	1.1	0.14	0.86	NEUTRAL
MasterControl_10892	556.16	675.56	1.21	0.28	0.7	NEUTRAL
MasterControl_10893	266.15	390.08	1.47	0.55	0.47	NEUTRAL
MasterControl_10895	2356.8	1850.16	0.79	-0.35	0.64	NEUTRAL
MasterControl_10897	697.49	152.55	0.22	-2.19	0	DOWN
MasterControl_10898	1264.67	1272.67	1.01	0.01	0.99	NEUTRAL
MasterControl_109	189.06	137.29	0.73	-0.46	0.6	NEUTRAL
MasterControl_1090	633.25	45.76	0.07	-3.79	0	DOWN
MasterControl_10901	332.23	605.83	1.82	0.87	0.25	NEUTRAL
MasterControl_10902	379.95	697.35	1.84	0.88	0.24	NEUTRAL
MasterControl_10903	1084.79	1072.18	0.99	-0.02	0.98	NEUTRAL
MasterControl_10904	1139.85	1239.98	1.09	0.12	0.87	NEUTRAL
MasterControl_10905	1288.53	1385.99	1.08	0.11	0.89	NEUTRAL
MasterControl_10906	1661.14	1314.07	0.79	-0.34	0.64	NEUTRAL
MasterControl_10907	62.41	21.79	0.35	-1.52	0.25	DOWN
MasterControl_10908	1554.68	1248.7	0.8	-0.32	0.66	NEUTRAL
MasterControl_10909	504.77	383.54	0.76	-0.4	0.6	NEUTRAL
MasterControl_1091	1013.2	39.23	0.04	-4.69	0	DOWN
MasterControl_10910	381.79	292.02	0.76	-0.39	0.61	NEUTRAL
MasterControl_10911	517.61	518.66	1	0	1	NEUTRAL
MasterControl_10912	567.17	335.6	0.59	-0.76	0.31	NEUTRAL
MasterControl_10913	337.73	285.48	0.85	-0.24	0.76	NEUTRAL
MasterControl_10914	156.02	71.91	0.46	-1.12	0.24	DOWN
MasterControl_10915	1488.6	926.17	0.62	-0.68	0.35	NEUTRAL
MasterControl_10916	1488.6	847.72	0.57	-0.81	0.26	NEUTRAL
MasterControl_10917	1672.15	904.38	0.54	-0.89	0.22	NEUTRAL
MasterControl_10918	4651.19	7958.54	1.71	0.77	0.36	NEUTRAL
MasterControl_10919	89.94	202.67	2.25	1.17	0.19	UP
MasterControl_1092	574.52	331.24	0.58	-0.79	0.29	NEUTRAL
MasterControl_10920	231.27	666.84	2.88	1.53	0.04	UP
MasterControl_10921	264.31	799.78	3.03	1.6	0.03	UP
MasterControl_10922	385.46	1211.65	3.14	1.65	0.03	UP
MasterControl_10923	335.9	876.05	2.61	1.38	0.06	UP
MasterControl_10924	1962.16	1717.23	0.88	-0.19	0.79	NEUTRAL
MasterControl_10925	897.57	777.98	0.87	-0.21	0.78	NEUTRAL
MasterControl_10926	1986.02	1675.83	0.84	-0.25	0.74	NEUTRAL
MasterControl_10927	2156.73	1863.24	0.86	-0.21	0.78	NEUTRAL
MasterControl_10928	1793.3	1745.56	0.97	-0.04	0.96	NEUTRAL
MasterControl_10929	2687.19	2514.83	0.94	-0.1	0.9	NEUTRAL
MasterControl_1093	1376.63	39.23	0.03	-5.13	0	DOWN
MasterControl_10930	7.34	6.54	0.89	-0.17	1	NEUTRAL
MasterControl_10931	225.77	296.38	1.31	0.39	0.62	NEUTRAL
MasterControl_10932	249.63	239.72	0.96	-0.06	0.95	NEUTRAL
MasterControl_10933	1101.31	819.39	0.74	-0.43	0.56	NEUTRAL
MasterControl_10934	805.79	653.77	0.81	-0.3	0.68	NEUTRAL
MasterControl_10935	745.22	605.83	0.81	-0.3	0.68	NEUTRAL
MasterControl_10936	798.45	660.31	0.83	-0.27	0.71	NEUTRAL
MasterControl_10937	594.71	464.18	0.78	-0.36	0.63	NEUTRAL
MasterControl_10938	932.44	736.58	0.79	-0.34	0.64	NEUTRAL
MasterControl_10939	1018.71	793.24	0.78	-0.36	0.62	NEUTRAL
MasterControl_1094	468.06	346.5	0.74	-0.43	0.56	NEUTRAL
MasterControl_10940	2421.04	2170.51	0.9	-0.16	0.83	NEUTRAL
MasterControl_10941	532.3	523.01	0.98	-0.03	0.98	NEUTRAL
MasterControl_10942	2402.69	1887.21	0.79	-0.35	0.64	NEUTRAL
MasterControl_10943	2288.88	1882.85	0.82	-0.28	0.7	NEUTRAL
MasterControl_10944	2413.7	1104.87	0.46	-1.13	0.13	DOWN
MasterControl_10945	524.96	424.95	0.81	-0.3	0.68	NEUTRAL
MasterControl_10946	7296.16	8886.89	1.22	0.28	0.75	NEUTRAL
MasterControl_10947	209.25	191.77	0.92	-0.13	0.89	NEUTRAL
MasterControl_10948	4805.37	5020.94	1.04	0.06	0.94	NEUTRAL
MasterControl_10949	4131.74	11083.5	2.68	1.42	0.11	UP
MasterControl_1095	2180.59	1301	0.6	-0.75	0.31	NEUTRAL
MasterControl_10950	234.95	241.89	1.03	0.04	0.96	NEUTRAL
MasterControl_10951	743.38	675.56	0.91	-0.14	0.85	NEUTRAL
MasterControl_10952	231.27	416.23	1.8	0.85	0.27	NEUTRAL
MasterControl_10953	458.88	716.97	1.56	0.64	0.38	NEUTRAL
MasterControl_10954	1481.26	1290.1	0.87	-0.2	0.78	NEUTRAL
MasterControl_10955	2542.18	1601.73	0.63	-0.67	0.37	NEUTRAL
MasterControl_10956	1512.46	1340.23	0.89	-0.17	0.81	NEUTRAL
MasterControl_10957	416.66	978.47	2.35	1.23	0.1	UP
MasterControl_10958	429.51	523.01	1.22	0.28	0.7	NEUTRAL
MasterControl_10959	66.08	87.17	1.32	0.4	0.71	NEUTRAL
MasterControl_1096	3113.03	2183.59	0.7	-0.51	0.5	NEUTRAL
MasterControl_10960	504.77	588.39	1.17	0.22	0.77	NEUTRAL
MasterControl_10961	236.78	298.55	1.26	0.33	0.67	NEUTRAL
MasterControl_10962	1527.15	1847.99	1.21	0.28	0.71	NEUTRAL
MasterControl_10963	1899.76	2386.25	1.26	0.33	0.66	NEUTRAL
MasterControl_10964	2452.24	322.53	0.13	-2.93	0	DOWN
MasterControl_10965	2553.2	335.6	0.13	-2.93	0	DOWN
MasterControl_10966	33.04	32.69	0.99	-0.02	1	NEUTRAL
MasterControl_10967	460.71	429.31	0.93	-0.1	0.89	NEUTRAL
MasterControl_10968	328.56	366.11	1.11	0.16	0.84	NEUTRAL
MasterControl_10969	122.98	111.14	0.9	-0.15	0.89	NEUTRAL
MasterControl_1097	3067.14	2656.48	0.87	-0.21	0.79	NEUTRAL
MasterControl_10970	124.81	82.81	0.66	-0.59	0.55	NEUTRAL
MasterControl_10971	449.7	379.19	0.84	-0.25	0.74	NEUTRAL
MasterControl_10972	442.36	462	1.04	0.06	0.94	NEUTRAL
MasterControl_10973	2373.32	2913.63	1.23	0.3	0.7	NEUTRAL
MasterControl_10974	1611.58	1601.73	0.99	-0.01	0.99	NEUTRAL
MasterControl_10975	1718.04	1821.83	1.06	0.08	0.91	NEUTRAL
MasterControl_10976	1068.27	1216.01	1.14	0.19	0.8	NEUTRAL
MasterControl_10977	2977.2	1956.95	0.66	-0.61	0.42	NEUTRAL
MasterControl_10978	3012.08	2039.76	0.68	-0.56	0.46	NEUTRAL
MasterControl_10979	2942.33	2052.83	0.7	-0.52	0.49	NEUTRAL
MasterControl_1098	2828.52	2340.49	0.83	-0.27	0.72	NEUTRAL
MasterControl_10980	2766.12	1926.44	0.7	-0.52	0.49	NEUTRAL
MasterControl_10981	2958.85	2048.47	0.69	-0.53	0.48	NEUTRAL
MasterControl_10982	2744.09	1891.57	0.69	-0.54	0.47	NEUTRAL
MasterControl_10984	2569.72	1403.42	0.55	-0.87	0.24	NEUTRAL
MasterControl_10985	2628.45	1429.57	0.54	-0.88	0.24	NEUTRAL
MasterControl_10986	2848.72	1381.63	0.49	-1.04	0.16	DOWN
MasterControl_10987	4104.21	3658.92	0.89	-0.17	0.83	NEUTRAL
MasterControl_10988	216.59	204.85	0.95	-0.08	0.93	NEUTRAL
MasterControl_10989	1892.41	1858.88	0.98	-0.03	0.97	NEUTRAL
MasterControl_1099	2955.17	2514.83	0.85	-0.23	0.76	NEUTRAL
MasterControl_10990	2037.42	2033.22	1	0	1	NEUTRAL
MasterControl_10991	1938.3	1904.65	0.98	-0.03	0.97	NEUTRAL
MasterControl_10992	2325.59	2288.19	0.98	-0.02	0.98	NEUTRAL
MasterControl_10993	7474.21	4552.41	0.61	-0.72	0.4	NEUTRAL
MasterControl_10994	262.48	202.67	0.77	-0.37	0.65	NEUTRAL
MasterControl_10995	295.52	183.06	0.62	-0.69	0.39	NEUTRAL
MasterControl_10996	1941.97	2787.23	1.44	0.52	0.49	NEUTRAL
MasterControl_10997	642.43	544.81	0.85	-0.24	0.75	NEUTRAL
MasterControl_10998	135.83	30.51	0.22	-2.15	0.05	DOWN
MasterControl_10999	176.21	165.62	0.94	-0.09	0.92	NEUTRAL
MasterControl_11	3863.75	4011.96	1.04	0.05	0.95	NEUTRAL
MasterControl_110	370.77	377.01	1.02	0.02	0.98	NEUTRAL
MasterControl_1100	3107.52	2580.21	0.83	-0.27	0.72	NEUTRAL
MasterControl_11000	836.99	627.62	0.75	-0.42	0.57	NEUTRAL
MasterControl_11001	723.19	1117.94	1.55	0.63	0.39	NEUTRAL
MasterControl_11002	642.43	934.89	1.46	0.54	0.46	NEUTRAL
MasterControl_11003	1626.26	2281.65	1.4	0.49	0.51	NEUTRAL
MasterControl_11004	295.52	346.5	1.17	0.23	0.77	NEUTRAL
MasterControl_11005	211.08	268.05	1.27	0.34	0.67	NEUTRAL
MasterControl_11006	212.92	270.22	1.27	0.34	0.67	NEUTRAL
MasterControl_11007	297.35	344.32	1.16	0.21	0.79	NEUTRAL
MasterControl_11008	400.14	383.54	0.96	-0.06	0.94	NEUTRAL
MasterControl_11009	429.51	479.43	1.12	0.16	0.83	NEUTRAL
MasterControl_1101	609.39	719.15	1.18	0.24	0.75	NEUTRAL
MasterControl_11010	357.92	379.19	1.06	0.08	0.92	NEUTRAL
MasterControl_11011	330.39	503.4	1.52	0.61	0.42	NEUTRAL
MasterControl_11012	1339.92	1540.71	1.15	0.2	0.78	NEUTRAL
MasterControl_11013	1374.8	1706.34	1.24	0.31	0.67	NEUTRAL
MasterControl_11014	1321.57	1011.16	0.77	-0.39	0.59	NEUTRAL
MasterControl_11015	860.86	723.5	0.84	-0.25	0.73	NEUTRAL
MasterControl_11016	1286.69	1139.74	0.89	-0.17	0.81	NEUTRAL
MasterControl_11017	7934.92	9314.02	1.17	0.23	0.8	NEUTRAL
MasterControl_11018	1011.37	1072.18	1.06	0.08	0.91	NEUTRAL
MasterControl_11019	598.38	764.91	1.28	0.35	0.63	NEUTRAL
MasterControl_1102	524.96	481.61	0.92	-0.12	0.87	NEUTRAL
MasterControl_11020	787.43	1102.69	1.4	0.49	0.5	NEUTRAL
MasterControl_11021	502.93	424.95	0.84	-0.24	0.75	NEUTRAL
MasterControl_11022	440.52	431.49	0.98	-0.03	0.97	NEUTRAL
MasterControl_11023	939.78	791.06	0.84	-0.25	0.73	NEUTRAL
MasterControl_11024	442.36	398.8	0.9	-0.15	0.84	NEUTRAL
MasterControl_11026	961.81	161.26	0.17	-2.58	0	DOWN
MasterControl_11027	297.35	43.58	0.15	-2.77	0	DOWN
MasterControl_11029	234.95	84.99	0.36	-1.47	0.1	DOWN
MasterControl_1103	592.87	658.13	1.11	0.15	0.84	NEUTRAL
MasterControl_11030	218.43	82.81	0.38	-1.4	0.12	DOWN
MasterControl_11031	262.48	172.16	0.66	-0.61	0.46	NEUTRAL
MasterControl_11032	247.79	74.09	0.3	-1.74	0.05	DOWN
MasterControl_11033	244.12	139.47	0.57	-0.81	0.34	NEUTRAL
MasterControl_11034	203.74	84.99	0.42	-1.26	0.16	DOWN
MasterControl_11035	227.6	102.42	0.45	-1.15	0.19	DOWN
MasterControl_11036	2476.11	1560.33	0.63	-0.67	0.37	NEUTRAL
MasterControl_11037	1365.62	1324.97	0.97	-0.04	0.95	NEUTRAL
MasterControl_11038	1404.17	1488.41	1.06	0.08	0.91	NEUTRAL
MasterControl_11039	3852.74	1599.55	0.42	-1.27	0.1	DOWN
MasterControl_1104	706.67	836.82	1.18	0.24	0.74	NEUTRAL
MasterControl_11040	3961.04	1773.89	0.45	-1.16	0.13	DOWN
MasterControl_11041	1932.79	684.28	0.35	-1.5	0.04	DOWN
MasterControl_11042	1841.02	754.01	0.41	-1.29	0.08	DOWN
MasterControl_11044	2081.47	808.49	0.39	-1.36	0.07	DOWN
MasterControl_11045	133.99	167.8	1.25	0.32	0.72	NEUTRAL
MasterControl_11046	161.53	224.46	1.39	0.47	0.57	NEUTRAL
MasterControl_11047	2419.21	2418.94	1	0	1	NEUTRAL
MasterControl_11048	928.77	1165.89	1.26	0.33	0.65	NEUTRAL
MasterControl_11049	1035.23	1316.25	1.27	0.35	0.63	NEUTRAL
MasterControl_1105	17002.3	14114.9	0.83	-0.27	0.79	NEUTRAL
MasterControl_11050	789.27	810.67	1.03	0.04	0.96	NEUTRAL
MasterControl_11051	1387.65	1682.36	1.21	0.28	0.7	NEUTRAL
MasterControl_11052	2217.3	2512.65	1.13	0.18	0.81	NEUTRAL
MasterControl_11053	1152.7	1390.35	1.21	0.27	0.71	NEUTRAL
MasterControl_11054	260.64	228.82	0.88	-0.19	0.82	NEUTRAL
MasterControl_11055	706.67	784.52	1.11	0.15	0.84	NEUTRAL
MasterControl_11056	936.11	1141.92	1.22	0.29	0.69	NEUTRAL
MasterControl_11057	2971.69	3665.46	1.23	0.3	0.7	NEUTRAL
MasterControl_11058	2661.49	3188.21	1.2	0.26	0.73	NEUTRAL
MasterControl_11059	574.52	307.27	0.53	-0.9	0.23	NEUTRAL
MasterControl_1106	30082.2	27828.7	0.93	-0.11	0.93	NEUTRAL
MasterControl_11060	611.23	331.24	0.54	-0.88	0.24	NEUTRAL
MasterControl_11061	2096.16	470.71	0.22	-2.15	0	DOWN
MasterControl_11062	1912.6	2560.59	1.34	0.42	0.57	NEUTRAL
MasterControl_11063	554.32	555.7	1	0	1	NEUTRAL
MasterControl_11064	732.37	788.88	1.08	0.11	0.88	NEUTRAL
MasterControl_11065	524.96	577.5	1.1	0.14	0.85	NEUTRAL
MasterControl_11066	143.17	152.55	1.07	0.09	0.93	NEUTRAL
MasterControl_11067	444.19	429.31	0.97	-0.05	0.95	NEUTRAL
MasterControl_11068	412.99	485.97	1.18	0.23	0.75	NEUTRAL
MasterControl_11069	460.71	446.74	0.97	-0.04	0.96	NEUTRAL
MasterControl_1107	822.31	1536.36	1.87	0.9	0.22	NEUTRAL
MasterControl_11070	602.05	623.26	1.04	0.05	0.95	NEUTRAL
MasterControl_11071	433.18	507.76	1.17	0.23	0.76	NEUTRAL
MasterControl_11072	1407.84	1763	1.25	0.32	0.66	NEUTRAL
MasterControl_11073	2696.37	2462.53	0.91	-0.13	0.86	NEUTRAL
MasterControl_11074	2812	2403.69	0.85	-0.23	0.76	NEUTRAL
MasterControl_11075	1251.82	488.15	0.39	-1.36	0.07	DOWN
MasterControl_11076	1132.51	492.51	0.43	-1.2	0.1	DOWN
MasterControl_11078	1418.85	597.11	0.42	-1.25	0.09	DOWN
MasterControl_11079	1268.34	438.02	0.35	-1.53	0.04	DOWN
MasterControl_1108	1536.32	2484.32	1.62	0.69	0.35	NEUTRAL
MasterControl_11080	1745.57	566.6	0.32	-1.62	0.03	DOWN
MasterControl_11081	1372.96	518.66	0.38	-1.4	0.06	DOWN
MasterControl_11082	253.3	15.25	0.06	-4.05	0	DOWN
MasterControl_11083	18243.2	2242.43	0.12	-3.02	0	DOWN
MasterControl_11084	1628.1	1368.56	0.84	-0.25	0.73	NEUTRAL
MasterControl_11085	719.52	706.07	0.98	-0.03	0.97	NEUTRAL
MasterControl_11086	458.88	296.38	0.65	-0.63	0.4	NEUTRAL
MasterControl_11087	919.59	629.8	0.68	-0.55	0.45	NEUTRAL
MasterControl_11088	921.43	688.64	0.75	-0.42	0.56	NEUTRAL
MasterControl_11089	587.36	466.35	0.79	-0.33	0.65	NEUTRAL
MasterControl_1109	185.39	259.33	1.4	0.48	0.55	NEUTRAL
MasterControl_11090	1266.5	963.22	0.76	-0.39	0.59	NEUTRAL
MasterControl_11091	912.25	542.63	0.59	-0.75	0.31	NEUTRAL
MasterControl_11092	1677.66	3532.53	2.11	1.07	0.16	UP
MasterControl_11093	1347.27	2591.1	1.92	0.94	0.21	NEUTRAL
MasterControl_11094	1642.78	2968.11	1.81	0.85	0.26	NEUTRAL
MasterControl_11095	1962.16	3587.01	1.83	0.87	0.25	NEUTRAL
MasterControl_11096	1943.81	3735.2	1.92	0.94	0.22	NEUTRAL
MasterControl_11097	7.34	2.18	0.3	-1.75	0.7	DOWN
MasterControl_11098	209.25	400.98	1.92	0.94	0.23	NEUTRAL
MasterControl_11099	273.49	485.97	1.78	0.83	0.27	NEUTRAL
MasterControl_111	996.68	947.96	0.95	-0.07	0.92	NEUTRAL
MasterControl_1110	220.26	318.17	1.44	0.53	0.5	NEUTRAL
MasterControl_11100	185.39	368.29	1.99	0.99	0.21	NEUTRAL
MasterControl_11101	350.58	682.1	1.95	0.96	0.2	NEUTRAL
MasterControl_11102	121.14	180.88	1.49	0.58	0.51	NEUTRAL
MasterControl_11103	220.26	516.48	2.34	1.23	0.11	UP
MasterControl_11104	2342.11	5262.84	2.25	1.17	0.14	UP
MasterControl_11105	653.44	501.22	0.77	-0.38	0.6	NEUTRAL
MasterControl_11106	418.5	385.72	0.92	-0.12	0.88	NEUTRAL
MasterControl_11107	242.29	263.69	1.09	0.12	0.88	NEUTRAL
MasterControl_11108	321.21	294.2	0.92	-0.13	0.87	NEUTRAL
MasterControl_11109	394.64	309.45	0.78	-0.35	0.65	NEUTRAL
MasterControl_1111	271.66	387.9	1.43	0.51	0.5	NEUTRAL
MasterControl_11110	405.65	311.63	0.77	-0.38	0.62	NEUTRAL
MasterControl_11111	616.73	403.16	0.65	-0.61	0.41	NEUTRAL
MasterControl_11112	378.12	324.7	0.86	-0.22	0.78	NEUTRAL
MasterControl_11114	5304.63	7457.32	1.41	0.49	0.56	NEUTRAL
MasterControl_11115	5590.97	7904.06	1.41	0.5	0.56	NEUTRAL
MasterControl_11116	1514.3	1237.8	0.82	-0.29	0.69	NEUTRAL
MasterControl_11117	1033.39	919.63	0.89	-0.17	0.82	NEUTRAL
MasterControl_11118	559.83	549.17	0.98	-0.03	0.97	NEUTRAL
MasterControl_11119	464.38	339.96	0.73	-0.45	0.55	NEUTRAL
MasterControl_1112	321.21	444.56	1.38	0.47	0.53	NEUTRAL
MasterControl_11120	526.79	466.35	0.89	-0.18	0.81	NEUTRAL
MasterControl_11121	2230.15	1970.02	0.88	-0.18	0.81	NEUTRAL
MasterControl_11122	2751.43	2368.82	0.86	-0.22	0.77	NEUTRAL
MasterControl_11123	464.38	671.2	1.45	0.53	0.47	NEUTRAL
MasterControl_11124	561.67	645.05	1.15	0.2	0.79	NEUTRAL
MasterControl_11125	499.26	584.03	1.17	0.23	0.76	NEUTRAL
MasterControl_11126	535.97	688.64	1.28	0.36	0.62	NEUTRAL
MasterControl_11127	497.42	601.47	1.21	0.27	0.71	NEUTRAL
MasterControl_11128	1248.15	1536.36	1.23	0.3	0.68	NEUTRAL
MasterControl_11129	1104.98	1427.39	1.29	0.37	0.61	NEUTRAL
MasterControl_1113	212.92	283.3	1.33	0.41	0.61	NEUTRAL
MasterControl_11130	1435.37	1976.56	1.38	0.46	0.53	NEUTRAL
MasterControl_11131	110.13	135.11	1.23	0.29	0.76	NEUTRAL
MasterControl_11132	130.32	154.73	1.19	0.25	0.79	NEUTRAL
MasterControl_11133	480.9	302.91	0.63	-0.67	0.38	NEUTRAL
MasterControl_11134	809.46	523.01	0.65	-0.63	0.39	NEUTRAL
MasterControl_11135	515.78	462	0.9	-0.16	0.83	NEUTRAL
MasterControl_11136	611.23	597.11	0.98	-0.03	0.97	NEUTRAL
MasterControl_11137	3358.99	2392.79	0.71	-0.49	0.52	NEUTRAL
MasterControl_11138	4774.17	4260.39	0.89	-0.16	0.84	NEUTRAL
MasterControl_11139	1204.1	1231.26	1.02	0.03	0.97	NEUTRAL
MasterControl_1114	2378.82	5901.35	2.48	1.31	0.1	UP
MasterControl_11140	1600.57	1763	1.1	0.14	0.85	NEUTRAL
MasterControl_11141	365.27	372.65	1.02	0.03	0.97	NEUTRAL
MasterControl_11142	805.79	1235.62	1.53	0.62	0.4	NEUTRAL
MasterControl_11143	1191.25	714.79	0.6	-0.74	0.31	NEUTRAL
MasterControl_11144	708.51	468.53	0.66	-0.6	0.42	NEUTRAL
MasterControl_11145	1057.26	697.35	0.66	-0.6	0.41	NEUTRAL
MasterControl_11146	879.21	481.61	0.55	-0.87	0.24	NEUTRAL
MasterControl_11147	2376.99	2959.39	1.25	0.32	0.68	NEUTRAL
MasterControl_11148	882.88	1096.15	1.24	0.31	0.67	NEUTRAL
MasterControl_11149	352.42	551.34	1.56	0.65	0.39	NEUTRAL
MasterControl_1115	4631	11826.7	2.55	1.35	0.13	UP
MasterControl_11150	765.41	987.19	1.29	0.37	0.61	NEUTRAL
MasterControl_11151	825.98	1013.34	1.23	0.29	0.68	NEUTRAL
MasterControl_11152	2358.63	2979	1.26	0.34	0.66	NEUTRAL
MasterControl_11153	1363.79	577.5	0.42	-1.24	0.09	DOWN
MasterControl_11154	3068.98	5851.23	1.91	0.93	0.25	NEUTRAL
MasterControl_11155	3454.43	7130.43	2.06	1.05	0.21	UP
MasterControl_11157	2459.59	4434.73	1.8	0.85	0.28	NEUTRAL
MasterControl_11158	471.73	368.29	0.78	-0.36	0.63	NEUTRAL
MasterControl_11159	471.73	429.31	0.91	-0.14	0.86	NEUTRAL
MasterControl_1116	5.51	4.36	0.79	-0.34	0.99	NEUTRAL
MasterControl_11160	534.13	433.67	0.81	-0.3	0.69	NEUTRAL
MasterControl_11161	495.59	457.64	0.92	-0.11	0.88	NEUTRAL
MasterControl_11162	868.2	233.18	0.27	-1.9	0.01	DOWN
MasterControl_11163	146.84	193.95	1.32	0.4	0.64	NEUTRAL
MasterControl_11164	124.81	117.68	0.94	-0.08	0.94	NEUTRAL
MasterControl_11165	484.58	577.5	1.19	0.25	0.73	NEUTRAL
MasterControl_11166	587.36	703.89	1.2	0.26	0.72	NEUTRAL
MasterControl_11167	433.18	379.19	0.88	-0.19	0.8	NEUTRAL
MasterControl_11168	62.41	56.66	0.91	-0.14	0.92	NEUTRAL
MasterControl_11169	1130.68	1144.09	1.01	0.02	0.98	NEUTRAL
MasterControl_11170	299.19	444.56	1.49	0.57	0.45	NEUTRAL
MasterControl_11171	227.6	359.57	1.58	0.66	0.4	NEUTRAL
MasterControl_11172	690.15	1011.16	1.47	0.55	0.45	NEUTRAL
MasterControl_11173	1615.25	2194.48	1.36	0.44	0.55	NEUTRAL
MasterControl_11174	1079.28	1133.2	1.05	0.07	0.92	NEUTRAL
MasterControl_11175	982	1263.95	1.29	0.36	0.62	NEUTRAL
MasterControl_11176	1156.37	1447.01	1.25	0.32	0.66	NEUTRAL
MasterControl_11177	308.37	377.01	1.22	0.29	0.71	NEUTRAL
MasterControl_11178	334.06	337.78	1.01	0.02	0.99	NEUTRAL
MasterControl_11179	387.29	374.83	0.97	-0.05	0.95	NEUTRAL
MasterControl_1118	148.68	32.69	0.22	-2.19	0.04	DOWN
MasterControl_11180	407.48	405.34	0.99	-0.01	1	NEUTRAL
MasterControl_11181	339.57	411.87	1.21	0.28	0.71	NEUTRAL
MasterControl_11182	418.5	353.03	0.84	-0.25	0.75	NEUTRAL
MasterControl_11183	504.77	368.29	0.73	-0.45	0.54	NEUTRAL
MasterControl_11184	462.55	411.87	0.89	-0.17	0.82	NEUTRAL
MasterControl_11185	433.18	429.31	0.99	-0.01	0.99	NEUTRAL
MasterControl_11186	1027.89	734.4	0.71	-0.49	0.5	NEUTRAL
MasterControl_11187	993.01	723.5	0.73	-0.46	0.53	NEUTRAL
MasterControl_11188	156.02	65.38	0.42	-1.25	0.19	DOWN
MasterControl_11189	73.42	45.76	0.62	-0.68	0.56	NEUTRAL
MasterControl_1119	27.53	2.18	0.08	-3.66	0.11	DOWN
MasterControl_11190	262.48	315.99	1.2	0.27	0.73	NEUTRAL
MasterControl_11191	1020.54	1061.28	1.04	0.06	0.94	NEUTRAL
MasterControl_11192	1165.55	1449.19	1.24	0.31	0.67	NEUTRAL
MasterControl_11193	2540.35	3964.02	1.56	0.64	0.41	NEUTRAL
MasterControl_11194	2417.37	3229.62	1.34	0.42	0.58	NEUTRAL
MasterControl_11195	1048.08	719.15	0.69	-0.54	0.46	NEUTRAL
MasterControl_11196	563.5	335.6	0.6	-0.75	0.32	NEUTRAL
MasterControl_11197	701.17	455.46	0.65	-0.62	0.4	NEUTRAL
MasterControl_11198	284.5	69.74	0.25	-2.03	0.02	DOWN
MasterControl_11199	1038.9	631.98	0.61	-0.72	0.33	NEUTRAL
MasterControl_112	1319.73	762.73	0.58	-0.79	0.28	NEUTRAL
MasterControl_11200	607.55	132.93	0.22	-2.19	0.01	DOWN
MasterControl_11201	739.71	169.98	0.23	-2.12	0.01	DOWN
MasterControl_11202	291.85	100.24	0.34	-1.54	0.07	DOWN
MasterControl_11203	805.79	172.16	0.21	-2.23	0	DOWN
MasterControl_11204	928.77	252.79	0.27	-1.88	0.01	DOWN
MasterControl_11205	506.6	54.48	0.11	-3.22	0	DOWN
MasterControl_11206	2149.38	54.48	0.03	-5.3	0	DOWN
MasterControl_11207	684.65	180.88	0.26	-1.92	0.01	DOWN
MasterControl_11208	739.71	590.57	0.8	-0.32	0.66	NEUTRAL
MasterControl_11209	354.25	248.43	0.7	-0.51	0.51	NEUTRAL
MasterControl_11210	820.47	455.46	0.56	-0.85	0.25	NEUTRAL
MasterControl_11211	1022.38	631.98	0.62	-0.69	0.34	NEUTRAL
MasterControl_11212	1354.61	891.3	0.66	-0.6	0.41	NEUTRAL
MasterControl_11213	1046.24	690.82	0.66	-0.6	0.41	NEUTRAL
MasterControl_11214	1297.71	653.77	0.5	-0.99	0.18	NEUTRAL
MasterControl_11215	280.83	163.44	0.58	-0.78	0.34	NEUTRAL
MasterControl_11216	64.24	63.2	0.98	-0.02	1	NEUTRAL
MasterControl_11217	247.79	156.9	0.63	-0.66	0.43	NEUTRAL
MasterControl_11218	100.95	61.02	0.6	-0.73	0.49	NEUTRAL
MasterControl_11219	284.5	241.89	0.85	-0.23	0.77	NEUTRAL
MasterControl_11220	662.62	603.65	0.91	-0.13	0.86	NEUTRAL
MasterControl_11221	767.24	610.18	0.8	-0.33	0.65	NEUTRAL
MasterControl_11222	851.68	743.12	0.87	-0.2	0.79	NEUTRAL
MasterControl_11223	1622.59	1623.52	1	0	1	NEUTRAL
MasterControl_11224	611.23	793.24	1.3	0.38	0.61	NEUTRAL
MasterControl_11225	401.98	244.07	0.61	-0.72	0.35	NEUTRAL
MasterControl_11226	1439.04	2580.21	1.79	0.84	0.26	NEUTRAL
MasterControl_11227	273.49	496.86	1.82	0.86	0.25	NEUTRAL
MasterControl_11228	1763.93	3264.48	1.85	0.89	0.24	NEUTRAL
MasterControl_11229	394.64	429.31	1.09	0.12	0.87	NEUTRAL
MasterControl_11230	418.5	368.29	0.88	-0.18	0.81	NEUTRAL
MasterControl_11231	427.67	523.01	1.22	0.29	0.7	NEUTRAL
MasterControl_11232	379.95	342.14	0.9	-0.15	0.85	NEUTRAL
MasterControl_11233	592.87	566.6	0.96	-0.07	0.93	NEUTRAL
MasterControl_11234	948.96	882.59	0.93	-0.1	0.89	NEUTRAL
MasterControl_11235	906.74	599.29	0.66	-0.6	0.41	NEUTRAL
MasterControl_11236	1141.69	1758.64	1.54	0.62	0.39	NEUTRAL
MasterControl_11237	1334.42	1806.58	1.35	0.44	0.55	NEUTRAL
MasterControl_11238	1141.69	1590.84	1.39	0.48	0.51	NEUTRAL
MasterControl_11239	1143.52	1671.47	1.46	0.55	0.45	NEUTRAL
MasterControl_1124	7.34	6.54	0.89	-0.17	1	NEUTRAL
MasterControl_11240	491.92	714.79	1.45	0.54	0.46	NEUTRAL
MasterControl_11241	906.74	1205.11	1.33	0.41	0.57	NEUTRAL
MasterControl_11242	1486.77	2098.6	1.41	0.5	0.5	NEUTRAL
MasterControl_11243	1147.2	1623.52	1.42	0.5	0.49	NEUTRAL
MasterControl_11244	1442.71	1970.02	1.37	0.45	0.54	NEUTRAL
MasterControl_11246	1068.27	856.44	0.8	-0.32	0.66	NEUTRAL
MasterControl_11247	3401.2	2935.42	0.86	-0.21	0.78	NEUTRAL
MasterControl_11248	1117.83	974.11	0.87	-0.2	0.79	NEUTRAL
MasterControl_11249	1762.09	1418.68	0.81	-0.31	0.67	NEUTRAL
MasterControl_1125	20.19	2.18	0.11	-3.21	0.22	DOWN
MasterControl_11250	473.56	533.91	1.13	0.17	0.82	NEUTRAL
MasterControl_11251	491.92	523.01	1.06	0.09	0.91	NEUTRAL
MasterControl_11252	725.03	749.65	1.03	0.05	0.95	NEUTRAL
MasterControl_11253	519.45	538.27	1.04	0.05	0.95	NEUTRAL
MasterControl_11254	42.22	10.9	0.26	-1.95	0.22	DOWN
MasterControl_11255	132.16	67.56	0.51	-0.97	0.33	NEUTRAL
MasterControl_11256	170.7	56.66	0.33	-1.59	0.1	DOWN
MasterControl_11257	132.16	45.76	0.35	-1.53	0.14	DOWN
MasterControl_11258	117.47	74.09	0.63	-0.66	0.51	NEUTRAL
MasterControl_11259	183.55	135.11	0.74	-0.44	0.62	NEUTRAL
MasterControl_1126	108.3	4.36	0.04	-4.64	0	DOWN
MasterControl_11260	205.58	130.75	0.64	-0.65	0.45	NEUTRAL
MasterControl_11261	245.96	187.41	0.76	-0.39	0.64	NEUTRAL
MasterControl_11262	1033.39	860.8	0.83	-0.26	0.72	NEUTRAL
MasterControl_11263	324.89	285.48	0.88	-0.19	0.81	NEUTRAL
MasterControl_11264	2189.77	2743.65	1.25	0.33	0.67	NEUTRAL
MasterControl_11265	2006.22	1542.89	0.77	-0.38	0.61	NEUTRAL
MasterControl_11266	2415.53	1876.32	0.78	-0.36	0.62	NEUTRAL
MasterControl_11267	99.12	39.23	0.4	-1.34	0.23	DOWN
MasterControl_11268	1574.87	1388.17	0.88	-0.18	0.8	NEUTRAL
MasterControl_11269	2312.75	1682.36	0.73	-0.46	0.54	NEUTRAL
MasterControl_1127	7.34	2.18	0.3	-1.75	0.7	DOWN
MasterControl_11270	3204.8	2769.8	0.86	-0.21	0.78	NEUTRAL
MasterControl_11271	258.81	111.14	0.43	-1.22	0.15	DOWN
MasterControl_11272	794.78	322.53	0.41	-1.3	0.08	DOWN
MasterControl_11273	460.71	198.31	0.43	-1.22	0.12	DOWN
MasterControl_11274	934.28	374.83	0.4	-1.32	0.08	DOWN
MasterControl_11275	249.63	324.7	1.3	0.38	0.63	NEUTRAL
MasterControl_11276	205.58	213.56	1.04	0.05	0.95	NEUTRAL
MasterControl_11277	244.12	315.99	1.29	0.37	0.64	NEUTRAL
MasterControl_11278	317.54	329.06	1.04	0.05	0.95	NEUTRAL
MasterControl_11280	271.66	390.08	1.44	0.52	0.5	NEUTRAL
MasterControl_11281	2224.64	599.29	0.27	-1.89	0.01	DOWN
MasterControl_11282	2193.44	533.91	0.24	-2.04	0.01	DOWN
MasterControl_11283	2481.61	716.97	0.29	-1.79	0.02	DOWN
MasterControl_11284	279	54.48	0.2	-2.36	0.01	DOWN
MasterControl_11285	418.5	122.04	0.29	-1.78	0.03	DOWN
MasterControl_11286	895.73	237.54	0.27	-1.91	0.01	DOWN
MasterControl_11288	778.26	163.44	0.21	-2.25	0	DOWN
MasterControl_11289	176.21	122.04	0.69	-0.53	0.55	NEUTRAL
MasterControl_11290	189.06	165.62	0.88	-0.19	0.83	NEUTRAL
MasterControl_11291	222.1	202.67	0.91	-0.13	0.88	NEUTRAL
MasterControl_11292	427.67	435.85	1.02	0.03	0.97	NEUTRAL
MasterControl_11293	2365.98	3214.36	1.36	0.44	0.56	NEUTRAL
MasterControl_11294	721.36	1170.25	1.62	0.7	0.34	NEUTRAL
MasterControl_11295	163.36	152.55	0.93	-0.1	0.92	NEUTRAL
MasterControl_11296	1037.06	734.4	0.71	-0.5	0.49	NEUTRAL
MasterControl_11297	950.8	764.91	0.8	-0.31	0.67	NEUTRAL
MasterControl_11298	1000.35	817.21	0.82	-0.29	0.69	NEUTRAL
MasterControl_11299	203.74	100.24	0.49	-1.02	0.25	DOWN
MasterControl_113	1316.06	675.56	0.51	-0.96	0.19	NEUTRAL
MasterControl_1130	58.74	6.54	0.11	-3.17	0.04	DOWN
MasterControl_11300	934.28	734.4	0.79	-0.35	0.63	NEUTRAL
MasterControl_11301	948.96	723.5	0.76	-0.39	0.59	NEUTRAL
MasterControl_11302	1350.94	952.32	0.7	-0.5	0.49	NEUTRAL
MasterControl_11303	1281.19	1022.06	0.8	-0.33	0.65	NEUTRAL
MasterControl_11304	1283.02	1022.06	0.8	-0.33	0.65	NEUTRAL
MasterControl_11305	811.3	533.91	0.66	-0.6	0.41	NEUTRAL
MasterControl_11306	1163.71	773.63	0.66	-0.59	0.42	NEUTRAL
MasterControl_11307	1158.21	751.83	0.65	-0.62	0.39	NEUTRAL
MasterControl_11308	1473.92	1046.03	0.71	-0.49	0.5	NEUTRAL
MasterControl_11309	1923.62	1324.97	0.69	-0.54	0.46	NEUTRAL
MasterControl_1131	49.56	4.36	0.09	-3.51	0.04	DOWN
MasterControl_11310	2762.45	3543.42	1.28	0.36	0.64	NEUTRAL
MasterControl_11311	2088.81	2752.36	1.32	0.4	0.6	NEUTRAL
MasterControl_11312	368.94	525.19	1.42	0.51	0.49	NEUTRAL
MasterControl_11313	484.58	560.06	1.16	0.21	0.78	NEUTRAL
MasterControl_11314	282.67	93.71	0.33	-1.59	0.06	DOWN
MasterControl_11315	179.88	65.38	0.36	-1.46	0.12	DOWN
MasterControl_11316	240.45	87.17	0.36	-1.46	0.1	DOWN
MasterControl_11317	354.25	137.29	0.39	-1.37	0.09	DOWN
MasterControl_11318	200.07	274.58	1.37	0.46	0.57	NEUTRAL
MasterControl_11319	453.37	634.16	1.4	0.48	0.51	NEUTRAL
MasterControl_1132	214.75	17.43	0.08	-3.62	0	DOWN
MasterControl_11320	495.59	799.78	1.61	0.69	0.35	NEUTRAL
MasterControl_11321	396.47	455.46	1.15	0.2	0.79	NEUTRAL
MasterControl_11322	647.94	627.62	0.97	-0.05	0.95	NEUTRAL
MasterControl_11323	69.75	63.2	0.91	-0.14	0.91	NEUTRAL
MasterControl_11324	196.4	342.14	1.74	0.8	0.31	NEUTRAL
MasterControl_11325	1171.06	1473.16	1.26	0.33	0.65	NEUTRAL
MasterControl_11326	1007.7	1248.7	1.24	0.31	0.67	NEUTRAL
MasterControl_11327	1270.17	1608.27	1.27	0.34	0.64	NEUTRAL
MasterControl_11328	9627.26	1368.56	0.14	-2.81	0	DOWN
MasterControl_11329	4823.73	4949.03	1.03	0.04	0.96	NEUTRAL
MasterControl_11330	1158.21	1250.88	1.08	0.11	0.88	NEUTRAL
MasterControl_11331	897.57	1098.33	1.22	0.29	0.69	NEUTRAL
MasterControl_11332	1180.23	1527.64	1.29	0.37	0.61	NEUTRAL
MasterControl_11333	1940.14	1283.57	0.66	-0.6	0.42	NEUTRAL
MasterControl_11334	1850.2	1246.52	0.67	-0.57	0.44	NEUTRAL
MasterControl_11335	664.46	366.11	0.55	-0.86	0.25	NEUTRAL
MasterControl_11336	1495.94	1070	0.72	-0.48	0.51	NEUTRAL
MasterControl_11337	1850.2	1287.92	0.7	-0.52	0.48	NEUTRAL
MasterControl_11338	346.91	512.12	1.48	0.56	0.45	NEUTRAL
MasterControl_11339	266.15	366.11	1.38	0.46	0.55	NEUTRAL
MasterControl_1134	181.72	32.69	0.18	-2.47	0.02	DOWN
MasterControl_11340	267.98	485.97	1.81	0.86	0.26	NEUTRAL
MasterControl_11341	225.77	300.73	1.33	0.41	0.6	NEUTRAL
MasterControl_11342	152.35	226.64	1.49	0.57	0.5	NEUTRAL
MasterControl_11343	238.62	368.29	1.54	0.63	0.42	NEUTRAL
MasterControl_11344	198.24	346.5	1.75	0.81	0.31	NEUTRAL
MasterControl_11345	359.76	586.21	1.63	0.7	0.34	NEUTRAL
MasterControl_11346	1563.86	1948.23	1.25	0.32	0.67	NEUTRAL
MasterControl_11347	1664.81	1608.27	0.97	-0.05	0.95	NEUTRAL
MasterControl_11348	1705.19	1588.66	0.93	-0.1	0.89	NEUTRAL
MasterControl_11349	436.85	318.17	0.73	-0.46	0.55	NEUTRAL
MasterControl_1135	9.18	2.18	0.24	-2.07	0.59	DOWN
MasterControl_11350	152.35	126.4	0.83	-0.27	0.77	NEUTRAL
MasterControl_11351	222.1	191.77	0.86	-0.21	0.8	NEUTRAL
MasterControl_11352	1088.46	701.71	0.64	-0.63	0.38	NEUTRAL
MasterControl_11353	1015.04	747.48	0.74	-0.44	0.54	NEUTRAL
MasterControl_11354	761.74	777.98	1.02	0.03	0.97	NEUTRAL
MasterControl_11355	781.93	738.76	0.94	-0.08	0.91	NEUTRAL
MasterControl_11356	390.96	431.49	1.1	0.14	0.85	NEUTRAL
MasterControl_11357	653.44	682.1	1.04	0.06	0.93	NEUTRAL
MasterControl_11358	1292.2	1560.33	1.21	0.27	0.71	NEUTRAL
MasterControl_11359	741.55	246.25	0.33	-1.59	0.04	DOWN
MasterControl_11360	754.4	257.15	0.34	-1.55	0.04	DOWN
MasterControl_11361	1000.35	302.91	0.3	-1.72	0.02	DOWN
MasterControl_11362	831.49	220.1	0.26	-1.92	0.01	DOWN
MasterControl_11363	4084.02	4709.31	1.15	0.21	0.8	NEUTRAL
MasterControl_11364	495.59	649.41	1.31	0.39	0.6	NEUTRAL
MasterControl_11365	324.89	431.49	1.33	0.41	0.59	NEUTRAL
MasterControl_11366	497.42	276.76	0.56	-0.85	0.26	NEUTRAL
MasterControl_11367	502.93	318.17	0.63	-0.66	0.38	NEUTRAL
MasterControl_11368	341.41	346.5	1.01	0.02	0.98	NEUTRAL
MasterControl_11369	163.36	183.06	1.12	0.16	0.85	NEUTRAL
MasterControl_11370	341.41	359.57	1.05	0.07	0.93	NEUTRAL
MasterControl_11371	346.91	329.06	0.95	-0.08	0.92	NEUTRAL
MasterControl_11372	556.16	370.47	0.67	-0.59	0.43	NEUTRAL
MasterControl_11373	389.13	200.49	0.52	-0.96	0.22	NEUTRAL
MasterControl_11374	438.69	315.99	0.72	-0.47	0.53	NEUTRAL
MasterControl_11375	425.84	394.44	0.93	-0.11	0.89	NEUTRAL
MasterControl_11376	541.48	377.01	0.7	-0.52	0.48	NEUTRAL
MasterControl_11377	435.02	337.78	0.78	-0.36	0.63	NEUTRAL
MasterControl_11378	192.73	150.37	0.78	-0.36	0.68	NEUTRAL
MasterControl_11379	205.58	372.65	1.81	0.86	0.27	NEUTRAL
MasterControl_1138	2307.24	577.5	0.25	-2	0.01	DOWN
MasterControl_11380	748.89	669.02	0.89	-0.16	0.83	NEUTRAL
MasterControl_11381	930.6	937.07	1.01	0.01	0.99	NEUTRAL
MasterControl_11382	124.81	167.8	1.34	0.43	0.63	NEUTRAL
MasterControl_11383	1393.15	1516.74	1.09	0.12	0.87	NEUTRAL
MasterControl_11384	251.47	191.77	0.76	-0.39	0.63	NEUTRAL
MasterControl_11385	277.16	156.9	0.57	-0.82	0.32	NEUTRAL
MasterControl_11386	53.23	8.72	0.16	-2.61	0.09	DOWN
MasterControl_11387	299.19	161.26	0.54	-0.89	0.27	NEUTRAL
MasterControl_11388	312.04	191.77	0.61	-0.7	0.38	NEUTRAL
MasterControl_11389	785.6	716.97	0.91	-0.13	0.86	NEUTRAL
MasterControl_1139	831.49	239.72	0.29	-1.79	0.02	DOWN
MasterControl_11390	734.2	764.91	1.04	0.06	0.94	NEUTRAL
MasterControl_11391	811.3	1098.33	1.35	0.44	0.55	NEUTRAL
MasterControl_11392	767.24	1161.53	1.51	0.6	0.41	NEUTRAL
MasterControl_11393	3122.21	4711.49	1.51	0.59	0.45	NEUTRAL
MasterControl_11394	1202.26	697.35	0.58	-0.79	0.28	NEUTRAL
MasterControl_11395	1090.29	743.12	0.68	-0.55	0.45	NEUTRAL
MasterControl_11396	1110.48	788.88	0.71	-0.49	0.5	NEUTRAL
MasterControl_11397	1297.71	904.38	0.7	-0.52	0.47	NEUTRAL
MasterControl_11398	1818.99	1786.97	0.98	-0.03	0.97	NEUTRAL
MasterControl_11399	1082.95	982.83	0.91	-0.14	0.85	NEUTRAL
MasterControl_114	1411.51	808.49	0.57	-0.8	0.27	NEUTRAL
MasterControl_1140	1912.6	418.41	0.22	-2.19	0	DOWN
MasterControl_11400	368.94	74.09	0.2	-2.32	0.01	DOWN
MasterControl_11401	1308.72	1309.72	1	0	1	NEUTRAL
MasterControl_11402	1741.9	1826.19	1.05	0.07	0.93	NEUTRAL
MasterControl_11403	4008.76	6476.67	1.62	0.69	0.4	NEUTRAL
MasterControl_11404	778.26	1015.52	1.3	0.38	0.6	NEUTRAL
MasterControl_11405	8643.43	3567.4	0.41	-1.28	0.14	DOWN
MasterControl_11406	33.04	26.15	0.79	-0.34	0.84	NEUTRAL
MasterControl_11407	209.25	329.06	1.57	0.65	0.41	NEUTRAL
MasterControl_11408	231.27	385.72	1.67	0.74	0.34	NEUTRAL
MasterControl_11409	233.11	446.74	1.92	0.94	0.22	NEUTRAL
MasterControl_1141	2006.22	379.19	0.19	-2.4	0	DOWN
MasterControl_11410	429.51	462	1.08	0.11	0.89	NEUTRAL
MasterControl_11412	1719.88	3175.14	1.85	0.88	0.24	NEUTRAL
MasterControl_11413	3507.66	6337.2	1.81	0.85	0.3	NEUTRAL
MasterControl_11414	2422.88	2098.6	0.87	-0.21	0.78	NEUTRAL
MasterControl_11415	2026.41	1806.58	0.89	-0.17	0.82	NEUTRAL
MasterControl_11416	2340.28	2085.52	0.89	-0.17	0.82	NEUTRAL
MasterControl_11417	2404.52	2089.88	0.87	-0.2	0.79	NEUTRAL
MasterControl_11418	824.15	699.53	0.85	-0.24	0.75	NEUTRAL
MasterControl_11419	1088.46	897.84	0.82	-0.28	0.7	NEUTRAL
MasterControl_1142	805.79	146.01	0.18	-2.46	0	DOWN
MasterControl_11420	1053.58	854.26	0.81	-0.3	0.68	NEUTRAL
MasterControl_11421	1194.92	900.02	0.75	-0.41	0.57	NEUTRAL
MasterControl_11422	8050.56	17891.5	2.22	1.15	0.25	UP
MasterControl_11423	9357.44	21561.3	2.3	1.2	0.25	UP
MasterControl_11424	2220.97	1922.08	0.87	-0.21	0.78	NEUTRAL
MasterControl_11425	2485.28	2061.55	0.83	-0.27	0.72	NEUTRAL
MasterControl_11426	2622.95	2146.54	0.82	-0.29	0.7	NEUTRAL
MasterControl_11427	1117.83	1137.56	1.02	0.03	0.97	NEUTRAL
MasterControl_11428	56.9	80.63	1.42	0.5	0.65	NEUTRAL
MasterControl_11430	262.48	459.82	1.75	0.81	0.29	NEUTRAL
MasterControl_11431	1040.74	442.38	0.43	-1.23	0.09	DOWN
MasterControl_11432	1018.71	407.52	0.4	-1.32	0.07	DOWN
MasterControl_11433	429.51	359.57	0.84	-0.26	0.74	NEUTRAL
MasterControl_11434	809.46	714.79	0.88	-0.18	0.81	NEUTRAL
MasterControl_11435	616.73	603.65	0.98	-0.03	0.97	NEUTRAL
MasterControl_11436	714.01	590.57	0.83	-0.27	0.71	NEUTRAL
MasterControl_11437	712.18	660.31	0.93	-0.11	0.88	NEUTRAL
MasterControl_11438	1185.74	3227.44	2.72	1.44	0.06	UP
MasterControl_11439	2009.89	5665.99	2.82	1.5	0.06	UP
MasterControl_1144	2925.81	424.95	0.15	-2.78	0	DOWN
MasterControl_11440	372.61	359.57	0.97	-0.05	0.95	NEUTRAL
MasterControl_11441	178.04	163.44	0.92	-0.12	0.89	NEUTRAL
MasterControl_11442	156.02	202.67	1.3	0.38	0.66	NEUTRAL
MasterControl_11443	304.7	357.39	1.17	0.23	0.77	NEUTRAL
MasterControl_11444	190.89	207.03	1.08	0.12	0.89	NEUTRAL
MasterControl_11445	1868.55	1518.92	0.81	-0.3	0.68	NEUTRAL
MasterControl_11446	2595.41	2329.59	0.9	-0.16	0.84	NEUTRAL
MasterControl_11447	4339.15	3926.97	0.91	-0.14	0.86	NEUTRAL
MasterControl_11448	6005.8	4092.59	0.68	-0.55	0.5	NEUTRAL
MasterControl_11449	1347.27	4402.04	3.27	1.71	0.03	UP
MasterControl_1145	1193.08	1396.89	1.17	0.23	0.75	NEUTRAL
MasterControl_11450	5126.59	13110.2	2.56	1.35	0.14	UP
MasterControl_11451	629.58	762.73	1.21	0.28	0.71	NEUTRAL
MasterControl_11452	673.63	843.36	1.25	0.32	0.66	NEUTRAL
MasterControl_11453	31.2	23.97	0.77	-0.38	0.82	NEUTRAL
MasterControl_11454	71.58	74.09	1.04	0.05	0.98	NEUTRAL
MasterControl_11455	198.24	281.12	1.42	0.5	0.53	NEUTRAL
MasterControl_11456	14.68	30.51	2.08	1.05	0.53	UP
MasterControl_11457	2555.03	1538.53	0.6	-0.73	0.33	NEUTRAL
MasterControl_11458	2360.47	1318.43	0.56	-0.84	0.26	NEUTRAL
MasterControl_11459	16.52	2.18	0.13	-2.92	0.3	DOWN
MasterControl_1146	2173.25	2233.71	1.03	0.04	0.96	NEUTRAL
MasterControl_11460	614.9	865.15	1.41	0.49	0.5	NEUTRAL
MasterControl_11461	1114.16	1675.83	1.5	0.59	0.42	NEUTRAL
MasterControl_11462	356.09	621.08	1.74	0.8	0.28	NEUTRAL
MasterControl_11463	260.64	505.58	1.94	0.96	0.21	NEUTRAL
MasterControl_11464	473.56	793.24	1.68	0.74	0.31	NEUTRAL
MasterControl_11465	201.91	396.62	1.96	0.97	0.21	NEUTRAL
MasterControl_11466	231.27	481.61	2.08	1.06	0.17	UP
MasterControl_11467	833.32	638.51	0.77	-0.38	0.6	NEUTRAL
MasterControl_11468	822.31	808.49	0.98	-0.02	0.98	NEUTRAL
MasterControl_11469	3915.15	4247.32	1.08	0.12	0.88	NEUTRAL
MasterControl_1147	3412.22	3713.4	1.09	0.12	0.88	NEUTRAL
MasterControl_11470	1104.98	1017.7	0.92	-0.12	0.87	NEUTRAL
MasterControl_11471	956.3	956.68	1	0	1	NEUTRAL
MasterControl_11472	1042.57	1080.9	1.04	0.05	0.94	NEUTRAL
MasterControl_11473	1104.98	1067.82	0.97	-0.05	0.95	NEUTRAL
MasterControl_11474	1007.7	976.29	0.97	-0.05	0.95	NEUTRAL
MasterControl_11475	932.44	967.58	1.04	0.05	0.94	NEUTRAL
MasterControl_11476	275.33	405.34	1.47	0.56	0.47	NEUTRAL
MasterControl_11477	475.4	573.14	1.21	0.27	0.72	NEUTRAL
MasterControl_11478	534.13	631.98	1.18	0.24	0.74	NEUTRAL
MasterControl_11479	1912.6	3994.52	2.09	1.06	0.17	UP
MasterControl_1148	56.9	50.12	0.88	-0.18	0.89	NEUTRAL
MasterControl_11480	941.62	2063.73	2.19	1.13	0.12	UP
MasterControl_11481	117.47	78.45	0.67	-0.58	0.56	NEUTRAL
MasterControl_11482	770.92	695.17	0.9	-0.15	0.84	NEUTRAL
MasterControl_11483	903.07	645.05	0.71	-0.49	0.51	NEUTRAL
MasterControl_11484	1071.94	1087.43	1.01	0.02	0.98	NEUTRAL
MasterControl_11485	717.69	621.08	0.87	-0.21	0.78	NEUTRAL
MasterControl_11486	605.72	601.47	0.99	-0.01	0.99	NEUTRAL
MasterControl_11487	1372.96	1473.16	1.07	0.1	0.89	NEUTRAL
MasterControl_11488	400.14	594.93	1.49	0.57	0.44	NEUTRAL
MasterControl_11489	455.21	525.19	1.15	0.21	0.78	NEUTRAL
MasterControl_1149	383.62	828.11	2.16	1.11	0.13	UP
MasterControl_11490	424	605.83	1.43	0.51	0.49	NEUTRAL
MasterControl_11491	442.36	551.34	1.25	0.32	0.67	NEUTRAL
MasterControl_11492	491.92	588.39	1.2	0.26	0.73	NEUTRAL
MasterControl_11493	403.81	601.47	1.49	0.57	0.44	NEUTRAL
MasterControl_11494	376.28	599.29	1.59	0.67	0.37	NEUTRAL
MasterControl_11495	453.37	420.59	0.93	-0.11	0.89	NEUTRAL
MasterControl_11496	84.43	84.99	1.01	0.01	1	NEUTRAL
MasterControl_11497	475.4	560.06	1.18	0.24	0.75	NEUTRAL
MasterControl_11498	128.49	102.42	0.8	-0.33	0.74	NEUTRAL
MasterControl_11499	284.5	335.6	1.18	0.24	0.76	NEUTRAL
MasterControl_115	8037.71	8322.47	1.04	0.05	0.95	NEUTRAL
MasterControl_1150	3737.1	8965.34	2.4	1.26	0.14	UP
MasterControl_11500	290.01	546.99	1.89	0.92	0.22	NEUTRAL
MasterControl_11501	602.05	771.45	1.28	0.36	0.63	NEUTRAL
MasterControl_11502	82.6	4.36	0.05	-4.24	0.01	DOWN
MasterControl_11503	578.19	13.08	0.02	-5.47	0	DOWN
MasterControl_11504	1345.43	15.25	0.01	-6.46	0	DOWN
MasterControl_11505	802.12	4.36	0.01	-7.52	0	DOWN
MasterControl_11506	1325.24	1024.24	0.77	-0.37	0.61	NEUTRAL
MasterControl_11507	1330.75	989.37	0.74	-0.43	0.56	NEUTRAL
MasterControl_11508	1134.35	1793.5	1.58	0.66	0.37	NEUTRAL
MasterControl_11509	249.63	265.87	1.07	0.09	0.91	NEUTRAL
MasterControl_1151	4205.16	9377.22	2.23	1.16	0.18	UP
MasterControl_11510	247.79	239.72	0.97	-0.05	0.96	NEUTRAL
MasterControl_11511	387.29	307.27	0.79	-0.33	0.66	NEUTRAL
MasterControl_11512	490.08	261.51	0.53	-0.91	0.23	NEUTRAL
MasterControl_11513	346.91	248.43	0.72	-0.48	0.54	NEUTRAL
MasterControl_11514	104.62	50.12	0.48	-1.06	0.32	DOWN
MasterControl_11515	1440.88	1582.12	1.1	0.13	0.85	NEUTRAL
MasterControl_11516	1429.86	1817.48	1.27	0.35	0.64	NEUTRAL
MasterControl_11517	1960.33	2262.04	1.15	0.21	0.78	NEUTRAL
MasterControl_11518	67.91	69.74	1.03	0.04	0.99	NEUTRAL
MasterControl_11519	556.16	533.91	0.96	-0.06	0.94	NEUTRAL
MasterControl_1152	3285.57	8082.76	2.46	1.3	0.12	UP
MasterControl_11520	530.46	499.04	0.94	-0.09	0.91	NEUTRAL
MasterControl_11521	501.09	494.68	0.99	-0.02	0.98	NEUTRAL
MasterControl_11522	624.07	623.26	1	0	1	NEUTRAL
MasterControl_11523	3553.55	4759.43	1.34	0.42	0.6	NEUTRAL
MasterControl_11524	881.05	895.66	1.02	0.02	0.98	NEUTRAL
MasterControl_11525	921.43	821.57	0.89	-0.17	0.82	NEUTRAL
MasterControl_11526	1007.7	950.14	0.94	-0.08	0.91	NEUTRAL
MasterControl_11527	1624.43	1274.85	0.78	-0.35	0.63	NEUTRAL
MasterControl_11528	1718.04	1501.49	0.87	-0.19	0.79	NEUTRAL
MasterControl_11529	45.89	37.05	0.81	-0.31	0.83	NEUTRAL
MasterControl_1153	4686.06	10902.7	2.33	1.22	0.17	UP
MasterControl_11530	427.67	370.47	0.87	-0.21	0.79	NEUTRAL
MasterControl_11531	99.12	78.45	0.79	-0.34	0.75	NEUTRAL
MasterControl_11532	458.88	407.52	0.89	-0.17	0.82	NEUTRAL
MasterControl_11533	6007.63	788.88	0.13	-2.93	0	DOWN
MasterControl_11534	789.27	1270.49	1.61	0.69	0.34	NEUTRAL
MasterControl_11535	947.12	1553.79	1.64	0.71	0.33	NEUTRAL
MasterControl_11536	803.95	1370.73	1.7	0.77	0.29	NEUTRAL
MasterControl_11537	937.95	1412.14	1.51	0.59	0.42	NEUTRAL
MasterControl_11538	19893.3	34610.5	1.74	0.8	0.51	NEUTRAL
MasterControl_11539	1079.28	424.95	0.39	-1.34	0.07	DOWN
MasterControl_1154	8057.9	8592.7	1.07	0.09	0.92	NEUTRAL
MasterControl_11540	545.15	226.64	0.42	-1.27	0.1	DOWN
MasterControl_11541	1205.93	481.61	0.4	-1.32	0.07	DOWN
MasterControl_11542	1209.6	485.97	0.4	-1.32	0.07	DOWN
MasterControl_11543	809.46	448.92	0.55	-0.85	0.25	NEUTRAL
MasterControl_11544	1752.91	1673.65	0.95	-0.07	0.93	NEUTRAL
MasterControl_11545	754.4	518.66	0.69	-0.54	0.46	NEUTRAL
MasterControl_11546	567.17	374.83	0.66	-0.6	0.42	NEUTRAL
MasterControl_11547	1484.93	1285.74	0.87	-0.21	0.78	NEUTRAL
MasterControl_11548	2103.5	2085.52	0.99	-0.01	0.99	NEUTRAL
MasterControl_11549	789.27	1024.24	1.3	0.38	0.6	NEUTRAL
MasterControl_1155	8087.27	9213.78	1.14	0.19	0.83	NEUTRAL
MasterControl_11550	1015.04	1277.03	1.26	0.33	0.65	NEUTRAL
MasterControl_11551	201.91	152.55	0.76	-0.4	0.64	NEUTRAL
MasterControl_11552	181.72	156.9	0.86	-0.21	0.81	NEUTRAL
MasterControl_11553	7279.64	12567.6	1.73	0.79	0.4	NEUTRAL
MasterControl_11554	1090.29	1381.63	1.27	0.34	0.64	NEUTRAL
MasterControl_11555	719.52	917.45	1.28	0.35	0.63	NEUTRAL
MasterControl_11556	807.63	945.78	1.17	0.23	0.75	NEUTRAL
MasterControl_11557	899.4	998.09	1.11	0.15	0.84	NEUTRAL
MasterControl_11558	868.2	1004.62	1.16	0.21	0.77	NEUTRAL
MasterControl_11559	866.36	961.04	1.11	0.15	0.84	NEUTRAL
MasterControl_1156	20869.8	25638.6	1.23	0.3	0.8	NEUTRAL
MasterControl_11560	974.66	1080.9	1.11	0.15	0.84	NEUTRAL
MasterControl_11561	825.98	1022.06	1.24	0.31	0.67	NEUTRAL
MasterControl_11562	1688.67	2039.76	1.21	0.27	0.71	NEUTRAL
MasterControl_11563	2009.89	2338.31	1.16	0.22	0.77	NEUTRAL
MasterControl_11564	655.28	122.04	0.19	-2.42	0	DOWN
MasterControl_11565	293.68	84.99	0.29	-1.79	0.04	DOWN
MasterControl_11567	249.63	187.41	0.75	-0.41	0.62	NEUTRAL
MasterControl_11568	227.6	161.26	0.71	-0.5	0.56	NEUTRAL
MasterControl_11569	223.93	169.98	0.76	-0.4	0.64	NEUTRAL
MasterControl_1157	9126.17	9468.75	1.04	0.05	0.95	NEUTRAL
MasterControl_11570	236.78	167.8	0.71	-0.5	0.55	NEUTRAL
MasterControl_11571	238.62	159.08	0.67	-0.58	0.48	NEUTRAL
MasterControl_11572	1075.61	791.06	0.74	-0.44	0.54	NEUTRAL
MasterControl_11573	1112.32	841.18	0.76	-0.4	0.58	NEUTRAL
MasterControl_11574	1090.29	745.3	0.68	-0.55	0.45	NEUTRAL
MasterControl_11575	1057.26	784.52	0.74	-0.43	0.55	NEUTRAL
MasterControl_11576	1015.04	812.85	0.8	-0.32	0.66	NEUTRAL
MasterControl_11577	1185.74	801.96	0.68	-0.56	0.44	NEUTRAL
MasterControl_11579	1042.57	945.78	0.91	-0.14	0.85	NEUTRAL
MasterControl_1158	5321.15	5716.12	1.07	0.1	0.9	NEUTRAL
MasterControl_11580	1060.93	1104.87	1.04	0.06	0.94	NEUTRAL
MasterControl_11581	40.38	10.9	0.27	-1.89	0.24	DOWN
MasterControl_11582	2632.12	3924.79	1.49	0.58	0.46	NEUTRAL
MasterControl_11583	7439.33	10750.1	1.45	0.53	0.56	NEUTRAL
MasterControl_11584	3370	2534.44	0.75	-0.41	0.59	NEUTRAL
MasterControl_11585	644.26	627.62	0.97	-0.04	0.96	NEUTRAL
MasterControl_11586	3509.5	2643.4	0.75	-0.41	0.59	NEUTRAL
MasterControl_11587	390.96	440.2	1.13	0.17	0.82	NEUTRAL
MasterControl_11588	460.71	420.59	0.91	-0.13	0.86	NEUTRAL
MasterControl_11589	394.64	496.86	1.26	0.33	0.66	NEUTRAL
MasterControl_1159	2823.02	3155.52	1.12	0.16	0.83	NEUTRAL
MasterControl_11590	446.03	420.59	0.94	-0.08	0.91	NEUTRAL
MasterControl_11592	196.4	61.02	0.31	-1.69	0.07	DOWN
MasterControl_11593	1204.1	422.77	0.35	-1.51	0.04	DOWN
MasterControl_11594	2424.71	828.11	0.34	-1.55	0.04	DOWN
MasterControl_11595	401.98	32.69	0.08	-3.62	0	DOWN
MasterControl_11596	1589.55	1893.75	1.19	0.25	0.73	NEUTRAL
MasterControl_11597	363.43	339.96	0.94	-0.1	0.9	NEUTRAL
MasterControl_11598	154.18	111.14	0.72	-0.47	0.61	NEUTRAL
MasterControl_11599	284.5	237.54	0.83	-0.26	0.75	NEUTRAL
MasterControl_116	9337.25	10968	1.17	0.23	0.8	NEUTRAL
MasterControl_1160	7762.38	1791.33	0.23	-2.12	0.01	DOWN
MasterControl_11600	337.73	355.21	1.05	0.07	0.93	NEUTRAL
MasterControl_11601	950.8	786.7	0.83	-0.27	0.71	NEUTRAL
MasterControl_11602	458.88	366.11	0.8	-0.33	0.67	NEUTRAL
MasterControl_11603	967.32	653.77	0.68	-0.57	0.44	NEUTRAL
MasterControl_11604	1062.76	782.34	0.74	-0.44	0.54	NEUTRAL
MasterControl_11605	359.76	80.63	0.22	-2.16	0.01	DOWN
MasterControl_11606	1501.45	1205.11	0.8	-0.32	0.66	NEUTRAL
MasterControl_11607	277.16	152.55	0.55	-0.86	0.3	NEUTRAL
MasterControl_11608	156.02	93.71	0.6	-0.74	0.43	NEUTRAL
MasterControl_11609	194.56	156.9	0.81	-0.31	0.72	NEUTRAL
MasterControl_1161	10825.9	2580.21	0.24	-2.07	0.02	DOWN
MasterControl_11610	323.05	217.92	0.67	-0.57	0.47	NEUTRAL
MasterControl_11611	5776.36	4489.21	0.78	-0.36	0.66	NEUTRAL
MasterControl_11612	4247.38	11613.1	2.73	1.45	0.11	UP
MasterControl_11613	165.2	176.52	1.07	0.1	0.92	NEUTRAL
MasterControl_11614	1796.97	1239.98	0.69	-0.54	0.46	NEUTRAL
MasterControl_11615	2149.38	1743.38	0.81	-0.3	0.68	NEUTRAL
MasterControl_11616	286.34	270.22	0.94	-0.08	0.92	NEUTRAL
MasterControl_11617	462.55	448.92	0.97	-0.04	0.96	NEUTRAL
MasterControl_11618	546.98	525.19	0.96	-0.06	0.94	NEUTRAL
MasterControl_11619	524.96	512.12	0.98	-0.04	0.96	NEUTRAL
MasterControl_1162	1543.67	952.32	0.62	-0.7	0.34	NEUTRAL
MasterControl_11620	497.42	472.89	0.95	-0.07	0.92	NEUTRAL
MasterControl_11621	317.54	337.78	1.06	0.09	0.91	NEUTRAL
MasterControl_11622	1224.29	1505.85	1.23	0.3	0.68	NEUTRAL
MasterControl_11623	1314.23	1553.79	1.18	0.24	0.74	NEUTRAL
MasterControl_11624	625.91	202.67	0.32	-1.63	0.03	DOWN
MasterControl_11625	800.28	259.33	0.32	-1.63	0.03	DOWN
MasterControl_11626	649.77	237.54	0.37	-1.45	0.06	DOWN
MasterControl_11628	697.49	215.74	0.31	-1.69	0.03	DOWN
MasterControl_11629	774.59	1126.66	1.45	0.54	0.46	NEUTRAL
MasterControl_1163	1483.09	897.84	0.61	-0.72	0.32	NEUTRAL
MasterControl_11630	827.82	1218.19	1.47	0.56	0.44	NEUTRAL
MasterControl_11631	165.2	113.32	0.69	-0.54	0.55	NEUTRAL
MasterControl_11632	124.81	91.53	0.73	-0.45	0.65	NEUTRAL
MasterControl_11633	168.87	115.5	0.68	-0.55	0.54	NEUTRAL
MasterControl_11634	607.55	459.82	0.76	-0.4	0.59	NEUTRAL
MasterControl_11635	576.35	411.87	0.71	-0.48	0.51	NEUTRAL
MasterControl_11636	614.9	608	0.99	-0.02	0.98	NEUTRAL
MasterControl_11637	589.2	581.85	0.99	-0.02	0.98	NEUTRAL
MasterControl_11638	607.55	592.75	0.98	-0.04	0.96	NEUTRAL
MasterControl_11639	201.91	211.39	1.05	0.07	0.94	NEUTRAL
MasterControl_1164	774.59	501.22	0.65	-0.63	0.39	NEUTRAL
MasterControl_11640	205.58	172.16	0.84	-0.26	0.77	NEUTRAL
MasterControl_11641	201.91	187.41	0.93	-0.11	0.9	NEUTRAL
MasterControl_11642	161.53	119.86	0.74	-0.43	0.64	NEUTRAL
MasterControl_11643	258.81	250.61	0.97	-0.05	0.96	NEUTRAL
MasterControl_11644	122.98	117.68	0.96	-0.06	0.96	NEUTRAL
MasterControl_11645	273.49	244.07	0.89	-0.16	0.84	NEUTRAL
MasterControl_11646	225.77	233.18	1.03	0.05	0.96	NEUTRAL
MasterControl_11647	569.01	597.11	1.05	0.07	0.93	NEUTRAL
MasterControl_11648	2169.58	2488.68	1.15	0.2	0.79	NEUTRAL
MasterControl_11649	2523.83	2652.12	1.05	0.07	0.92	NEUTRAL
MasterControl_1165	1598.73	1028.6	0.64	-0.64	0.38	NEUTRAL
MasterControl_11650	280.83	257.15	0.92	-0.13	0.88	NEUTRAL
MasterControl_11651	374.44	448.92	1.2	0.26	0.73	NEUTRAL
MasterControl_11652	857.18	810.67	0.95	-0.08	0.91	NEUTRAL
MasterControl_11653	1180.23	1638.78	1.39	0.47	0.52	NEUTRAL
MasterControl_11654	750.72	934.89	1.25	0.32	0.66	NEUTRAL
MasterControl_11655	1079.28	1593.02	1.48	0.56	0.44	NEUTRAL
MasterControl_11656	4311.62	3587.01	0.83	-0.27	0.74	NEUTRAL
MasterControl_11657	17404.3	16671.1	0.96	-0.06	0.95	NEUTRAL
MasterControl_11658	972.82	658.13	0.68	-0.56	0.44	NEUTRAL
MasterControl_11659	196.4	76.27	0.39	-1.36	0.14	DOWN
MasterControl_1166	1763.93	1032.95	0.59	-0.77	0.29	NEUTRAL
MasterControl_11660	1077.45	621.08	0.58	-0.79	0.28	NEUTRAL
MasterControl_11661	209.25	74.09	0.35	-1.5	0.1	DOWN
MasterControl_11662	1235.3	695.17	0.56	-0.83	0.25	NEUTRAL
MasterControl_11663	1134.35	621.08	0.55	-0.87	0.23	NEUTRAL
MasterControl_11664	1472.08	1218.19	0.83	-0.27	0.71	NEUTRAL
MasterControl_11665	185.39	141.65	0.76	-0.39	0.66	NEUTRAL
MasterControl_11666	1615.25	1388.17	0.86	-0.22	0.77	NEUTRAL
MasterControl_11667	1439.04	1109.23	0.77	-0.38	0.61	NEUTRAL
MasterControl_11668	1690.51	1296.64	0.77	-0.38	0.6	NEUTRAL
MasterControl_11669	1844.69	1399.06	0.76	-0.4	0.59	NEUTRAL
MasterControl_1167	2026.41	1150.63	0.57	-0.82	0.27	NEUTRAL
MasterControl_11670	1738.23	1453.55	0.84	-0.26	0.72	NEUTRAL
MasterControl_11671	357.92	420.59	1.18	0.23	0.76	NEUTRAL
MasterControl_11672	1097.64	1200.75	1.09	0.13	0.86	NEUTRAL
MasterControl_11673	161.53	222.28	1.38	0.46	0.59	NEUTRAL
MasterControl_11675	787.43	566.6	0.72	-0.47	0.52	NEUTRAL
MasterControl_11676	756.23	479.43	0.63	-0.66	0.37	NEUTRAL
MasterControl_11677	862.69	464.18	0.54	-0.89	0.22	NEUTRAL
MasterControl_11678	890.22	577.5	0.65	-0.62	0.39	NEUTRAL
MasterControl_11679	464.38	649.41	1.4	0.48	0.51	NEUTRAL
MasterControl_1168	2332.94	1634.42	0.7	-0.51	0.49	NEUTRAL
MasterControl_11680	23.86	19.61	0.82	-0.28	0.89	NEUTRAL
MasterControl_11682	190.89	189.59	0.99	-0.01	1	NEUTRAL
MasterControl_11683	1686.84	1124.48	0.67	-0.59	0.42	NEUTRAL
MasterControl_11684	835.16	799.78	0.96	-0.06	0.93	NEUTRAL
MasterControl_11685	750.72	760.55	1.01	0.02	0.98	NEUTRAL
MasterControl_11686	2228.31	1562.51	0.7	-0.51	0.49	NEUTRAL
MasterControl_11687	2248.5	1603.91	0.71	-0.49	0.51	NEUTRAL
MasterControl_11688	2422.88	1601.73	0.66	-0.6	0.42	NEUTRAL
MasterControl_11689	2679.85	2009.25	0.75	-0.42	0.58	NEUTRAL
MasterControl_1169	1556.51	919.63	0.59	-0.76	0.3	NEUTRAL
MasterControl_11690	1648.29	2124.75	1.29	0.37	0.62	NEUTRAL
MasterControl_11691	1389.48	1976.56	1.42	0.51	0.49	NEUTRAL
MasterControl_11692	1593.22	2307.8	1.45	0.53	0.47	NEUTRAL
MasterControl_11693	2303.57	1998.35	0.87	-0.21	0.78	NEUTRAL
MasterControl_11694	569.01	479.43	0.84	-0.25	0.74	NEUTRAL
MasterControl_11695	548.82	512.12	0.93	-0.1	0.89	NEUTRAL
MasterControl_11696	2263.19	1906.82	0.84	-0.25	0.74	NEUTRAL
MasterControl_11697	2435.72	2111.67	0.87	-0.21	0.78	NEUTRAL
MasterControl_11698	488.25	331.24	0.68	-0.56	0.46	NEUTRAL
MasterControl_11699	602.05	418.41	0.69	-0.52	0.48	NEUTRAL
MasterControl_117	2562.38	3637.13	1.42	0.51	0.51	NEUTRAL
MasterControl_1170	493.75	342.14	0.69	-0.53	0.48	NEUTRAL
MasterControl_11700	1161.88	1865.42	1.61	0.68	0.35	NEUTRAL
MasterControl_11701	1490.44	2373.18	1.59	0.67	0.36	NEUTRAL
MasterControl_11702	1418.85	2233.71	1.57	0.65	0.38	NEUTRAL
MasterControl_11703	1589.55	2663.02	1.68	0.74	0.32	NEUTRAL
MasterControl_11704	754.4	692.99	0.92	-0.12	0.87	NEUTRAL
MasterControl_11705	2064.95	2013.61	0.98	-0.04	0.96	NEUTRAL
MasterControl_11706	3035.94	4574.2	1.51	0.59	0.45	NEUTRAL
MasterControl_11707	2373.32	3589.19	1.51	0.6	0.44	NEUTRAL
MasterControl_11708	3757.29	5857.76	1.56	0.64	0.43	NEUTRAL
MasterControl_11709	1853.87	2283.83	1.23	0.3	0.69	NEUTRAL
MasterControl_1171	482.74	370.47	0.77	-0.38	0.61	NEUTRAL
MasterControl_11710	2112.67	2734.93	1.29	0.37	0.62	NEUTRAL
MasterControl_11711	2011.72	2564.95	1.28	0.35	0.64	NEUTRAL
MasterControl_11712	170.7	124.22	0.73	-0.46	0.61	NEUTRAL
MasterControl_11713	1075.61	1070	0.99	-0.01	0.99	NEUTRAL
MasterControl_11714	1095.8	1281.39	1.17	0.23	0.76	NEUTRAL
MasterControl_11715	1200.43	1250.88	1.04	0.06	0.94	NEUTRAL
MasterControl_11716	528.63	455.46	0.86	-0.21	0.77	NEUTRAL
MasterControl_11717	33.04	10.9	0.33	-1.6	0.35	DOWN
MasterControl_11718	1158.21	1154.99	1	0	1	NEUTRAL
MasterControl_11719	1115.99	1163.71	1.04	0.06	0.93	NEUTRAL
MasterControl_1172	148.68	102.42	0.69	-0.54	0.56	NEUTRAL
MasterControl_11720	1308.72	1246.52	0.95	-0.07	0.92	NEUTRAL
MasterControl_11721	1391.32	1255.24	0.9	-0.15	0.84	NEUTRAL
MasterControl_11722	181.72	128.57	0.71	-0.5	0.57	NEUTRAL
MasterControl_11723	207.41	154.73	0.75	-0.42	0.62	NEUTRAL
MasterControl_11724	89.94	52.3	0.58	-0.78	0.48	NEUTRAL
MasterControl_11725	179.88	135.11	0.75	-0.41	0.64	NEUTRAL
MasterControl_11726	1991.53	3264.48	1.64	0.71	0.35	NEUTRAL
MasterControl_11727	532.3	579.67	1.09	0.12	0.87	NEUTRAL
MasterControl_11728	234.95	111.14	0.47	-1.08	0.21	DOWN
MasterControl_11729	824.15	385.72	0.47	-1.1	0.14	DOWN
MasterControl_1173	438.69	440.2	1	0	1	NEUTRAL
MasterControl_11730	882.88	313.81	0.36	-1.49	0.05	DOWN
MasterControl_11731	1187.58	387.9	0.33	-1.61	0.03	DOWN
MasterControl_11732	947.12	1277.03	1.35	0.43	0.55	NEUTRAL
MasterControl_11733	1857.54	2669.55	1.44	0.52	0.48	NEUTRAL
MasterControl_11734	1046.24	1449.19	1.39	0.47	0.52	NEUTRAL
MasterControl_11735	1837.35	2455.99	1.34	0.42	0.57	NEUTRAL
MasterControl_11736	2156.73	2965.93	1.38	0.46	0.54	NEUTRAL
MasterControl_11737	275.33	263.69	0.96	-0.06	0.94	NEUTRAL
MasterControl_11738	290.01	283.3	0.98	-0.03	0.97	NEUTRAL
MasterControl_11739	324.89	292.02	0.9	-0.15	0.85	NEUTRAL
MasterControl_1174	989.34	941.43	0.95	-0.07	0.92	NEUTRAL
MasterControl_11740	288.18	268.05	0.93	-0.1	0.9	NEUTRAL
MasterControl_11741	576.35	564.42	0.98	-0.03	0.97	NEUTRAL
MasterControl_11742	1249.98	1455.72	1.16	0.22	0.76	NEUTRAL
MasterControl_11743	2962.52	2778.52	0.94	-0.09	0.9	NEUTRAL
MasterControl_11744	4181.3	4426.01	1.06	0.08	0.92	NEUTRAL
MasterControl_11745	249.63	448.92	1.8	0.85	0.27	NEUTRAL
MasterControl_11746	482.74	910.92	1.89	0.92	0.21	NEUTRAL
MasterControl_11747	836.99	1667.11	1.99	0.99	0.17	NEUTRAL
MasterControl_11748	275.33	422.77	1.54	0.62	0.42	NEUTRAL
MasterControl_11749	502.93	568.78	1.13	0.18	0.81	NEUTRAL
MasterControl_1175	5091.71	4853.14	0.95	-0.07	0.93	NEUTRAL
MasterControl_11750	559.83	612.36	1.09	0.13	0.86	NEUTRAL
MasterControl_11751	535.97	625.44	1.17	0.22	0.76	NEUTRAL
MasterControl_11752	537.81	612.36	1.14	0.19	0.8	NEUTRAL
MasterControl_11753	611.23	597.11	0.98	-0.03	0.97	NEUTRAL
MasterControl_11754	357.92	329.06	0.92	-0.12	0.88	NEUTRAL
MasterControl_11755	644.26	775.81	1.2	0.27	0.71	NEUTRAL
MasterControl_11756	658.95	740.94	1.12	0.17	0.82	NEUTRAL
MasterControl_11757	486.41	276.76	0.57	-0.81	0.28	NEUTRAL
MasterControl_11758	519.45	298.55	0.57	-0.8	0.29	NEUTRAL
MasterControl_11759	438.69	937.07	2.14	1.09	0.14	UP
MasterControl_1176	1538.16	1041.67	0.68	-0.56	0.44	NEUTRAL
MasterControl_11760	611.23	1420.86	2.32	1.22	0.1	UP
MasterControl_11761	1598.73	1601.73	1	0	1	NEUTRAL
MasterControl_11762	1976.85	1826.19	0.92	-0.11	0.88	NEUTRAL
MasterControl_11763	1830.01	1649.68	0.9	-0.15	0.84	NEUTRAL
MasterControl_11764	1354.61	1510.21	1.11	0.16	0.83	NEUTRAL
MasterControl_11765	669.96	834.64	1.25	0.32	0.66	NEUTRAL
MasterControl_11766	1462.9	1786.97	1.22	0.29	0.69	NEUTRAL
MasterControl_11767	200.07	244.07	1.22	0.29	0.73	NEUTRAL
MasterControl_11768	313.87	287.66	0.92	-0.13	0.88	NEUTRAL
MasterControl_11769	321.21	324.7	1.01	0.02	0.99	NEUTRAL
MasterControl_1177	928.77	919.63	0.99	-0.01	0.99	NEUTRAL
MasterControl_11770	857.18	682.1	0.8	-0.33	0.65	NEUTRAL
MasterControl_11771	2081.47	1965.66	0.94	-0.08	0.91	NEUTRAL
MasterControl_11772	6279.29	6132.35	0.98	-0.03	0.97	NEUTRAL
MasterControl_11773	2338.44	1405.6	0.6	-0.73	0.32	NEUTRAL
MasterControl_11774	741.55	527.37	0.71	-0.49	0.5	NEUTRAL
MasterControl_11775	888.39	653.77	0.74	-0.44	0.54	NEUTRAL
MasterControl_11776	100.95	148.19	1.47	0.55	0.55	NEUTRAL
MasterControl_11777	2498.13	3321.14	1.33	0.41	0.59	NEUTRAL
MasterControl_11778	2701.87	3722.12	1.38	0.46	0.55	NEUTRAL
MasterControl_11779	2041.09	1547.25	0.76	-0.4	0.59	NEUTRAL
MasterControl_1178	5849.78	4792.12	0.82	-0.29	0.73	NEUTRAL
MasterControl_11780	1703.36	1440.47	0.85	-0.24	0.74	NEUTRAL
MasterControl_11781	280.83	207.03	0.74	-0.44	0.59	NEUTRAL
MasterControl_11782	680.98	679.92	1	0	1	NEUTRAL
MasterControl_11783	341.41	34.87	0.1	-3.29	0	DOWN
MasterControl_11784	297.35	43.58	0.15	-2.77	0	DOWN
MasterControl_11785	31.2	17.43	0.56	-0.84	0.61	NEUTRAL
MasterControl_11786	323.05	37.05	0.11	-3.12	0	DOWN
MasterControl_11787	346.91	54.48	0.16	-2.67	0	DOWN
MasterControl_11788	550.65	1699.8	3.09	1.63	0.03	UP
MasterControl_11789	1286.69	3427.93	2.66	1.41	0.06	UP
MasterControl_1179	2668.83	3053.1	1.14	0.19	0.8	NEUTRAL
MasterControl_11790	543.31	621.08	1.14	0.19	0.79	NEUTRAL
MasterControl_11791	357.92	483.79	1.35	0.43	0.56	NEUTRAL
MasterControl_11792	444.19	590.57	1.33	0.41	0.58	NEUTRAL
MasterControl_11793	539.64	730.04	1.35	0.44	0.55	NEUTRAL
MasterControl_11794	506.6	697.35	1.38	0.46	0.53	NEUTRAL
MasterControl_11795	1128.84	2198.84	1.95	0.96	0.19	NEUTRAL
MasterControl_11796	787.43	1566.86	1.99	0.99	0.17	NEUTRAL
MasterControl_11797	111.97	111.14	0.99	-0.01	1	NEUTRAL
MasterControl_11798	1048.08	1128.84	1.08	0.11	0.88	NEUTRAL
MasterControl_11799	603.88	649.41	1.08	0.1	0.89	NEUTRAL
MasterControl_118	2764.28	3552.14	1.29	0.36	0.64	NEUTRAL
MasterControl_1180	1811.65	2072.45	1.14	0.19	0.79	NEUTRAL
MasterControl_11800	132.16	159.08	1.2	0.27	0.77	NEUTRAL
MasterControl_11801	198.24	353.03	1.78	0.83	0.29	NEUTRAL
MasterControl_11802	346.91	466.35	1.34	0.43	0.57	NEUTRAL
MasterControl_11803	82.6	122.04	1.48	0.56	0.57	NEUTRAL
MasterControl_11804	337.73	516.48	1.53	0.61	0.41	NEUTRAL
MasterControl_11805	185.39	292.02	1.58	0.66	0.42	NEUTRAL
MasterControl_11806	1022.38	690.82	0.68	-0.57	0.44	NEUTRAL
MasterControl_11807	475.4	372.65	0.78	-0.35	0.64	NEUTRAL
MasterControl_11808	1376.63	1102.69	0.8	-0.32	0.66	NEUTRAL
MasterControl_1181	1951.15	2388.43	1.22	0.29	0.7	NEUTRAL
MasterControl_11810	921.43	1028.6	1.12	0.16	0.83	NEUTRAL
MasterControl_11811	1593.22	1795.68	1.13	0.17	0.81	NEUTRAL
MasterControl_11812	45.89	10.9	0.24	-2.07	0.18	DOWN
MasterControl_11813	128.49	228.82	1.78	0.83	0.33	NEUTRAL
MasterControl_11814	154.18	207.03	1.34	0.43	0.62	NEUTRAL
MasterControl_11815	295.52	507.76	1.72	0.78	0.3	NEUTRAL
MasterControl_11816	346.91	337.78	0.97	-0.04	0.96	NEUTRAL
MasterControl_11817	163.36	259.33	1.59	0.67	0.42	NEUTRAL
MasterControl_11818	596.54	697.35	1.17	0.23	0.76	NEUTRAL
MasterControl_11819	244.12	254.97	1.04	0.06	0.94	NEUTRAL
MasterControl_1182	1567.53	1643.14	1.05	0.07	0.93	NEUTRAL
MasterControl_11820	802.12	910.92	1.14	0.18	0.8	NEUTRAL
MasterControl_11821	1378.47	1776.07	1.29	0.37	0.62	NEUTRAL
MasterControl_11822	2435.72	2904.91	1.19	0.25	0.74	NEUTRAL
MasterControl_11823	383.62	453.28	1.18	0.24	0.75	NEUTRAL
MasterControl_11824	2142.04	2669.55	1.25	0.32	0.67	NEUTRAL
MasterControl_11825	2008.05	2591.1	1.29	0.37	0.62	NEUTRAL
MasterControl_11826	2738.58	3408.31	1.24	0.32	0.68	NEUTRAL
MasterControl_11827	282.67	263.69	0.93	-0.1	0.9	NEUTRAL
MasterControl_11828	291.85	300.73	1.03	0.04	0.96	NEUTRAL
MasterControl_11829	332.23	239.72	0.72	-0.47	0.55	NEUTRAL
MasterControl_1183	2090.65	2388.43	1.14	0.19	0.8	NEUTRAL
MasterControl_11830	271.66	241.89	0.89	-0.17	0.84	NEUTRAL
MasterControl_11831	321.21	281.12	0.88	-0.19	0.81	NEUTRAL
MasterControl_11832	1980.52	1566.86	0.79	-0.34	0.65	NEUTRAL
MasterControl_11833	279	292.02	1.05	0.07	0.94	NEUTRAL
MasterControl_11834	2367.81	1824.01	0.77	-0.38	0.61	NEUTRAL
MasterControl_11835	1765.76	1392.53	0.79	-0.34	0.64	NEUTRAL
MasterControl_11836	1837.35	1324.97	0.72	-0.47	0.52	NEUTRAL
MasterControl_11837	1956.66	1327.15	0.68	-0.56	0.45	NEUTRAL
MasterControl_11838	1059.09	900.02	0.85	-0.23	0.75	NEUTRAL
MasterControl_11839	1015.04	967.58	0.95	-0.07	0.93	NEUTRAL
MasterControl_1184	1738.23	2137.82	1.23	0.3	0.69	NEUTRAL
MasterControl_11840	477.23	664.66	1.39	0.48	0.52	NEUTRAL
MasterControl_11841	157.85	113.32	0.72	-0.48	0.6	NEUTRAL
MasterControl_11842	1339.92	1571.22	1.17	0.23	0.75	NEUTRAL
MasterControl_11843	4423.58	5707.4	1.29	0.37	0.65	NEUTRAL
MasterControl_11844	2883.59	3833.26	1.33	0.41	0.6	NEUTRAL
MasterControl_11845	3819.7	4789.94	1.25	0.33	0.68	NEUTRAL
MasterControl_11846	4423.58	5849.05	1.32	0.4	0.62	NEUTRAL
MasterControl_11847	422.17	679.92	1.61	0.69	0.35	NEUTRAL
MasterControl_11848	936.11	298.55	0.32	-1.65	0.03	DOWN
MasterControl_11849	253.3	74.09	0.29	-1.77	0.05	DOWN
MasterControl_1185	3704.06	2830.82	0.76	-0.39	0.62	NEUTRAL
MasterControl_11850	141.33	17.43	0.12	-3.02	0.01	DOWN
[truncated: 63,743 more rows]
