# Supplementary material for: Molecular insights into photosynthesis and carbohydrate metabolism in Jatropha curcas grown under elevated CO2 using transcriptome sequencing and assembly
Source: Sci Rep. 2017 Sep 11;7:11066. doi: 10.1038/s41598-017-11312-y (PMC5593950; doi:10.1038/s41598-017-11312-y)
Supplement: Supplementary file 5 — Supplementary Table S6 [file 41598_2017_11312_MOESM5_ESM.xls]

## Sheet: Sheet1
Supplementary Table S6. Differentially expressed genes found in Jatropha curcas leaves after one year of elevated CO2 treatment. Differentially expressed genes were considered if the adjusted p-value by false discovery rate (FDR) ≤ 0.01, and if the log2 fold change ≤-1.00 or ≥1.00 (elevated versus ambient). [*The gene IDs were assigned according to Jatropha genome version JatCur_1.0 (http://www.n…
Description	No. of Unigenes	Gene ID*	Unigene ID	% Similarity (Blastx)	log2fold change	NCBI description	Organism Species	P-value	GO_MF	GO_BP	GO_CC
(R)-limonene synthase, putative (EC 4.2.3.20)	2	Jc_105636651	MasterControl_46760	0.82	-5.46	terpene synthase 10-like	Jatropha curcas	0	GO:0034002~(R)-limonene synthase activity;GO:0000287~magnesium ion binding	NA	NA
		Jc_105636651	MasterControl_56026	0.95	-3.53	terpene synthase 10-like		0
(S)-N-methylcoclaurine 3'-hydroxylase isozyme, putative (EC 1.14.13.71)	2	Jc_105637213	MasterControl_27774	0.88	-2.93	probable (S)-N-methylcoclaurine 3'-hydroxylase isozyme 2	Jatropha curcas	0	GO:0050593~N-methylcoclaurine 3'-monooxygenase activity;GO:0020037~heme binding;GO:0005506~iron ion binding	NA	NA
		Jc_105646063	MasterControl_21904	1	-5.3	probable (S)-N-methylcoclaurine 3'-hydroxylase isozyme 2		0
1-acyl-sn-glycerol-3-phosphate acyltransferase, putative (EC 2.3.1.51)	4	Jc_105632950	MasterControl_45740	1	1.55	1-acyl-sn-glycerol-3-phosphate acyltransferase-like isoform X1	Jatropha curcas	0.04	GO:0003841~1-acylglycerol-3-phosphate O-acyltransferase activity	GO:0008654~phospholipid biosynthetic process	GO:0016020~membrane
		Jc_105632950	MasterControl_45741	1	1.83	1-acyl-sn-glycerol-3-phosphate acyltransferase-like isoform X1		0.02
		Jc_105632950	MasterControl_45742	1	1.57	1-acyl-sn-glycerol-3-phosphate acyltransferase-like isoform X1		0.04
		Jc_105632950	MasterControl_45743	1	1.51	1-acyl-sn-glycerol-3-phosphate acyltransferase-like isoform X1		0.04
1-aminocyclopropane-1-carboxylate oxidase, putative (EC 1.14.11.9)	5	Jc_105641381	MasterControl_3985	0.99	-1.47	1-aminocyclopropane-1-carboxylate oxidase 5	Jatropha curcas	0.05	GO:0045486~naringenin 3-dioxygenase activity	NA	NA
		Jc_105641381	MasterControl_3986	1	-1.52	1-aminocyclopropane-1-carboxylate oxidase 5		0.05
		Jc_105643745	MasterControl_3987	0.93	-2.1	naringenin,2-oxoglutarate 3-dioxygenase-like		0.01
		Jc_105643745	MasterControl_3988	0.93	-2.14	naringenin,2-oxoglutarate 3-dioxygenase-like		0.01
		Jc_105643745	MasterControl_3989	1	-1.89	naringenin,2-oxoglutarate 3-dioxygenase-like		0.01
1-aminocyclopropane-1-carboxylate synthase (Acc synthase, putative) (EC 4.4.1.14)	2	Jc_105645752	MasterControl_16910	1	-2.67	1-aminocyclopropane-1-carboxylate synthase	Jatropha curcas	0	GO:0016847~1-aminocyclopropane-1-carboxylate synthase activity;GO:0030170~pyridoxal phosphate binding	NA	NA
		Jc_105645752	MasterControl_16911	1	-2.87	1-aminocyclopropane-1-carboxylate synthase		0
bifunctional riboflavin kinase/FMN phosphatase-like	1	Jc_105635708	MasterControl_35049	0.98	-3.04	bifunctional riboflavin kinase/FMN phosphatase-like	Jatropha curcas	0.03	GO:0016787~hydrolase activity	NA	NA
2-deoxyglucose-6-phosphate phosphatase, putative	1	Jc_105641628	MasterControl_22922	1	1.44	haloacid dehalogenase-like hydrolase domain-containing protein At4g39970	Jatropha curcas	0.05	GO:0016787~hydrolase activity	NA	NA
30S ribosomal protein S4, chloroplastic	2	Jc_7564859	MasterControl_64477	1	1.79	rps4 (chloroplast)	Jatropha curcas	0.02	GO:0019843~rRNA binding;GO:0003735~structural constituent of ribosome	GO:0006412~translation	GO:0009507~chloroplast;GO:0015935~small ribosomal subunit
		Jc_7564859	MasterControl_64478	1	1.69	rps4 (chloroplast)		0.02
30S ribosomal protein S7, chloroplastic	2	Jc_7564815	MasterControl_18511	1	2.07	rps7 (chloroplast)	Jatropha curcas	0.01	GO:0019843~rRNA binding;GO:0003735~structural constituent of ribosome	GO:0006412~translation	GO:0009507~chloroplast;GO:0015935~small ribosomal subunit
		Jc_7564815	MasterControl_18513	1	1.82	rps7 (chloroplast)		0.02	GO:0019843~rRNA binding;GO:0003735~structural constituent of ribosome	GO:0006412~translation	GO:0009507~chloroplast;GO:0015935~small ribosomal subunit
3-hydroxyacyl-CoA dehyrogenase, putative (EC 5.1.2.3)	1	Jc_105637741	MasterControl_23079	1	-4.28	peroxisomal fatty acid beta-oxidation multifunctional protein AIM1 isoform X2	Jatropha curcas	0.03	GO:0003857~3-hydroxyacyl-CoA dehydrogenase activity;GO:0008692~3-hydroxybutyryl-CoA epimerase activity;GO:0050662~coenzyme binding	GO:0006631~fatty acid metabolic process	NA
3-hydroxyisobutyrate dehydrogenase, putative (EC 1.1.1.60)	3	Jc_105631446	MasterControl_29178	0.9	1.47	glyoxylate/succinic semialdehyde reductase 2, chloroplastic	Jatropha curcas	0.05	GO:0008679~2-hydroxy-3-oxopropionate reductase activity;GO:0050662~coenzyme binding;GO:0004616~phosphogluconate dehydrogenase (decarboxylating) activity	GO:0006098~pentose-phosphate shunt	NA
		Jc_105631446	MasterControl_46431	1	1.42	glyoxylate/succinic semialdehyde reductase 2, chloroplastic		0.05
		Jc_105631446	MasterControl_46432	0.91	1.46	glyoxylate/succinic semialdehyde reductase 2, chloroplastic		0.05
3'-N-debenzoyl-2'-deoxytaxol N-benzoyltransferase, putative (EC 2.3.1.150)	1	Jc_105633583	MasterControl_59293	1	2.27	vinorine synthase-like	Jatropha curcas	0.01	GO:0047180~salutaridinol 7-O-acetyltransferase activity	NA	NA
3'-N-debenzoyl-2'-deoxytaxol N-benzoyltransferase, putative (EC 2.3.1.162)	3	Jc_105632501	MasterControl_9780	1	-1.43	benzyl alcohol O-benzoyltransferase-like	Jatropha curcas	0.05	GO:0050638~taxadien-5-alpha-ol O-acetyltransferase activity	NA	NA
		Jc_105632501	MasterControl_9781	1	-1.47	benzyl alcohol O-benzoyltransferase-like		0.05
		Jc_105632503	MasterControl_50330	0.94	1.67	benzyl alcohol O-benzoyltransferase-like		0.05
50S ribosomal protein L10, putative	1	Jc_105637048	MasterControl_66707	1	1.7	50S ribosomal protein L10, chloroplastic	Jatropha curcas	0.04	NA	GO:0042254~ribosome biogenesis	GO:0005840~ribosome
50S ribosomal protein L13, putative	1	Jc_105631116	MasterControl_3119	1	1.49	50S ribosomal protein L13, chloroplastic	Jatropha curcas	0.05	GO:0003735~structural constituent of ribosome	GO:0006412~translation	GO:0005840~ribosome
50S ribosomal protein L31	4	Jc_105633827	MasterControl_67943	1	1.52	50S ribosomal protein L31, chloroplastic	Jatropha curcas	0.04	GO:0003735~structural constituent of ribosome	GO:0006412~translation	GO:0005840~ribosome
		Jc_105633827	MasterControl_67944	1	1.55	50S ribosomal protein L31, chloroplastic		0.04
		Jc_105633827	MasterControl_67945	1	1.5	50S ribosomal protein L31, chloroplastic		0.05
		Jc_105633827	MasterControl_67946	1	1.73	50S ribosomal protein L31, chloroplastic		0.02
50S ribosomal protein L9, putative	1	Jc_105628001	MasterControl_47216	0.98	1.44	50S ribosomal protein L9, chloroplastic	Jatropha curcas	0.05	GO:0003735~structural constituent of ribosome	GO:0006412~translation	GO:0005840~ribosome
50S robosomal protein L11, putative	1	Jc_105645607	MasterControl_47846	1	1.57	50S ribosomal protein L11, chloroplastic	Jatropha curcas	0.05	GO:0003735~structural constituent of ribosome	GO:0006412~translation	GO:0005840~ribosome
5-methyltetrahydrofolate:homocysteine methyltransferase, putative (EC 2.1.1.10)	4	Jc_105632023	MasterControl_17804	1	-2.23	homocysteine S-methyltransferase 3	Jatropha curcas	0.01	GO:0008898~homocysteine S-methyltransferase activity	NA	NA
		Jc_105632023	MasterControl_17805	0.99	-1.94	homocysteine S-methyltransferase 3		0.03
		Jc_105632023	MasterControl_17806	1	-1.88	homocysteine S-methyltransferase 3		0.02
		Jc_105632023	MasterControl_17807	1	-1.58	homocysteine S-methyltransferase 3		0.03
9-cis-epoxycarotenoid dioxygenase, putative	1	Jc_105634402	MasterControl_61422	1	1.9	probable carotenoid cleavage dioxygenase 4, chloroplastic	Jatropha curcas	0.03	GO:0051213~dioxygenase activity	NA	NA
ABA receptor, putative	1	Jc_105645655	MasterControl_22954	1	-1.91	abscisic acid receptor PYL4	Jatropha curcas	0.01	NA	NA	NA
Abc transporter, putative (EC 3.6.3.25) (EC 3.6.3.30)	1	Jc_105645244	MasterControl_5144	1	-1.37	ABC transporter A family member 1 isoform X1	Jatropha curcas	0.05	GO:0005524~ATP binding;GO:0015408~ferric-transporting ATPase activity;GO:0015419~sulfate transmembrane-transporting ATPase activity	NA	NA
Abhydrolase domain containing, putative	1	Jc_105632749	MasterControl_20100	1	-2.23	epoxide hydrolase 1	Jatropha curcas	0	GO:0016787~hydrolase activity	NA	NA
ACC oxidase ACCO2	1	Jc_105637864	MasterControl_8497	1	-2.32	1-aminocyclopropane-1-carboxylate oxidase 1	Jatropha curcas	0.01	GO:0016706~oxidoreductase activity, acting on paired donors, with incorporation or reduction of molecular oxygen, 2-oxoglutarate as one donor, and incorporation of one atom each of oxygen into both donors	NA	NA
Acetyl-CoA synthetase, putative (EC 6.2.1.1)	5	Jc_105630035	MasterControl_4519	1	-1.46	uncharacterized protein LOC105630035	Jatropha curcas	0.05	GO:0003987~acetate-CoA ligase activity	NA	NA
		Jc_105630035	MasterControl_4520	0.83	-1.81	uncharacterized protein LOC105630035		0.02
		Jc_105630035	MasterControl_4521	1	-1.82	uncharacterized protein LOC105630035		0.02
		Jc_105630035	MasterControl_54572	0.83	-1.72	uncharacterized protein LOC105630035		0.02
		Jc_105630035	MasterControl_54575	1	-1.88	uncharacterized protein LOC105630035		0.02
Acid phosphatase 1, putative (EC 3.1.3.2)	1	Jc_105649080	MasterControl_37936	1	-2.65	acid phosphatase 1	Jatropha curcas	0.01	GO:0003993~acid phosphatase activity	NA	NA
Actin binding protein, putative	3	Jc_105631394	MasterControl_1824	1	-2.12	leucine-rich repeat extensin-like protein 3	Jatropha curcas	0.02	NA	NA	NA
		Jc_105631394	MasterControl_1825	1	-1.59	leucine-rich repeat extensin-like protein 3		0.03
		Jc_105631394	MasterControl_65541	1	-1.52	leucine-rich repeat extensin-like protein 3		0.04
Actin binding protein, putative	1	Jc_105636304	MasterControl_53755	1	1.7	formin-like protein 5	Jatropha curcas	0.03	NA	GO:0045010~actin nucleation	GO:0005884~actin filament
Actin, putative	2	Jc_105646521	MasterControl_4736	0.91	-6.28	actin	Jatropha curcas	0	GO:0005524~ATP binding	NA	GO:0005737~cytoplasm;GO:0005856~cytoskeleton
		Jc_105645143	MasterControl_45757	0.9	-3.26	actin-7		0
Acyl-CoA: diacylglycerol acyltransferase 2 (EC 2.3.1.20) (Acyl-CoA:diacylglycerol acyltransferase 2) (EC 2.3.1.20)	2	Jc_105646335	MasterControl_5803	0.98	-1.83	diacylglycerol O-acyltransferase 2	Jatropha curcas	0.04	GO:0004144~diacylglycerol O-acyltransferase activity	NA	NA
		Jc_105646335	MasterControl_50941	0.98	-2.17	diacylglycerol O-acyltransferase 2		0.01
Adagio protein, putative	1	Jc_105634126	MasterControl_55172	1	-2.13	adagio protein 3	Jatropha curcas	0.01	GO:0004871~signal transducer activity	NA	NA
Adenylate dimethylallyltransferase, putative (EC 2.5.1.8)	1	Jc_105642038	MasterControl_34329	1	-2.67	adenylate isopentenyltransferase	Jatropha curcas	0.01	GO:0005524~ATP binding;GO:0016740~transferase activity	GO:0008033~tRNA processing	NA
ADP,ATP carrier protein, putative	2	Jc_105646600	MasterControl_20496	1	1.54	probable envelope ADP,ATP carrier protein, chloroplastic	Jatropha curcas	0.04	NA	GO:0055085~transmembrane transport	GO:0016021~integral to membrane
		Jc_105646600	MasterControl_50462	1	1.49	probable envelope ADP,ATP carrier protein, chloroplastic		0.04
ADP-ribosylation factor, arf, putative	1	Jc_105634209	MasterControl_18213	0.74	-1.53	ADP-ribosylation factor	Jatropha curcas	0.04	GO:0005525~GTP binding	GO:0007264~small GTPase mediated signal transduction	GO:0005622~intracellular
Alcohol dehydrogenase, putative (EC 1.1.1.255)	1	Jc_105641751	MasterControl_30488	1	-4.25	probable mannitol dehydrogenase	Jatropha curcas	0	GO:0046029~mannitol dehydrogenase activity;GO:0008270~zinc ion binding	NA	NA
Alcohol dehydrogenase, putative (EC 1.1.1.284)	6	Jc_105632475	MasterControl_66419	1	1.94	alcohol dehydrogenase-like 2 isoform X2	Jatropha curcas	0.02	GO:0051903~S-(hydroxymethyl)glutathione dehydrogenase activity;GO:0008270~zinc ion binding	NA	NA
		Jc_105632475	MasterControl_66420	1	2.27	alcohol dehydrogenase-like 5 isoform X1		0
		Jc_105632475	MasterControl_66421	0.93	1.77	alcohol dehydrogenase-like 2 isoform X2		0.03
		Jc_105632475	MasterControl_66422	1	2.16	alcohol dehydrogenase-like 2 isoform X2		0.01
		Jc_105632475	MasterControl_66423	0.88	1.85	alcohol dehydrogenase-like 2 isoform X2		0.02
		Jc_105632473	MasterControl_30160	1	-3.27	alcohol dehydrogenase-like 1		0
Alcohol dehydrogenase, putative (EC 1.3.1.74)	12	Jc_105628188	MasterControl_14334	1	-3.25	2-alkenal reductase (NADP(+)-dependent)-like	Jatropha curcas	0	GO:0032440~2-alkenal reductase [NAD(P)] activity;GO:0008270~zinc ion binding	NA	NA
		Jc_105632945	MasterControl_3934	0.88	-3.06	2-alkenal reductase (NADP(+)-dependent)-like		0.01
		Jc_105632945	MasterControl_3935	1	-3.1	2-alkenal reductase (NADP(+)-dependent)-like		0
		Jc_105632945	MasterControl_3936	1	-3.13	2-alkenal reductase (NADP(+)-dependent)-like		0
		Jc_105638615	MasterControl_7902	0.7	1.53	NADP-dependent alkenal double bond reductase P1-like		0.04
		Jc_105632941	MasterControl_2077	1	-3.69	2-alkenal reductase (NADP(+)-dependent)-like		0
		Jc_105632941	MasterControl_2078	0.93	-3.72	2-alkenal reductase (NADP(+)-dependent)-like		0
		Jc_105632941	MasterControl_2079	0.89	-3.21	2-alkenal reductase (NADP(+)-dependent)-like		0
		Jc_105639357	MasterControl_55090	0.94	1.72	2-alkenal reductase (NADP(+)-dependent)-like		0.03
		Jc_105639357	MasterControl_55091	0.99	1.68	2-alkenal reductase (NADP(+)-dependent)-like		0.02
		Jc_105639357	MasterControl_35350	0.97	1.54	2-alkenal reductase (NADP(+)-dependent)-like		0.04
		Jc_105639357	MasterControl_35351	1	1.52	2-alkenal reductase (NADP(+)-dependent)-like		0.04
Alcohol dehydrogenase, putative (EC 1.6.5.5)	3	Jc_105641661	MasterControl_15445	1	-1.53	2-methylene-furan-3-one reductase-like	Jatropha curcas	0.04	GO:0003960~NADPH:quinone reductase activity;GO:0008270~zinc ion binding	NA	NA
		Jc_105643095	MasterControl_53142	0.93	2.04	2-methylene-furan-3-one reductase-like		0.01
		Jc_105643095	MasterControl_53143	1	1.83	2-methylene-furan-3-one reductase-like		0.01
Aldehyde oxidase, putative (EC 1.2.3.1)	1	Jc_105629343	MasterControl_10034	0.99	-2.41	indole-3-acetaldehyde oxidase-like	Jatropha curcas	0	GO:0051537~2 iron, 2 sulfur cluster binding;GO:0004031~aldehyde oxidase activity;GO:0009055~electron carrier activity;GO:0050660~flavin adenine dinucleotide binding;GO:0005506~iron ion binding;GO:0016614~oxidoreductase activity, acting on CH-OH group of donors	NA	NA
Aldo-keto reductase, putative	3	Jc_105637095	MasterControl_14412	0.92	1.52	flagellar radial spoke protein 5	Jatropha curcas	0.04	NA	NA	NA
		Jc_105637095	MasterControl_14413	0.88	1.74	flagellar radial spoke protein 5		0.02
		Jc_105637095	MasterControl_14414	0.98	1.63	flagellar radial spoke protein 5		0.03
Aldo-keto reductase, putative (EC 2.3.1.170)	3	Jc_105634299	MasterControl_31383	0.99	-4.07	non-functional NADPH-dependent codeinone reductase 2-like	Jatropha curcas	0.05	GO:0033808~6'-deoxychalcone synthase activity;GO:0016491~oxidoreductase activity	NA	NA
		Jc_105634299	MasterControl_31384	0.99	-4.12	non-functional NADPH-dependent codeinone reductase 2-like		0
		Jc_105634299	MasterControl_31384	1	-3.27	non-functional NADPH-dependent codeinone reductase 2-like		0
Aldolase, putative (EC 4.1.2.14)	1	Jc_105631275	MasterControl_38204	0.98	1.28	uncharacterized protein LOC105631275	Jatropha curcas	0.05	GO:0008675~2-dehydro-3-deoxy-phosphogluconate aldolase activity	NA	NA
Aldose 1-epimerase (EC 5.1.3.3) (Galactose mutarotase)	1	Jc_105640759	MasterControl_35544	1	-3.16	aldose 1-epimerase	Jatropha curcas	0	GO:0004034~aldose 1-epimerase activity;GO:0030246~carbohydrate binding	GO:0019318~hexose metabolic process	NA
Alpha/beta hydrolase, putative	3	Jc_105630537	MasterControl_25295	1	1.59	epoxide hydrolase 3	Jatropha curcas	0.05	GO:0016787~hydrolase activity	NA	NA
		Jc_105630537	MasterControl_25297	1	1.6	epoxide hydrolase 3		0.05
		Jc_105630537	MasterControl_46243	0.98	1.63	epoxide hydrolase 3		0.04
Alpha-copaene synthase (EC 4.2.3.133) ((+)-delta-cadinene synthase) (EC 4.2.3.13) (Terpene synthase 1)	4	Jc_105633245	MasterControl_2081	0.98	-5.64	alpha-copaene synthase-like	Jatropha curcas	0	GO:0047461~(+)-delta-cadinene synthase activity;GO:0000287~magnesium ion binding	NA	NA
		Jc_105633245	MasterControl_2083	0.98	-5.95	alpha-copaene synthase-like		0
		Jc_105633238	MasterControl_2084	0.87	-5.56	alpha-copaene synthase-like		0
		Jc_105633238	MasterControl_2085	0.93	-6.76	alpha-copaene synthase-like		0
Alpha-expansin 11, putative	2	Jc_105635297	MasterControl_62670	1	3.17	expansin-A11	Jatropha curcas	0	NA	GO:0009664~plant-type cell wall organization	GO:0005618~cell wall;GO:0005576~extracellular region;GO:0016020~membrane
		Jc_105635297	MasterControl_62671	1	3.14	expansin-A11		0
Alpha-farnesene synthase (EC 4.2.3.46) ((E,E)-alpha-farnesene synthase) (Terpene synthase 7)	4	Jc_105650120	MasterControl_8743	0.99	-3.29	alpha-farnesene synthase-like	Jatropha curcas	0	GO:0000287~magnesium ion binding;GO:0010334~sesquiterpene synthase activity	GO:0051762~sesquiterpene biosynthetic process	NA
		Jc_105650120	MasterControl_8744	0.87	-2.77	alpha-farnesene synthase-like		0
		Jc_105650120	MasterControl_8745	1	-3.12	alpha-farnesene synthase-like		0
		Jc_105650120	MasterControl_8746	1	-2.67	alpha-farnesene synthase-like		0
Alpha-galactosidase, putative (EC 3.2.1.22)	2	Jc_105631197	MasterControl_6858	0.94	-4.54	alpha-galactosidase	Jatropha curcas	0	GO:0052692~raffinose alpha-galactosidase activity	GO:0005975~carbohydrate metabolic process	NA
		Jc_105631197	MasterControl_6859	1	-3.59	alpha-galactosidase		0
Alpha-glucosidase, putative (EC 3.2.1.20)	1	Jc_105636817	MasterControl_9348	0.95	-5.44	alpha-glucosidase-like	Jatropha curcas	0	GO:0030246~carbohydrate binding;GO:0032450~maltose alpha-glucosidase activity	GO:0005975~carbohydrate metabolic process	NA
Alpha-xylosidase, putative (EC 3.2.1.20)	1	Jc_105642352	MasterControl_28947	1	-1.55	putative alpha-xylosidase 2	Jatropha curcas	0.04	GO:0030246~carbohydrate binding;GO:0032450~maltose alpha-glucosidase activity	GO:0005975~carbohydrate metabolic process	NA
Amidase, putative (EC 3.5.1.4)	2	Jc_105647560	MasterControl_3331	0.69	1.48	amidase 1-like isoform X1	Jatropha curcas	0.05	GO:0004040~amidase activity;GO:0016884~carbon-nitrogen ligase activity, with glutamine as amido-N-donor	NA	NA
		Jc_105647560	MasterControl_49913	0.99	1.47	amidase 1-like isoform X1		0.05
Amine oxidase	2	Jc_105632208	MasterControl_19669	0.96	-2.92	primary amine oxidase-like	Jatropha curcas	0	GO:0005507~copper ion binding;GO:0008131~primary amine oxidase activity;GO:0048038~quinone binding	GO:0009308~amine metabolic process	NA
		Jc_105632208	MasterControl_19670	0.96	-3.36	primary amine oxidase-like		0
Amino acid binding protein, putative	9	Jc_105648765	MasterControl_9231	1	-2.55	ACT domain-containing protein ACR6-like	Jatropha curcas	0.01	GO:0016597~amino acid binding	GO:0008152~metabolic process	NA
		Jc_105648765	MasterControl_9232	1	-2.02	ACT domain-containing protein ACR6-like		0.03
		Jc_105648765	MasterControl_9233	0.99	-2.44	ACT domain-containing protein ACR6-like		0.01
		Jc_105648765	MasterControl_9234	0.92	-2.83	ACT domain-containing protein ACR6-like		0
		Jc_105648765	MasterControl_63099	1	-2.29	ACT domain-containing protein ACR6-like		0
		Jc_105643742	MasterControl_26300	1	1.44	ACT domain-containing protein ACR11		0.05
		Jc_105643742	MasterControl_26301	1	1.52	ACT domain-containing protein ACR11		0.04
		Jc_105643742	MasterControl_55470	1	1.46	ACT domain-containing protein ACR11		0.05
		Jc_105643742	MasterControl_55471	1	1.45	ACT domain-containing protein ACR11		0.05
Amino acid transporter, putative	6	Jc_105640235	MasterControl_12678	1	-3.87	lysine histidine transporter-like 8	Jatropha curcas	0	NA	NA	GO:0016021~integral to membrane
		Jc_105638228	MasterControl_33778	1	-1.79	amino acid permease 8-like		0.04
		Jc_105630040	MasterControl_20252	0.67	-3.56	probable polyamine transporter At3g13620 isoform X2		0.04	GO:0015171~amino acid transmembrane transporter activity	NA	GO:0016021~integral to membrane
		Jc_105634343	MasterControl_66577	0.95	4.71	vacuolar amino acid transporter 1		0.02	NA	NA	GO:0016021~integral to membrane
		Jc_105644090	MasterControl_14124	0.93	1.64	vacuolar amino acid transporter 1-like		0.03
		Jc_105644090	MasterControl_45000	0.93	1.56	vacuolar amino acid transporter 1-like		0.04
Ammonium transporter, putative	3	Jc_105648113	MasterControl_15221	0.94	-2.64	ammonium transporter 2	Jatropha curcas	0	GO:0008519~ammonium transmembrane transporter activity	NA	GO:0016021~integral to membrane
		Jc_105648113	MasterControl_15222	1	-2.54	ammonium transporter 2		0
		Jc_105648113	MasterControl_15223	1	-2.32	ammonium transporter 2		0.01
AMP dependent CoA ligase, putative (EC 1.13.12.7)	2	Jc_105634492	MasterControl_33688	1	-2.25	4-coumarate--CoA ligase-like 9	Jatropha curcas	0.01	GO:0047077~Photinus-luciferin 4-monooxygenase (ATP-hydrolyzing) activity;GO:0016874~ligase activity	NA	NA
		Jc_105634492	MasterControl_33689	1	-2.44	4-coumarate--CoA ligase-like 9		0.01
AMP dependent CoA ligase, putative (EC 6.2.1.26)	3	Jc_105645829	MasterControl_1354	0.99	-2.74	oxalate--CoA ligase-like	Jatropha curcas	0	GO:0008756~o-succinylbenzoate-CoA ligase activity	NA	NA
		Jc_105645829	MasterControl_1355	1	-2.73	oxalate--CoA ligase-like		0
		Jc_105645829	MasterControl_1356	1	-2.62	oxalate--CoA ligase-like		0
Ankyrin repeat-containing protein, putative	18	Jc_105631705	MasterControl_22769	0.99	-2.41	ankyrin repeat-containing protein At5g02620-like	Jatropha curcas	0.01	NA	NA	NA
		Jc_105634749	MasterControl_20396	1	-4.33	ankyrin repeat-containing protein At5g02620-like		0
		Jc_105638235	MasterControl_4858	0.98	-1.74	ankyrin repeat-containing protein At5g02620-like		0.03
		Jc_105638235	MasterControl_4859	0.96	-1.79	ankyrin repeat-containing protein At5g02620-like		0.02
		Jc_105645512	MasterControl_8483	0.73	-6.86	uncharacterized protein LOC105645512		0
		Jc_105635036	MasterControl_8945	0.99	-3.36	ankyrin repeat-containing protein At5g02620-like		0
		Jc_105635036	MasterControl_8946	0.97	-3.45	ankyrin repeat-containing protein At5g02620-like		0
		Jc_105635036	MasterControl_8947	0.84	-4.03	ankyrin repeat-containing protein At5g02620-like		0
		Jc_105635036	MasterControl_8948	0.97	-3.97	ankyrin repeat-containing protein At5g02620-like		0
		Jc_105635036	MasterControl_8949	0.99	-2.81	ankyrin repeat-containing protein At5g02620-like		0.01
		Jc_105635036	MasterControl_54509	0.97	-3.73	ankyrin repeat-containing protein At5g02620-like		0
		Jc_105631564	MasterControl_30492	1	-2.66	ankyrin repeat-containing protein At3g12360-like		0
		Jc_105631564	MasterControl_30493	1	-2.58	ankyrin repeat-containing protein At3g12360-like		0
		Jc_105629839	MasterControl_15336	1	-1.87	ankyrin repeat-containing protein At5g02620-like		0.05
		Jc_105629839	MasterControl_15337	0.98	-3.04	ankyrin repeat-containing protein At5g02620-like		0
		Jc_105629839	MasterControl_15338	0.99	-2.2	ankyrin repeat-containing protein At5g02620-like		0.03
		Jc_105638235	MasterControl_4858	0.95	-1.79	ankyrin repeat-containing protein At5g02620-like		0.02
		Jc_105631707	MasterControl_8949	0.95	-2.46	ankyrin repeat-containing protein At3g12360-like		0
Ankyrin, putative	1	Jc_105647862	MasterControl_22815	1	-1.64	ankyrin-2-like	Jatropha curcas	0.04	NA	NA	NA
Anthocyanidin 3-O-glucosyltransferase (EC 2.4.1.115)	2	Jc_105633349	MasterControl_28704	0.99	-4.32	anthocyanidin 3-O-glucosyltransferase 2-like	Jatropha curcas	0	GO:0047213~anthocyanidin 3-O-glucosyltransferase activity	NA	NA
		Jc_105648390	MasterControl_13012	1	1.84	probable membrane-associated kinase regulator 6		0.04
Anthranilate N-benzoyltransferase protein, putative	16	Jc_105630929	MasterControl_39239	1	-1.58	uncharacterized acetyltransferase At3g50280-like	Jatropha curcas	0.04	GO:0016747~transferase activity, transferring acyl groups other than amino-acyl groups	NA	NA
		Jc_105633528	MasterControl_9342	1	-3.56	shikimate O-hydroxycinnamoyltransferase		0	GO:0047672~anthranilate N-benzoyltransferase activity	NA	NA
		Jc_105633533	MasterControl_39791	1	-2.81	shikimate O-hydroxycinnamoyltransferase-like		0.01
		Jc_105630167	MasterControl_7119	0.92	-4.27	omega-hydroxypalmitate O-feruloyl transferase-like		0
		Jc_105630167	MasterControl_7120	0.92	-3.76	omega-hydroxypalmitate O-feruloyl transferase-like		0
		Jc_105636617	MasterControl_8288	1	-4.05	omega-hydroxypalmitate O-feruloyl transferase-like		0
		Jc_105646112	MasterControl_27193	0.99	-2.99	shikimate O-hydroxycinnamoyltransferase-like		0
		Jc_105646112	MasterControl_27194	0.99	-4.2	shikimate O-hydroxycinnamoyltransferase-like		0
		Jc_105632015	MasterControl_58403	1	-3.34	sugar transport protein 14-like		0
		Jc_105635391	MasterControl_33101	0.99	-3.2	vinorine synthase-like		0	GO:0047180~salutaridinol 7-O-acetyltransferase activity	NA	NA
		Jc_105640239	MasterControl_23496	1	-2.71	vinorine synthase-like		0.01
		Jc_105635388	MasterControl_23599	0.99	-4.04	vinorine synthase-like		0
		Jc_105635396	MasterControl_25345	0.96	-4.05	vinorine synthase-like		0
		Jc_105636779	MasterControl_27292	1	-4	vinorine synthase-like		0
		Jc_105644995	MasterControl_38772	1	-4.51	vinorine synthase-like		0.02
		Jc_105640237	MasterControl_33016	1	-3.95	vinorine synthase-like		0
Anthranilate synthase component I, putative (EC 4.1.3.27)	1	Jc_105646427	MasterControl_66890	1	3.06	anthranilate synthase alpha subunit 1, chloroplastic	Jatropha curcas	0	GO:0004049~anthranilate synthase activity	GO:0000162~tryptophan biosynthetic process	NA
Aquaporin	2	Jc_105647094	MasterControl_34326	0.75	1.54	probable aquaporin PIP2-8	Jatropha curcas	0.04	GO:0005215~transporter activity	NA	GO:0016021~integral to membrane
		Jc_105647094	MasterControl_34327	0.74	1.6	probable aquaporin PIP2-8		0.03
Aquaporin (Aquaporin PIP2.7, putative)	2	Jc_105647094	MasterControl_45531	0.73	1.62	probable aquaporin PIP2-8	Jatropha curcas	0.04	GO:0005215~transporter activity	NA	GO:0016021~integral to membrane
		Jc_105647094	MasterControl_45533	0.73	1.63	probable aquaporin PIP2-8		0.04
ARF GTPase activator, putative	8	Jc_105649474	MasterControl_1036	0.98	-2.37	probable ADP-ribosylation factor GTPase-activating protein AGD5 isoform X1	Jatropha curcas	0	GO:0008060~ARF GTPase activator activity;GO:0008270~zinc ion binding	GO:0032312~regulation of ARF GTPase activity	NA
		Jc_105649474	MasterControl_1037	1	-1.72	probable ADP-ribosylation factor GTPase-activating protein AGD5 isoform X1		0.03
		Jc_105649474	MasterControl_1038	1	-2.21	probable ADP-ribosylation factor GTPase-activating protein AGD5 isoform X1		0.01
		Jc_105649474	MasterControl_1039	0.97	-2.4	probable ADP-ribosylation factor GTPase-activating protein AGD5 isoform X1		0
		Jc_105649474	MasterControl_1040	0.95	-1.78	probable ADP-ribosylation factor GTPase-activating protein AGD5 isoform X1		0.03
		Jc_105649474	MasterControl_1041	1	-2.6	probable ADP-ribosylation factor GTPase-activating protein AGD5 isoform X3		0
		Jc_105649474	MasterControl_1042	0.95	-2.26	probable ADP-ribosylation factor GTPase-activating protein AGD5 isoform X3		0.01
		Jc_105649474	MasterControl_59483	0.93	-1.85	probable ADP-ribosylation factor GTPase-activating protein AGD5 isoform X1		0.01
Arginine/serine-rich splicing factor, putative	2	Jc_105648513	MasterControl_3794	0.91	-1.51	serine/arginine-rich splicing factor RS40 isoform X2	Jatropha curcas	0.04	GO:0003676~nucleic acid binding;GO:0000166~nucleotide binding	NA	NA
		Jc_105648513	MasterControl_3795	0.86	-1.52	serine/arginine-rich splicing factor RS40 isoform X2		0.04
Aromatic amino acid decarboxylase, putative (EC 4.1.1.28)	1	Jc_105645127	MasterControl_59344	1	2.02	tyrosine decarboxylase 1-like	Jatropha curcas	0.01	GO:0004058~aromatic-L-amino-acid decarboxylase activity;GO:0030170~pyridoxal phosphate binding	GO:0006520~cellular amino acid metabolic process	NA
Arylacetamide deacetylase, putative	1	Jc_105640089	MasterControl_59131	1	1.72	probable carboxylesterase 18	Jatropha curcas	0.05	GO:0016787~hydrolase activity	NA	NA
Aspartic proteinase nepenthesin-1, putative	6	Jc_105647090	MasterControl_6047	0.99	-1.67	aspartic proteinase-like protein 1	Jatropha curcas	0.03	GO:0004190~aspartic-type endopeptidase activity	GO:0006508~proteolysis	NA
		Jc_105647090	MasterControl_6048	0.92	-1.79	aspartic proteinase-like protein 1		0.03
		Jc_105647090	MasterControl_6049	1	-1.53	aspartic proteinase-like protein 1		0.05
		Jc_105647090	MasterControl_6050	0.99	-1.8	aspartic proteinase-like protein 1		0.02
		Jc_105647090	MasterControl_6051	1	-1.51	aspartic proteinase-like protein 1		0.05
		Jc_105647090	MasterControl_62558	1	-1.62	aspartic proteinase-like protein 1		0.03
Aspartic proteinase nepenthesin-2, putative	6	Jc_105637516	MasterControl_28506	0.99	-2.49	protein ASPARTIC PROTEASE IN GUARD CELL 1-like	Jatropha curcas	0	GO:0004190~aspartic-type endopeptidase activity	GO:0006508~proteolysis	NA
		Jc_105637516	MasterControl_28507	0.99	-2.23	protein ASPARTIC PROTEASE IN GUARD CELL 1-like		0.01
		Jc_105637520	MasterControl_12150	1	-2.45	protein ASPARTIC PROTEASE IN GUARD CELL 2-like		0
		Jc_105637520	MasterControl_12151	0.99	-2.3	protein ASPARTIC PROTEASE IN GUARD CELL 2-like		0
		Jc_105637520	MasterControl_12152	1	-2.36	protein ASPARTIC PROTEASE IN GUARD CELL 2-like		0.01
		Jc_105631940	MasterControl_12197	1	-2.04	UPF0496 protein At4g34320-like		0.01
AT14A, putative	1	Jc_105639598	MasterControl_29779	1	-1.82	UPF0496 protein At2g18630	Jatropha curcas	0.02	NA	NA	NA
ATATH13, putative (Fragment)	1	Jc_105636525	MasterControl_45646	1	1.51	uncharacterized aarF domain-containing protein kinase At1g79600, chloroplastic	Jatropha curcas	0.04	GO:0016772~transferase activity, transferring phosphorus-containing groups	NA	NA
Ataxia telangiectasia mutated, putative (EC 2.7.11.1)	2	Jc_105640381	MasterControl_23443	1	-1.55	serine/threonine-protein kinase ATM	Jatropha curcas	0.04	GO:0005524~ATP binding;GO:0004674~protein serine/threonine kinase activity	GO:0000077~DNA damage checkpoint;GO:0006281~DNA repair;GO:0016572~histone phosphorylation;GO:0090399~replicative senescence;GO:0010212~response to ionizing radiation;GO:0000723~telomere maintenance	NA
		Jc_105640381	MasterControl_23444	0.99	-1.65	serine/threonine-protein kinase ATM		0.03
ATBET12, putative	1	Jc_105632104	MasterControl_27327	1	-2.31	uncharacterized protein At4g14450, chloroplastic-like	Jatropha curcas	0	NA	NA	NA
ATECP63, putative	1	Jc_105632609	MasterControl_17314	1	-1.52	DNA ligase 1-like	Jatropha curcas	0.04	NA	NA	NA
ATEXPB4, putative	1	Jc_105650466	MasterControl_70595	0.84	-3.18	EG45-like domain containing protein 2, partial	Jatropha curcas	0	NA	NA	NA
ATP binding protein, putative	14	Jc_105643199	MasterControl_3042	0.68	-2.32	probable mitochondrial chaperone BCS1-B	Jatropha curcas	0.01	GO:0005524~ATP binding;GO:0017111~nucleoside-triphosphatase activity	NA	NA
		Jc_105643199	MasterControl_3043	0.86	-1.91	probable mitochondrial chaperone BCS1-B		0.02
		Jc_105643199	MasterControl_3044	0.89	-2.1	probable mitochondrial chaperone BCS1-B		0.01
		Jc_105643199	MasterControl_3045	0.86	-2.45	probable mitochondrial chaperone BCS1-B		0
		Jc_105643199	MasterControl_3046	1	-3.45	probable mitochondrial chaperone BCS1-B		0.01
		Jc_105643199	MasterControl_3047	0.97	-2.88	probable mitochondrial chaperone BCS1-B		0
		Jc_105643199	MasterControl_3048	0.93	-3.68	probable mitochondrial chaperone BCS1-B		0
		Jc_105633882	MasterControl_23031	1	-1.99	kinesin-like protein NACK1		0.01	GO:0005524~ATP binding;GO:0003777~microtubule motor activity	GO:0007018~microtubule-based movement	GO:0005871~kinesin complex;GO:0005874~microtubule
		Jc_105630138	MasterControl_23564	1	-1.82	probable mitochondrial chaperone BCS1-B isoform X1		0.03	GO:0005524~ATP binding;GO:0017111~nucleoside-triphosphatase activity	NA	NA
		Jc_105632979	MasterControl_25881	0.93	-2.47	DNA mismatch repair protein MSH5		0.03	GO:0005524~ATP binding;GO:0030983~mismatched DNA binding	GO:0006298~mismatch repair	NA
		Jc_105635647	MasterControl_24367	0.97	-1.69	helicase SEN1-like		0.03	NA	NA	NA
		Jc_105645015	MasterControl_24883	0.97	-1.71	uncharacterized protein LOC105645015		0.02	GO:0043531~ADP binding	GO:0006952~defense response;GO:0007165~signal transduction	NA
		Jc_105644906	MasterControl_16765	0.99	-2.81	TMV resistance protein N-like		0
		Jc_105645923	MasterControl_49175	1	3.19	growth-regulating factor 10-like		0	GO:0005524~ATP binding;GO:0016818~hydrolase activity, acting on acid anhydrides, in phosphorus-containing anhydrides	GO:0006355~regulation of transcription, DNA-dependent	GO:0005634~nucleus
Aspartic protease, putative	1	Jc_105650664	MasterControl_18931	0.96	-1.99	aspartic proteinase Asp1	Jatropha curcas	0.01	GO:0004190~aspartic-type endopeptidase activity	GO:0006508~proteolysis	NA
ATP binding protein, putative (EC 1.3.1.74) (EC 2.7.10.2)	9	Jc_105647137	MasterControl_12108	0.99	-3.24	probable LRR receptor-like serine/threonine-protein kinase At1g53420	Jatropha curcas	0	GO:0032440~2-alkenal reductase [NAD(P)] activity;GO:0005524~ATP binding;GO:0004715~non-membrane spanning protein tyrosine kinase activity;GO:0004674~protein serine/threonine kinase activity	NA	NA
		Jc_105647146	MasterControl_22319	0.82	-3.92	probable leucine-rich repeat receptor-like serine/threonine-protein kinase At3g14840		0
		Jc_105647146	MasterControl_22313	0.97	-3.89	probable leucine-rich repeat receptor-like serine/threonine-protein kinase At3g14840		0
		Jc_105647146	MasterControl_22315	0.83	-4.42	probable leucine-rich repeat receptor-like serine/threonine-protein kinase At3g14840		0
		Jc_105647146	MasterControl_22316	0.88	-4.97	probable leucine-rich repeat receptor-like serine/threonine-protein kinase At3g14840		0
		Jc_105647146	MasterControl_22317	0.82	-5.16	probable leucine-rich repeat receptor-like serine/threonine-protein kinase At3g14840		0
		Jc_105647146	MasterControl_60766	0.97	-4.07	probable leucine-rich repeat receptor-like serine/threonine-protein kinase At3g14840		0
		Jc_105647137	MasterControl_52465	0.99	-2.99	probable LRR receptor-like serine/threonine-protein kinase At1g53420		0
		Jc_105647137	MasterControl_52466	0.99	-2.9	probable LRR receptor-like serine/threonine-protein kinase At1g53420		0
ATP binding protein, putative (EC 2.5.1.8)	1	Jc_105631909	MasterControl_5863	1	-2.18	adenylate isopentenyltransferase 5, chloroplastic	Jatropha curcas	0	GO:0005524~ATP binding;GO:0016740~transferase activity	GO:0008033~tRNA processing	NA
ATP binding protein, putative (EC 2.7.10.1) (EC 2.7.11.25)	2	Jc_105637010	MasterControl_66143	0.48	-1.73	G-type lectin S-receptor-like serine/threonine-protein kinase At4g27290	Jatropha curcas	0.03	GO:0005524~ATP binding;GO:0004709~MAP kinase kinase kinase activity;GO:0004714~transmembrane receptor protein tyrosine kinase activity	GO:0048544~recognition of pollen	NA
		Jc_105632844	MasterControl_46200	0.6	-1.62	G-type lectin S-receptor-like serine/threonine-protein kinase At4g27290		0.05
ATP binding protein, putative (EC 2.7.10.2)	10	Jc_105639778	MasterControl_33170	1	-2.13	probable receptor-like protein kinase At5g24010	Jatropha curcas	0.01	GO:0005524~ATP binding;GO:0004715~non-membrane spanning protein tyrosine kinase activity;GO:0004674~protein serine/threonine kinase activity	NA	NA
		Jc_105639778	MasterControl_33171	1	-2.07	probable receptor-like protein kinase At5g24010		0.01
		Jc_105647144	MasterControl_18838	0.98	-2.57	probable LRR receptor-like serine/threonine-protein kinase At1g53420		0
		Jc_105650113	MasterControl_1507	0.99	-2.15	putative receptor-like protein kinase At4g00960		0.01
		Jc_105646127	MasterControl_17449	0.94	-2.11	U-box domain-containing protein 35-like		0.02	GO:0005524~ATP binding;GO:0004715~non-membrane spanning protein tyrosine kinase activity;GO:0004674~protein serine/threonine kinase activity	GO:0006950~response to stress	NA
		Jc_105646127	MasterControl_17440	0.94	-1.89	U-box domain-containing protein 35-like		0.05
		Jc_105648426	MasterControl_2600	1	-2.06	probable receptor-like protein kinase At5g24010		0.01	GO:0005524~ATP binding;GO:0004715~non-membrane spanning protein tyrosine kinase activity;GO:0004674~protein serine/threonine kinase activity	NA	NA
		Jc_105648426	MasterControl_2601	1	-2.15	probable receptor-like protein kinase At5g24010		0
		Jc_105648426	MasterControl_42994	1	-1.96	probable receptor-like protein kinase At5g24010		0.01
		Jc_105648426	MasterControl_58307	0.98	-1.9	probable receptor-like protein kinase At5g24010		0.01
ATP binding protein, putative (EC 2.7.11.25)	16	Jc_105636616	MasterControl_3048	1	-2.18	uncharacterized protein LOC105636616	Jatropha curcas	0	GO:0005524~ATP binding;GO:0004709~MAP kinase kinase kinase activity	NA	NA
		Jc_105636616	MasterControl_3049	1	-3.22	uncharacterized protein LOC105636616		0
		Jc_105636616	MasterControl_3050	1	-2.13	uncharacterized protein LOC105636616		0
		Jc_105650106	MasterControl_15683	1	-3.28	uncharacterized protein LOC105650106		0
		Jc_105650089	MasterControl_64116	1	1.84	mitogen-activated protein kinase kinase kinase NPK1-like		0.02
		Jc_105647707	MasterControl_33469	1	-4.61	receptor-like protein kinase ANXUR1		0.01
		Jc_105647137	MasterControl_12108	0.99	-3.02	probable LRR receptor-like serine/threonine-protein kinase At1g53420		0
		Jc_105639714	MasterControl_29365	1	-1.99	mitogen-activated protein kinase kinase kinase YODA-like		0.01
		Jc_105650108	MasterControl_15564	1	-2.45	cysteine-rich receptor-like protein kinase 10		0.05
		Jc_105629754	MasterControl_16142	1	-3.01	mitogen-activated protein kinase kinase kinase 2-like		0
		Jc_105636616	MasterControl_45651	0.99	-1.74	uncharacterized protein LOC105636616		0.02
		Jc_105636616	MasterControl_45652	0.91	-1.96	uncharacterized protein LOC105636616		0.01
		Jc_105636616	MasterControl_45653	0.98	-1.88	uncharacterized protein LOC105636616		0.01
		Jc_105636616	MasterControl_45654	0.94	-2.11	uncharacterized protein LOC105636616		0.01
		Jc_105636616	MasterControl_45655	0.97	-1.76	uncharacterized protein LOC105636616		0.02
		Jc_105643620	MasterControl_57380	1	-1.43	probable receptor-like protein kinase At5g18500		0.05
ATP binding protein, putative (EC 2.7.11.30)	5	Jc_105637723	MasterControl_3889	0.97	-1.71	proline-rich receptor-like protein kinase PERK1	Jatropha curcas	0.02	GO:0005524~ATP binding;GO:0004674~protein serine/threonine kinase activity	NA	NA
		Jc_105637723	MasterControl_3890	0.99	-1.88	proline-rich receptor-like protein kinase PERK1		0.01
		Jc_105637723	MasterControl_3891	1	-2.17	proline-rich receptor-like protein kinase PERK1		0
		Jc_105637723	MasterControl_3892	1	-1.52	proline-rich receptor-like protein kinase PERK1		0.04
		Jc_105637723	MasterControl_46583	0.99	-1.43	proline-rich receptor-like protein kinase PERK1		0.05
ATP binding protein, putative (EC 2.7.12.2)	3	Jc_105642482	MasterControl_24911	1	1.79	wee1-like protein kinase	Jatropha curcas	0.04	GO:0005524~ATP binding;GO:0004674~protein serine/threonine kinase activity	NA	NA
		Jc_105642482	MasterControl_62871	0.95	1.95	wee1-like protein kinase		0.01
		Jc_105642482	MasterControl_62872	1	1.88	wee1-like protein kinase		0.01
ATP synthase subunit beta, chloroplastic (EC 3.6.3.14) (ATP synthase F1 sector subunit beta) (F-ATPase subunit beta)	1	Jc_7564869	MasterControl_60414	1	1.63	atpB (chloroplast)	Jatropha curcas	0.05	GO:0005524~ATP binding;GO:0046933~hydrogen ion transporting ATP synthase activity, rotational mechanism	GO:0015991~ATP hydrolysis coupled proton transport;GO:0042777~plasma membrane ATP synthesis coupled proton transport	GO:0009535~chloroplast thylakoid membrane;GO:0045261~proton-transporting ATP synthase complex, catalytic core F(1)
ATP-binding cassette transporter, putative (EC 3.6.3.28)	11	Jc_105642132	MasterControl_3397	1	-3.52	ABC transporter G family member 20	Jatropha curcas	0	GO:0005524~ATP binding;GO:0015416~organic phosphonate transmembrane-transporting ATPase activity	NA	GO:0016020~membrane
		Jc_105634776	MasterControl_37963	0.99	-2.63	pleiotropic drug resistance protein 1-like isoform X4		0.05
		Jc_105629020	MasterControl_28210	1	-3.39	ABC transporter G family member 23		0
		Jc_105631547	MasterControl_658	0.97	-1.86	ABC transporter G family member 29-like		0.01
		Jc_105631547	MasterControl_659	0.99	-1.83	ABC transporter G family member 29-like		0.01
		Jc_105631547	MasterControl_660	1	-2.08	ABC transporter G family member 29-like		0.01
		Jc_105634930	MasterControl_15323	1	-2.02	pleiotropic drug resistance protein 1-like isoform X1		0.01
		Jc_105634752	MasterControl_36703	1	-1.5	ABC transporter G family member 6-like		0.04
		Jc_105642132	MasterControl_59881	1	-2.99	ABC transporter G family member 20		0
		Jc_105641637	MasterControl_42699	0.99	2.44	ABC transporter G family member 11-like		0
		Jc_105645248	MasterControl_51379	1	-1.9	ABC transporter G family member 15-like		0.02
ATP-binding cassette transporter, putative (EC 3.6.3.28) (EC 3.6.3.31)	7	Jc_105634772	MasterControl_1878	1	-2.85	pleiotropic drug resistance protein 1-like	Jatropha curcas	0	GO:0005524~ATP binding;GO:0015416~organic phosphonate transmembrane-transporting ATPase activity	NA	GO:0016020~membrane
		Jc_105634772	MasterControl_1879	0.98	-2.68	pleiotropic drug resistance protein 1-like		0
		Jc_105634772	MasterControl_1880	0.98	-2.82	pleiotropic drug resistance protein 1-like		0
		Jc_105634772	MasterControl_1881	0.98	-2.69	pleiotropic drug resistance protein 1-like		0
		Jc_105634772	MasterControl_1882	0.98	-2.85	pleiotropic drug resistance protein 1-like		0
		Jc_105634772	MasterControl_56383	1	-2.79	pleiotropic drug resistance protein 1-like		0
		Jc_105634772	MasterControl_56384	1	-2.65	pleiotropic drug resistance protein 1-like		0
ATP-binding cassette transporter, putative (EC 3.6.3.31)	2	Jc_105644238	MasterControl_11089	0.97	-1.97	ABC transporter G family member 9-like	Jatropha curcas	0.01	GO:0005524~ATP binding;GO:0015416~organic phosphonate transmembrane-transporting ATPase activity	NA	GO:0016020~membrane
		Jc_105644238	MasterControl_11091	0.99	-1.82	ABC transporter G family member 9-like		0.02
ATP-binding cassette transporter, putative (EC 3.6.3.41)	2	Jc_105634774	MasterControl_5576	1	-1.77	pleiotropic drug resistance protein 1-like	Jatropha curcas	0.03	GO:0005524~ATP binding;GO:0015416~organic phosphonate transmembrane-transporting ATPase activity	NA	GO:0016020~membrane
		Jc_105638896	MasterControl_48794	1	2.52	auxin transporter-like protein 3		0
ATP-dependent Clp protease proteolytic subunit (EC 3.4.21.92) (Endopeptidase Clp)	1	Jc_7564759	MasterControl_18509	0.98	1.68	clpP (chloroplast)	Jatropha curcas	0.03	GO:0005524~ATP binding;GO:0004252~serine-type endopeptidase activity	GO:0006508~proteolysis	GO:0009570~chloroplast stroma
ATP-dependent peptidase, putative	3	Jc_105644307	MasterControl_20018	0.99	1.59	uncharacterized protein LOC105644307	Jatropha curcas	0.03	GO:0004176~ATP-dependent peptidase activity	GO:0006508~proteolysis	NA
		Jc_105644307	MasterControl_50698	0.97	1.55	uncharacterized protein LOC105644307		0.05
		Jc_105644307	MasterControl_50699	0.99	1.54	uncharacterized protein LOC105644307		0.05
ATP-dependent RNA helicase, putative	8	Jc_105629274	MasterControl_3537	0.95	-1.72	probable pre-mRNA-splicing factor ATP-dependent RNA helicase	Jatropha curcas	0.03	GO:0005524~ATP binding;GO:0008026~ATP-dependent helicase activity;GO:0003723~RNA binding	NA	NA
		Jc_105629274	MasterControl_3533	0.96	-1.56	probable pre-mRNA-splicing factor ATP-dependent RNA helicase		0.04
		Jc_105629274	MasterControl_3534	0.95	-1.77	probable pre-mRNA-splicing factor ATP-dependent RNA helicase		0.04
		Jc_105629274	MasterControl_3535	0.93	-1.74	probable pre-mRNA-splicing factor ATP-dependent RNA helicase		0.02
		Jc_105629274	MasterControl_3536	0.91	-1.55	probable pre-mRNA-splicing factor ATP-dependent RNA helicase		0.04
		Jc_105629272	MasterControl_53565	1	-1.46	probable pre-mRNA-splicing factor ATP-dependent RNA helicase		0.05
		Jc_105629272	MasterControl_53566	1	-1.58	probable pre-mRNA-splicing factor ATP-dependent RNA helicase		0.04
		Jc_105629272	MasterControl_53567	1	-1.61	probable pre-mRNA-splicing factor ATP-dependent RNA helicase		0.03
ATPP2-A2, putative	2	Jc_105632524	MasterControl_64772	0.75	-2.71	protein PHLOEM PROTEIN 2-LIKE A1-like	Jatropha curcas	0	NA	NA	NA
		Jc_105632524	MasterControl_64773	0.85	-2.34	protein PHLOEM PROTEIN 2-LIKE A1-like		0
Auxin efflux carrier component, putative	2	Jc_105647338	MasterControl_63514	0.99	3.5	putative auxin efflux carrier component 8	Jatropha curcas	0	NA	GO:0055085~transmembrane transport	GO:0016021~integral to membrane
		Jc_105643406	MasterControl_7862	1	-1.74	probable auxin efflux carrier component 1b		0.03	NA	GO:0055085~transmembrane transport	GO:0016021~integral to membrane
Auxin:hydrogen symporter, putative	1	Jc_105635164	MasterControl_63365	1	2.12	uncharacterized transporter YBR287W-like	Jatropha curcas	0.01	NA	GO:0055085~transmembrane transport	GO:0016021~integral to membrane
Auxin-induced protein 5NG4, putative	13	Jc_105643063	MasterControl_25858	0.94	-2	WAT1-related protein At5g40230-like	Jatropha curcas	0.04	NA	NA	GO:0016020~membrane
		Jc_105643080	MasterControl_27323	0.9	-3.68	WAT1-related protein At5g40230-like		0
		Jc_105636257	MasterControl_26611	1	-1.51	WAT1-related protein At2g37460-like		0.04
		Jc_105635508	MasterControl_30161	0.99	-4.37	WAT1-related protein At1g68170-like, partial		0
		Pe_105107218	MasterControl_33631	0.41	-2.92	WAT1-related protein At4g08290 isoform X1	Populus euphratica	0.05
		Jc_105635533	MasterControl_38811	1	-2.69	WAT1-related protein At1g68170-like	Jatropha curcas	0
		Jc_105635533	MasterControl_38812	1	-3.25	WAT1-related protein At1g68170-like		0.01
		Jc_105635533	MasterControl_38813	1	-3.16	WAT1-related protein At1g68170-like		0
		Jc_105646017	MasterControl_33774	1	-2.06	WAT1-related protein At1g43650-like		0.04
		Jc_105646017	MasterControl_33775	1	-1.94	WAT1-related protein At1g43650-like		0.04
		Jc_105648031	MasterControl_23932	1	-3.17	WAT1-related protein At5g07050-like		0
		Jc_105631270	MasterControl_27643	1	-2.31	WAT1-related protein At5g07050		0
		Jc_105631270	MasterControl_27644	1	-2.36	WAT1-related protein At5g07050		0
Auxin-induced protein X10A, putative	2	Jc_105645981	MasterControl_36613	1	-2.8	auxin-induced protein 10A5	Jatropha curcas	0	NA	NA	NA
		Jc_105643815	MasterControl_69211	1	1.5	auxin-induced protein 15A-like		0.05
Auxin-repressed 12.5 kDa protein, putative	1	Jc_105649569	MasterControl_61242	0.59	-1.48	auxin-repressed 12.5 kDa protein	Jatropha curcas	0.05	NA	NA	NA
Auxin-responsive protein	8	Jc_105631536	MasterControl_1545	1	-2.19	auxin-responsive protein IAA26-like	Jatropha curcas	0	NA	GO:0009734~auxin mediated signaling pathway;GO:0006355~regulation of transcription, DNA-dependent;GO:0006351~transcription, DNA-dependent	GO:0005634~nucleus
		Jc_105631536	MasterControl_1546	1	-2.03	auxin-responsive protein IAA26-like		0.01
		Jc_105631536	MasterControl_1547	1	-2.04	auxin-responsive protein IAA26-like		0.01
		Jc_105631536	MasterControl_1548	1	-1.75	auxin-responsive protein IAA26-like		0.02
		Jc_105631536	MasterControl_63481	1	-1.73	auxin-responsive protein IAA26-like		0.02
		Jc_105631536	MasterControl_63482	1	-1.62	auxin-responsive protein IAA26-like		0.03
		Jc_105638422	MasterControl_29502	1	-1.75	auxin-responsive protein IAA13 isoform X1		0.02
		Jc_105638422	MasterControl_29503	1	-1.55	auxin-responsive protein IAA13 isoform X2		0.04
Basic 7S globulin 2 small subunit, putative	4	Jc_105650014	MasterControl_17690	1	-3.33	basic 7S globulin-like	Jatropha curcas	0	GO:0004190~aspartic-type endopeptidase activity	GO:0006508~proteolysis	NA
		Jc_105645338	MasterControl_40811	1	-4.33	basic 7S globulin-like		0
		Jc_105631923	MasterControl_68815	0.93	3	basic 7S globulin-like		0.05
		Jc_105631926	MasterControl_31167	1	-1.9	basic 7S globulin-like		0.04
Benzoate carboxyl methyltransferase, putative (EC 2.1.1.141)	4	Jc_105650055	MasterControl_18952	0.99	-5.68	probable S-adenosylmethionine-dependent methyltransferase At5g38780	Jatropha curcas	0	GO:0030795~jasmonate O-methyltransferase activity	NA	NA
		Jc_105634137	MasterControl_29027	1	-1.61	probable S-adenosylmethionine-dependent methyltransferase At5g38100		0.03
		Jc_105634137	MasterControl_29028	0.99	-1.53	probable S-adenosylmethionine-dependent methyltransferase At5g38100		0.04
		Jc_105634137	MasterControl_29029	1	-1.41	probable S-adenosylmethionine-dependent methyltransferase At5g38100		0.05
Beta-1,3-galactosyltransferase sqv-2, putative (EC 2.4.1.134)	2	Jc_105638870	MasterControl_8958	1	-1.49	beta-1,3-galactosyltransferase 7 isoform X2	Jatropha curcas	0.05	GO:0047220~galactosylxylosylprotein 3-beta-galactosyltransferase activity	GO:0006486~protein glycosylation	GO:0005794~Golgi apparatus;GO:0016021~integral to membrane
		Jc_105638870	MasterControl_8959	1	-1.51	beta-1,3-galactosyltransferase 7 isoform X1		0.04
Beta-1,3-glucanase	2	Jc_105645281	MasterControl_19188	0.96	-1.74	glucan endo-1,3-beta-glucosidase, basic isoform-like	Jatropha curcas	0.02	GO:0004553~hydrolase activity, hydrolyzing O-glycosyl compounds	GO:0005975~carbohydrate metabolic process	NA
		Jc_105645281	MasterControl_19192	0.95	-1.48	glucan endo-1,3-beta-glucosidase, basic isoform-like		0.05
Beta-1,3-glucuronyltransferase, putative (EC 2.4.1.135)	1	Jc_105630768	MasterControl_48645	1	-1.61	probable beta-1,4-xylosyltransferase IRX9H isoform X1	Jatropha curcas	0.05	GO:0015018~galactosylgalactosylxylosylprotein 3-beta-glucuronosyltransferase activity	NA	GO:0016020~membrane
Beta-amylase, putative (EC 3.2.1.2)	1	Jc_105636642	MasterControl_58706	1	1.6	beta-amylase 3, chloroplastic	Jatropha curcas	0.03	GO:0016161~beta-amylase activity	GO:0000272~polysaccharide catabolic process	NA
Beta-expansin 3, putative	6	Jc_105643365	MasterControl_14228	0.88	1.58	putative expansin-B2	Jatropha curcas	0.05	NA	GO:0019953~sexual reproduction	GO:0005576~extracellular region
		Jc_105643365	MasterControl_14229	0.89	1.71	putative expansin-B2		0.02
		Jc_105643365	MasterControl_14230	0.99	1.91	putative expansin-B2		0.01
		Jc_105643364	MasterControl_66696	1	1.52	putative expansin-B2		0.04
		Jc_105643364	MasterControl_66697	1	1.72	putative expansin-B2		0.02
		Jc_105643364	MasterControl_66698	0.99	1.49	putative expansin-B2		0.04
Beta-galactosidase (EC 3.2.1.23)	9	Jc_105637996	MasterControl_19497	1	-4.42	beta-galactosidase 15-like	Jatropha curcas	0	GO:0004565~beta-galactosidase activity;GO:0030246~carbohydrate binding	GO:0005975~carbohydrate metabolic process	NA
		Jc_105646316	MasterControl_5070	0.98	-2.13	beta-galactosidase 6		0.05
		Jc_105646316	MasterControl_5071	1	-2.47	beta-galactosidase 6		0
		Jc_105646316	MasterControl_5072	0.97	-2.7	beta-galactosidase 6		0
		Jc_105646316	MasterControl_5073	1	-2.46	beta-galactosidase 6		0
		Jc_105642401	MasterControl_40742	1	-4.28	beta-galactosidase 7-like		0.03
		Jc_105642401	MasterControl_44222	0.67	-1.62	beta-galactosidase 7-like		0.04
		Jc_105637982	MasterControl_37171	1	-3.35	beta-galactosidase 15-like		0
		Jc_105646316	MasterControl_56546	1	-2.51	beta-galactosidase 6		0
Beta-glucosidase, putative (EC 3.2.1.21)	18	Jc_105640728	MasterControl_19028	0.88	-4.64	beta-glucosidase 24-like	Jatropha curcas	0	GO:0008422~beta-glucosidase activity	GO:0005975~carbohydrate metabolic process	NA
		Jc_105634254	MasterControl_464	0.64	-5.02	probable beta-D-xylosidase 5		0
		Jc_105634254	MasterControl_458	0.7	-4.27	probable beta-D-xylosidase 5		0
		Jc_105634254	MasterControl_459	0.63	-4.96	probable beta-D-xylosidase 5		0
		Jc_105628937	MasterControl_460	0.95	-5.32	probable beta-D-xylosidase 5		0
		Jc_105634254	MasterControl_461	0.64	-7.77	probable beta-D-xylosidase 5		0
		Jc_105634254	MasterControl_462	0.64	-4.79	probable beta-D-xylosidase 5		0
		Jc_105634254	MasterControl_463	0.81	-4.97	probable beta-D-xylosidase 5		0
		Jc_105631046	MasterControl_22778	1	1.52	beta-glucosidase 44-like		0.05
		Jc_105633314	MasterControl_14483	1	-1.74	beta-glucosidase 18-like		0.04
		Jc_105633315	MasterControl_66066	0.99	3	beta-glucosidase 18-like		0.05
		Jc_105634254	MasterControl_69695	0.8	-5.1	probable beta-D-xylosidase 5		0
		Jc_105629786	MasterControl_70213	1	-5.17	probable beta-D-xylosidase 5		0
		Jc_105634254	MasterControl_71280	1	-4.28	probable beta-D-xylosidase 5		0
		Jc_105631046	MasterControl_22779	0.85	1.48	beta-glucosidase 44-like		0.05
		Jc_105642515	MasterControl_61656	0.99	1.56	beta-glucosidase 11-like		0.04
		Jc_105650775	MasterControl_35191	1	-2.42	probable beta-D-xylosidase 5 isoform X2		0.04	NA	NA	NA
		Jc_105638837	MasterControl_10157	1	-1.9	probable glucan 1,3-beta-glucosidase A		0.02	GO:0004553~hydrolase activity, hydrolyzing O-glycosyl compounds	GO:0005975~carbohydrate metabolic process	NA
Big map kinase/bmk, putative (EC 2.7.11.24)	5	Jc_105645542	MasterControl_40330	1	-2.07	mitogen-activated protein kinase 4-like	Jatropha curcas	0.02	GO:0005524~ATP binding;GO:0004707~MAP kinase activity	NA	NA
		Jc_105645542	MasterControl_63570	0.69	-2.78	mitogen-activated protein kinase 4-like		0
		Jc_105642944	MasterControl_53508	0.82	-3.36	mitogen-activated protein kinase homolog MMK2		0
		Jc_105628161	MasterControl_25810	0.99	-2.12	mitogen-activated protein kinase 3		0.01
		Jc_105645542	MasterControl_68851	1	-2.23	mitogen-activated protein kinase 4-like		0.01
Blue copper protein, putative	2	Jc_105648880	MasterControl_38857	1	-6.04	stellacyanin	Jatropha curcas	0	GO:0005507~copper ion binding;GO:0009055~electron carrier activity	NA	NA
		Jc_105632705	MasterControl_66178	0.6	2.79	stellacyanin-like		0.04	NA	NA	NA
Brain protein, putative	1	Jc_105640916	MasterControl_22305	1	-5.94	uncharacterized protein LOC105640916	Jatropha curcas	0	NA	GO:0006850~mitochondrial pyruvate transport	GO:0005743~mitochondrial inner membrane
Branched-chain amino acid aminotransferase, putative (EC 2.6.1.42)	7	Jc_105630795	MasterControl_31871	0.88	-2.23	branched-chain-amino-acid aminotransferase 2, chloroplastic-like	Jatropha curcas	0.01	GO:0052656~L-isoleucine transaminase activity;GO:0052654~L-leucine transaminase activity;GO:0052655~L-valine transaminase activity	GO:0009081~branched chain family amino acid metabolic process	NA
		Jc_105630795	MasterControl_31872	0.9	-2.56	branched-chain-amino-acid aminotransferase 2, chloroplastic-like		0.01
		Jc_105630795	MasterControl_31873	0.85	-2.13	branched-chain-amino-acid aminotransferase 2, chloroplastic-like		0.02
		Jc_105630795	MasterControl_31874	1	-1.7	branched-chain-amino-acid aminotransferase 2, chloroplastic-like		0.05
		Jc_105630795	MasterControl_31876	0.8	-2.38	branched-chain-amino-acid aminotransferase 2, chloroplastic-like		0.01
		Jc_105630795	MasterControl_62272	1	-1.92	branched-chain-amino-acid aminotransferase 2, chloroplastic-like		0.01
		Jc_105630795	MasterControl_62273	0.9	-1.92	branched-chain-amino-acid aminotransferase 2, chloroplastic-like		0.01
BRASSINOSTEROID INSENSITIVE 1-associated receptor kinase 1, putative (EC 1.3.1.74) (EC 2.7.11.30)	3	Jc_105640723	MasterControl_22323	1	-2.03	protein NSP-INTERACTING KINASE 2-like	Jatropha curcas	0.03	GO:0032440~2-alkenal reductase [NAD(P)] activity;GO:0005524~ATP binding;GO:0004674~protein serine/threonine kinase activity	NA	GO:0016021~integral to membrane
		Jc_105640723	MasterControl_22324	0.93	-1.71	protein NSP-INTERACTING KINASE 2-like		0.02
		Jc_105640723	MasterControl_22325	1	-1.77	protein NSP-INTERACTING KINASE 2-like		0.02
BRASSINOSTEROID INSENSITIVE 1-associated receptor kinase 1, putative (EC 2.7.10.1)	1	Jc_105639607	MasterControl_35924	1	-2.48	lysM domain receptor-like kinase 4	Jatropha curcas	0	GO:0005524~ATP binding;GO:0004714~transmembrane receptor protein tyrosine kinase activity	NA	NA
Brassinosteroid LRR receptor kinase, putative (EC 2.7.12.2) (EC 3.1.3.16)	1	Jc_105640580	MasterControl_36912	1	-2.51	probable LRR receptor-like serine/threonine-protein kinase At1g74360	Jatropha curcas	0	GO:0005524~ATP binding;GO:0004721~phosphoprotein phosphatase activity;GO:0004674~protein serine/threonine kinase activity	NA	GO:0016021~integral to membrane
Brassinosteroid-regulated protein BRU1, putative (EC 2.4.1.207)	6	Jc_105638668	MasterControl_10671	0.88	-3.75	xyloglucan endotransglucosylase/hydrolase 2-like	Jatropha curcas	0	GO:0004553~hydrolase activity, hydrolyzing O-glycosyl compounds;GO:0016762~xyloglucan:xyloglucosyl transferase activity	GO:0006073~cellular glucan metabolic process	GO:0048046~apoplast;GO:0005618~cell wall
		Jc_105638668	MasterControl_10672	1	-2.68	xyloglucan endotransglucosylase/hydrolase 2-like		0
		Jc_105638668	MasterControl_10673	1	-3.26	xyloglucan endotransglucosylase/hydrolase 2-like		0
		Jc_105636160	MasterControl_36039	1	-3.06	xyloglucan endotransglucosylase/hydrolase 2-like		0
		Jc_105636160	MasterControl_36040	1	-3.22	xyloglucan endotransglucosylase/hydrolase 2-like		0
		Jc_105636160	MasterControl_36041	1	-3.18	xyloglucan endotransglucosylase/hydrolase 2-like		0
Calcium binding protein/cast, putative	1	Jc_105649061	MasterControl_1579	1	-2.16	calcium-binding protein CML42-like	Jatropha curcas	0.01	GO:0005509~calcium ion binding	NA	NA
Calcium ion binding protein, putative	18	Jc_105640891	MasterControl_23666	1	-2.96	uncharacterized protein LOC105640891	Jatropha curcas	0.01	GO:0005509~calcium ion binding	NA	NA
		Jc_105638425	MasterControl_19477	0.99	-3.24	uncharacterized protein LOC105638425		0
		Jc_105638431	MasterControl_1090	0.99	-3.79	uncharacterized protein LOC105638431		0
		Jc_105635748	MasterControl_10677	0.93	-1.8	uncharacterized protein LOC105635748		0.03	GO:0005509~calcium ion binding	GO:0055085~transmembrane transport	GO:0016021~integral to membrane
		Jc_105635748	MasterControl_10678	0.99	-1.85	uncharacterized protein LOC105635748		0.03
		Jc_105635748	MasterControl_10679	1	-2.23	uncharacterized protein LOC105635748		0.01
		Jc_105635748	MasterControl_10680	0.87	-1.95	uncharacterized protein LOC105635748		0.05
		Jc_105635748	MasterControl_10681	1	-2.48	uncharacterized protein LOC105635748		0.04
		Jc_105635748	MasterControl_27486	0.99	-1.64	uncharacterized protein LOC105635748		0.04
		Jc_105638426	MasterControl_12056	0.96	-1.69	uncharacterized protein LOC105638426		0.03	GO:0005509~calcium ion binding;GO:0008270~zinc ion binding	NA	NA
		Jc_105640888	MasterControl_2150	1	-1.8	uncharacterized protein LOC105640888		0.02
		Jc_105644079	MasterControl_15955	1	-3.28	probable calcium-binding protein CML45		0
		Jc_105638431	MasterControl_66563	0.99	-3.19	uncharacterized protein LOC105638431		0
		Jc_105643794	MasterControl_51641	0.9	1.81	uncharacterized protein LOC105643794		0.02
		Jc_105643794	MasterControl_51642	1	1.88	uncharacterized protein LOC105643794		0.01
		Jc_105643794	MasterControl_51643	1	2.15	uncharacterized protein LOC105643794		0
		Jc_105635748	MasterControl_54739	1	-1.54	uncharacterized protein LOC105635748		0.04	GO:0005509~calcium ion binding	GO:0055085~transmembrane transport	GO:0016021~integral to membrane
		Jc_105628281	MasterControl_43179	0.99	-2	probable calcium-binding protein CML23		0.01	GO:0005509~calcium ion binding	NA	NA
Calcium-dependent protein kinase, putative (EC 2.7.11.17)	6	Jc_105640481	MasterControl_3091	1	-1.47	calcium-dependent protein kinase 10	Jatropha curcas	0.05	GO:0005524~ATP binding;GO:0005509~calcium ion binding;GO:0004683~calmodulin-dependent protein kinase activity	NA	NA
		Jc_105628970	MasterControl_32245	0.96	-6.13	calcium-dependent protein kinase 34		0
		Jc_105635891	MasterControl_30876	1	-2.25	calcium-dependent protein kinase 26-like		0
		Jc_105629011	MasterControl_19269	0.99	-1.48	calcium-dependent protein kinase 28		0.04
		Jc_105629011	MasterControl_19270	0.99	-1.53	calcium-dependent protein kinase 28		0.04
		Jc_105629011	MasterControl_53858	1	-1.99	calcium-dependent protein kinase 28		0.01
Calmodulin binding protein, putative	13	Jc_105648961	MasterControl_18492	1	-1.76	uncharacterized protein LOC105648961	Jatropha curcas	0.02	NA	NA	NA
		Jc_105638128	MasterControl_4713	1	-2.32	uncharacterized protein LOC105638128		0
		Jc_105638128	MasterControl_4719	1	-2.61	uncharacterized protein LOC105638128		0
		Jc_105638128	MasterControl_4715	1	-2.12	uncharacterized protein LOC105638128		0.01
		Jc_105638128	MasterControl_4714	1	-2.13	uncharacterized protein LOC105638128		0.01
		Jc_105638128	MasterControl_4718	0.97	-2.68	uncharacterized protein LOC105638128		0
		Jc_105638128	MasterControl_4717	0.92	-2.31	uncharacterized protein LOC105638128		0
		Jc_105650728	MasterControl_5943	1	-1.65	uncharacterized protein LOC105650728		0.03
		Jc_105633479	MasterControl_1489	1	-2.05	uncharacterized protein LOC105633479 isoform X1		0.01
		Jc_105648014	MasterControl_28552	0.72	-2.14	uncharacterized protein LOC105648014		0
		Jc_105633479	MasterControl_1490	0.99	-1.67	uncharacterized protein LOC105633479 isoform X2		0.03
		Jc_105633479	MasterControl_65504	1	-1.82	uncharacterized protein LOC105633479 isoform X2		0.01
		Jc_105633479	MasterControl_65505	1	-1.98	uncharacterized protein LOC105633479 isoform X2		0.01
Calmodulin, putative	4	Jc_105635140	MasterControl_35787	1	-2.69	calcium-binding protein CML38-like	Jatropha curcas	0	GO:0005509~calcium ion binding	NA	NA
		Jc_105644861	MasterControl_32533	1	-2.24	uncharacterized CRM domain-containing protein At3g25440, chloroplastic		0
		Jc_105640767	MasterControl_33849	0.99	-2.96	probable calcium-binding protein CML45		0.04
		Jc_105635140	MasterControl_64606	1	-2.8	calcium-binding protein CML38-like		0
Calmodulin, putative (EC 1.3.1.74)	1	Jc_105641184	MasterControl_31629	1	-2.01	probable calcium-binding protein CML11	Jatropha curcas	0.01	GO:0032440~2-alkenal reductase [NAD(P)] activity;GO:0005509~calcium ion binding	NA	NA
Carbonic anhydrase (EC 4.2.1.1)	4	Jc_105641553	MasterControl_46759	0.44	1.5	carbonic anhydrase, chloroplastic-like	Jatropha curcas	0.05	GO:0004089~carbonate dehydratase activity;GO:0008270~zinc ion binding	GO:0015976~carbon utilization	NA
		Jc_105640386	MasterControl_62411	0.97	2.81	carbonic anhydrase 2-like		0
		Jc_105640386	MasterControl_62412	0.99	2.1	carbonic anhydrase 2-like		0.01
		Jc_105640386	MasterControl_62413	1	2.16	carbonic anhydrase 2-like		0
Carboxylic ester hydrolase, putative	2	Jc_105636081	MasterControl_29183	1	-3.71	GDSL esterase/lipase At5g03610-like	Jatropha curcas	0	GO:0016788~hydrolase activity, acting on ester bonds	GO:0006629~lipid metabolic process	NA
		Jc_105629477	MasterControl_8901	1	-1.84	GDSL esterase/lipase At5g03610		0.01
Casbene synthase	9	Jc_105629810	MasterControl_1366	1	-4.88	casbene synthase, chloroplastic-like	Jatropha curcas	0.01	GO:0000287~magnesium ion binding;GO:0010333~terpene synthase activity	NA	NA
		Jc_105629810	MasterControl_1367	0.9	-3.48	casbene synthase, chloroplastic-like		0
		Jc_105629810	MasterControl_1368	0.9	-3.28	casbene synthase, chloroplastic-like		0
		Jc_105629810	MasterControl_1369	0.93	-3.29	casbene synthase, chloroplastic-like		0
		Jc_105629810	MasterControl_1370	0.89	-3.95	casbene synthase, chloroplastic-like		0
		Jc_105629810	MasterControl_1371	0.9	-3.35	casbene synthase, chloroplastic-like		0
		Jc_105629810	MasterControl_1372	0.88	-4.34	casbene synthase, chloroplastic-like		0
		Jc_105629810	MasterControl_1373	0.96	-3.77	casbene synthase, chloroplastic-like		0
		Jc_105629810	MasterControl_1374	0.93	-4.46	casbene synthase, chloroplastic-like		0
Caspase, putative	7	Jc_105631580	MasterControl_28142	1	-4.17	metacaspase-3-like	Jatropha curcas	0	GO:0004197~cysteine-type endopeptidase activity	GO:0006508~proteolysis	NA
		Jc_105631580	MasterControl_28143	1	-4.45	metacaspase-3-like		0.02
		Jc_105648678	MasterControl_23187	1	-2.18	metacaspase-1-like		0
		Jc_105648678	MasterControl_23188	0.99	-2.15	metacaspase-1-like		0.01
		Jc_105648678	MasterControl_23189	1	-2.61	metacaspase-1-like		0
		Jc_105648678	MasterControl_23190	1	-2.24	metacaspase-1-like		0
		Jc_105648678	MasterControl_53648	1	-1.98	metacaspase-1-like		0.01
Catalase (EC 1.11.1.6)	2	Jc_105628554	MasterControl_45880	0.99	1.87	catalase-2	Jatropha curcas	0.04	GO:0004096~catalase activity;GO:0020037~heme binding;GO:0046872~metal ion binding	GO:0042744~hydrogen peroxide catabolic process	NA
		Jc_105628554	MasterControl_45881	1	1.88	catalase-2		0.04
Catalytic, putative	5	Jc_105629948	MasterControl_36704	1	-1.93	uncharacterized protein LOC105629948	Jatropha curcas	0.02	GO:0016787~hydrolase activity	NA	NA
		Jc_105631268	MasterControl_35995	0.58	-3.3	probable carboxylesterase 17		0.03
		Jc_105635839	MasterControl_12256	1	-2.08	UPF0554 protein-like isoform X2		0.01	NA	NA	NA
		Jc_105635839	MasterControl_12257	1	-1.69	UPF0554 protein-like isoform X2		0.04
		Jc_105645333	MasterControl_11574	1	1.43	probable carboxylesterase 7		0.05	GO:0016787~hydrolase activity	NA	NA
Catalytic, putative (EC 2.4.1.224)	2	Jc_105641280	MasterControl_34369	0.74	2.82	probable glycosyltransferase At5g20260 isoform X1	Jatropha curcas	0	GO:0050508~glucuronosyl-N-acetylglucosaminyl-proteoglycan 4-alpha-N-acetylglucosaminyltransferase activity	NA	NA
		Jc_105641280	MasterControl_67138	0.74	1.9	probable glycosyltransferase At5g20260 isoform X2		0.05
Cation efflux protein/ zinc transporter, putative	1	Jc_105643739	MasterControl_28432	1	-2.42	metal tolerance protein 9	Jatropha curcas	0.01	GO:0008324~cation transmembrane transporter activity	NA	GO:0016021~integral to membrane
Cationic amino acid transporter, putative	1	Jc_105632357	MasterControl_18636	1	-3.26	cationic amino acid transporter 6, chloroplastic-like	Jatropha curcas	0	GO:0015171~amino acid transmembrane transporter activity	NA	GO:0016021~integral to membrane
Cationic peroxidase 1, putative (EC 1.11.1.7)	5	Jc_105634796	MasterControl_33265	0.97	-6.15	peroxidase 5-like	Jatropha curcas	0	GO:0020037~heme binding;GO:0046872~metal ion binding;GO:0004601~peroxidase activity	GO:0006979~response to oxidative stress	NA
		Jc_105634796	MasterControl_33266	0.97	-4.99	peroxidase 5-like		0
		Jc_105640809	MasterControl_34035	1	-5.68	peroxidase 5-like		0
		Jc_105642426	MasterControl_19511	1	-2.94	peroxidase N1-like		0
		Jc_105643661	MasterControl_36493	1	-6.96	peroxidase 5-like		0
Cation-transporting atpase plant, putative (EC 3.6.3.8)	3	Jc_105632057	MasterControl_5237	0.98	-3.2	putative calcium-transporting ATPase 13, plasma membrane-type	Jatropha curcas	0	GO:0005524~ATP binding;GO:0005388~calcium-transporting ATPase activity;GO:0046872~metal ion binding	NA	GO:0016021~integral to membrane
		Jc_105639844	MasterControl_1198	0.94	-1.59	calcium-transporting ATPase 2, plasma membrane-type		0.03
		Jc_105639844	MasterControl_1200	1	-1.46	calcium-transporting ATPase 2, plasma membrane-type		0.05
CBL-interacting serine/threonine-protein kinase, putative (EC 2.7.11.17)	1	Jc_105632073	MasterControl_27598	1	-3.11	CBL-interacting serine/threonine-protein kinase 4-like	Jatropha curcas	0	GO:0005524~ATP binding;GO:0004683~calmodulin-dependent protein kinase activity	GO:0007165~signal transduction	NA
Ccd1, putative	3	Jc_105632842	MasterControl_28777	1	-2.93	calcium-binding protein PBP1-like	Jatropha curcas	0	GO:0005509~calcium ion binding	NA	NA
		Jc_105639506	MasterControl_35537	0.73	-3.85	calcium-binding protein PBP1-like		0
		Jc_105639506	MasterControl_35536	0.98	-3.17	calcium-binding protein PBP1-like		0
Ccr4-associated factor, putative (EC 3.1.13.4)	1	Jc_105643945	MasterControl_28354	1	-2.81	probable CCR4-associated factor 1 homolog 9	Jatropha curcas	0	GO:0003676~nucleic acid binding;GO:0004535~poly(A)-specific ribonuclease activity	NA	GO:0005634~nucleus
Cdc6, putative	1	Jc_105630600	MasterControl_57665	1	1.7	cell division control protein 6 homolog	Jatropha curcas	0.05	NA	NA	NA
Cdc45, putative	1	Jc_105644369	MasterControl_63480	1	1.61	cell division control protein 45 homolog	Jatropha curcas	0.05	NA	GO:0006270~DNA-dependent DNA replication initiation	NA
Cell wall invertase	1	Jc_105634709	MasterControl_53624	1	2.34	beta-fructofuranosidase, insoluble isoenzyme 3-like	Jatropha curcas	0.01	GO:0004553~hydrolase activity, hydrolyzing O-glycosyl compounds	GO:0005975~carbohydrate metabolic process	NA
Cellulose synthase like protein, putative (EC 2.4.1.12)	1	Jc_105650364	MasterControl_30613	0.99	-2.92	cellulose synthase-like protein D1	Jatropha curcas	0.01	GO:0016760~cellulose synthase (UDP-forming) activity	GO:0030244~cellulose biosynthetic process	GO:0016021~integral to membrane
Chalcone synthase, putative (EC 2.3.1.74)	8	Jc_105639050	MasterControl_1412	0.84	2.02	chalcone synthase 2-like	Jatropha curcas	0.01	GO:0016210~naringenin-chalcone synthase activity	GO:0009058~biosynthetic process	NA
		Jc_105639050	MasterControl_1413	0.94	1.84	chalcone synthase 2-like		0.01
		Jc_105639050	MasterControl_1414	0.96	1.9	chalcone synthase 2-like		0.01
		Jc_105639050	MasterControl_48673	0.96	1.96	chalcone synthase 2-like		0.01
		Jc_105639050	MasterControl_48674	0.98	1.82	chalcone synthase 2-like		0.03
		Jc_105639050	MasterControl_48675	0.96	1.88	chalcone synthase 2-like		0.02
		Jc_105639050	MasterControl_48676	0.96	1.84	chalcone synthase 2-like		0.02
		Jc_105639050	MasterControl_48677	0.96	1.77	chalcone synthase 2-like		0.02
Chaperone binding protein, putative	1	Jc_105628624	MasterControl_61574	0.44	6.59	uncharacterized protein LOC105628624	Jatropha curcas	0	NA	NA	NA
Chaperone protein dnaJ 11, chloroplast, putative	1	Jc_105650303	MasterControl_40348	1	-1.94	chaperone protein dnaJ 11, chloroplastic-like	Jatropha curcas	0.05	NA	NA	NA
Chaperone protein DNAj, putative	4	Jc_105644653	MasterControl_20031	1	-2.49	chaperone protein dnaJ 20, chloroplastic-like	Jatropha curcas	0.02	NA	NA	NA
		Jc_105644662	MasterControl_40048	0.92	-2.79	chaperone protein dnaJ 20, chloroplastic-like		0.01
		Jc_105644662	MasterControl_40049	1	-2.71	chaperone protein dnaJ 20, chloroplastic-like		0
		Jc_105644662	MasterControl_62103	1	-2.75	chaperone protein dnaJ 20, chloroplastic-like		0
Charged multivesicular body protein 2a, putative	5	Jc_105637938	MasterControl_11110	0.99	-1.73	vacuolar protein sorting-associated protein 2 homolog 1	Jatropha curcas	0.02	NA	GO:0015031~protein transport	NA
		Jc_105637938	MasterControl_11111	0.99	-1.64	vacuolar protein sorting-associated protein 2 homolog 1		0.03
		Jc_105637938	MasterControl_11112	1	-1.82	vacuolar protein sorting-associated protein 2 homolog 1		0.01
		Jc_105637938	MasterControl_11113	1	-2.49	vacuolar protein sorting-associated protein 2 homolog 1		0
		Jc_105637938	MasterControl_11114	1	-1.73	vacuolar protein sorting-associated protein 2 homolog 1		0.02
Charged multivesicular body protein 2b-B, putative	1	Jc_105636811	MasterControl_39245	1	1.73	vacuolar protein sorting-associated protein 2 homolog 2 isoform X1	Jatropha curcas	0.02	NA	GO:0015031~protein transport	NA
Chitin-inducible gibberellin-responsive protein, putative	3	Jc_105632862	MasterControl_441	0.99	-3.09	chitin-inducible gibberellin-responsive protein 1-like isoform X2	Jatropha curcas	0	NA	GO:0006355~regulation of transcription, DNA-dependent;GO:0006351~transcription, DNA-dependent	NA
		Jc_105632862	MasterControl_442	0.99	-3.2	chitin-inducible gibberellin-responsive protein 1-like isoform X1		0
		Jc_105632862	MasterControl_52827	1	-3.01	chitin-inducible gibberellin-responsive protein 1-like isoform X1		0
Chlorophyll A/B binding protein, putative	2	Jc_105637992	MasterControl_31910	1	1.67	chlorophyll a-b binding protein, chloroplastic	Jatropha curcas	0.04	GO:0046872~metal ion binding	GO:0009765~photosynthesis, light harvesting	GO:0009507~chloroplast;GO:0009522~photosystem I
		Jc_105637992	MasterControl_61148	0.99	1.8	chlorophyll a-b binding protein, chloroplastic		0.02
Chlorophyllase-1, putative (EC 3.1.1.14)	3	Jc_105649943	MasterControl_46964	0.97	1.67	chlorophyllase-1-like	Jatropha curcas	0.03	GO:0047746~chlorophyllase activity	GO:0015996~chlorophyll catabolic process	NA
		Jc_105649943	MasterControl_46965	0.97	1.73	chlorophyllase-1-like		0.02
		Jc_105649943	MasterControl_46966	0.99	1.59	chlorophyllase-1-like		0.05
Chloroplast 30S ribosomal protein S13	1	Jc_105638881	MasterControl_48473	1	1.43	30S ribosomal protein S13, chloroplastic-like	Jatropha curcas	0.05	GO:0003723~RNA binding;GO:0003735~structural constituent of ribosome	GO:0006412~translation	GO:0005840~ribosome
Chloroplast-targeted copper chaperone, putative	1	Jc_105647507	MasterControl_30507	1	-2.14	uncharacterized protein LOC105647507	Jatropha curcas	0	GO:0046872~metal ion binding	GO:0030001~metal ion transport	NA
Choline/ethanolamine kinase, putative (EC 2.7.1.82)	1	Jc_105645125	MasterControl_36358	1	-1.51	probable choline kinase 3 isoform X1	Jatropha curcas	0.05	GO:0004305~ethanolamine kinase activity	NA	NA
Chromosome-associated kinesin KIF4A, putative	1	Jc_105650632	MasterControl_60495	1	1.48	kinesin-like protein KIF18B isoform X2	Jatropha curcas	0.05	GO:0005524~ATP binding;GO:0003777~microtubule motor activity	GO:0007018~microtubule-based movement	GO:0005871~kinesin complex;GO:0005874~microtubule
CIL, putative	1	Jc_105631074	MasterControl_2848	1	1.75	protein CHLOROPLAST IMPORT APPARATUS 2	Jatropha curcas	0.03	NA	NA	NA
Cinnamate 4-hydroxylase, putative (EC 1.14.13.11)	1	Jc_105643707	MasterControl_20155	1	-1.96	cytochrome P450 CYP73A100-like	Jatropha curcas	0.02	GO:0020037~heme binding;GO:0005506~iron ion binding;GO:0016710~trans-cinnamate 4-monooxygenase activity	NA	NA
Cinnamoyl-CoA reductase, putative (EC 1.1.1.219)	2	Jc_105633823	MasterControl_20422	1	-2.27	dihydroflavonol-4-reductase-like	Jatropha curcas	0	GO:0050662~coenzyme binding;GO:0045552~dihydrokaempferol 4-reductase activity	GO:0044237~cellular metabolic process	NA
		Jc_105628737	MasterControl_60977	0.73	-2.7	cinnamoyl-CoA reductase 1-like		0.03
Clathrin assembly protein, putative (EC 1.3.1.74)	7	Jc_105641305	MasterControl_30494	1	-1.62	putative clathrin assembly protein At2g25430	Jatropha curcas	0.03	GO:0005545~1-phosphatidylinositol binding;GO:0032440~2-alkenal reductase [NAD(P)] activity	GO:0048268~clathrin coat assembly	GO:0030118~clathrin coat
		Jc_105634585	MasterControl_20232	1	-1.63	putative clathrin assembly protein At1g03050		0.05
		Jc_105634295	MasterControl_42482	1	-5.38	putative clathrin assembly protein At1g25240		0
		Jc_105646611	MasterControl_28938	0.99	-2.69	clathrin light chain 3		0	GO:0005198~structural molecule activity	GO:0006886~intracellular protein transport;GO:0016192~vesicle-mediated transport	GO:0030132~clathrin coat of coated pit;GO:0030130~clathrin coat of trans-Golgi network vesicle
		Jc_105646611	MasterControl_28939	1	-2.81	clathrin light chain 3		0
		Jc_105646611	MasterControl_28940	0.99	-2.45	clathrin light chain 3		0
		Jc_105646611	MasterControl_65308	1	-2.93	clathrin light chain 3		0
CLE12, putative	1	Jc_105650713	MasterControl_30870	1	-2.95	inactive protein FON2 SPARE1-like	Jatropha curcas	0.02	NA	NA	NA
Copine, putative	7	Jc_105636228	MasterControl_24341	1	-3.13	E3 ubiquitin-protein ligase RGLG2-like isoform X1	Jatropha curcas	0	GO:0008270~zinc ion binding	NA	NA
		Jc_105636228	MasterControl_24342	1	-2.96	E3 ubiquitin-protein ligase RGLG2-like isoform X1		0
		Jc_105636228	MasterControl_24343	0.99	-2.29	E3 ubiquitin-protein ligase RGLG2-like isoform X2		0.05
		Jc_105636228	MasterControl_24344	0.98	-2.98	E3 ubiquitin-protein ligase RGLG2-like isoform X1		0
		Jc_105636228	MasterControl_24345	1	-4.46	E3 ubiquitin-protein ligase RGLG2-like isoform X1		0
		Jc_105636228	MasterControl_24346	0.97	-3.37	E3 ubiquitin-protein ligase RGLG2-like isoform X1		0
		Jc_105636228	MasterControl_66041	0.98	-3.02	E3 ubiquitin-protein ligase RGLG2-like isoform X1		0
Copper-transporting atpase p-type, putative (EC 3.6.3.4)	6	Jc_105645826	MasterControl_11648	0.91	-4.65	probable copper-transporting ATPase HMA5	Jatropha curcas	0	GO:0005524~ATP binding;GO:0005507~copper ion binding;GO:0004008~copper-exporting ATPase activity	NA	GO:0016021~integral to membrane
		Jc_105645826	MasterControl_11649	0.92	-4.93	probable copper-transporting ATPase HMA5		0
		Jc_105645826	MasterControl_11650	0.92	-3.99	probable copper-transporting ATPase HMA5		0
		Jc_105645826	MasterControl_11651	0.92	-4.08	probable copper-transporting ATPase HMA5		0
		Jc_105645826	MasterControl_11652	0.85	-3.89	probable copper-transporting ATPase HMA5		0
		Jc_105645826	MasterControl_60546	0.98	-3.88	probable copper-transporting ATPase HMA5		0
Cucumber peeling cupredoxin, putative	3	Jc_105641339	MasterControl_8160	1	-2.67	endochitinase A-like	Jatropha curcas	0	GO:0005507~copper ion binding;GO:0009055~electron carrier activity	NA	NA
		Jc_105641339	MasterControl_8161	1	-2.83	endochitinase A-like		0
		Jc_105641339	MasterControl_8162	1	-2.65	endochitinase A-like		0
Cucumisin, putative (EC 3.4.21.25)	2	Jc_105646071	MasterControl_20090	0.99	-4.81	cucumisin-like	Jatropha curcas	0	GO:0004252~serine-type endopeptidase activity	GO:0043086~negative regulation of catalytic activity;GO:0006508~proteolysis	NA
		Jc_105646071	MasterControl_20091	0.92	-4.12	cucumisin-like		0
Cyclic nucleotide-gated ion channel, putative	2	Jc_105642860	MasterControl_23001	0.98	-1.56	cyclic nucleotide-gated ion channel 1-like	Jatropha curcas	0.05	GO:0005216~ion channel activity	NA	GO:0016021~integral to membrane
		Jc_105644188	MasterControl_62015	0.99	1.47	cyclic nucleotide-gated ion channel 2-like		0.05
Cyclin d, putative	1	Jc_105639842	MasterControl_63222	1	1.66	cyclin-D5-1-like isoform X1	Jatropha curcas	0.05	NA	GO:0007049~cell cycle	NA
Cyclin dependent kinase inhibitor	5	Jc_105633189	MasterControl_6551	1	1.73	cyclin-dependent kinase inhibitor 5	Jatropha curcas	0.03	GO:0004861~cyclin-dependent protein kinase inhibitor activity;GO:0016301~kinase activity	GO:0007050~cell cycle arrest	GO:0005634~nucleus
		Jc_105633189	MasterControl_6552	0.84	1.88	cyclin-dependent kinase inhibitor 5		0.02
		Jc_105633189	MasterControl_6553	1	1.69	cyclin-dependent kinase inhibitor 5		0.04
		Jc_105633189	MasterControl_6554	1	-1.88	cyclin-dependent kinase inhibitor 5		0.01
		Jc_105633189	MasterControl_63838	1	-1.8	cyclin-dependent kinase inhibitor 5		0.02
Cyclin-dependent protein kinase, putative	2	Jc_105648664	MasterControl_28904	0.99	-2.19	cyclin-U4-1	Jatropha curcas	0	GO:0016301~kinase activity	GO:0000079~regulation of cyclin-dependent protein kinase activity	NA
		Jc_105648664	MasterControl_28905	1	-1.64	cyclin-U4-1		0.03
Cycloartenol synthase, putative (EC 5.4.99.8)	5	Jc_105646244	MasterControl_21835	1	-4.41	beta-amyrin synthase-like	Jatropha curcas	0	GO:0016871~cycloartenol synthase activity	NA	NA
		Jc_105646244	MasterControl_21836	0.9	-3.25	beta-amyrin synthase-like		0.01
		Jc_105646244	MasterControl_21837	0.99	-4.74	beta-amyrin synthase-like		0
		Jc_105646244	MasterControl_39164	0.88	-4.37	beta-amyrin synthase-like		0
		Jc_105646244	MasterControl_39165	1	-4.68	beta-amyrin synthase-like		0
Cysteine proteinase inhibitor, putative	1	Jc_105648940	MasterControl_60248	1	1.5	cysteine proteinase inhibitor 5-like	Jatropha curcas	0.05	GO:0004869~cysteine-type endopeptidase inhibitor activity	NA	NA
Cysteine synthase, putative (EC 2.5.1.47)	1	Jc_105632558	MasterControl_33256	1	1.78	probable S-sulfocysteine synthase, chloroplastic isoform X2	Jatropha curcas	0.02	GO:0004124~cysteine synthase activity;GO:0016740~transferase activity	GO:0006535~cysteine biosynthetic process from serine	NA
Cytochrome b	1	Jc_105649224	MasterControl_41807	1	-1.99	uncharacterized protein LOC105649224	Jatropha curcas	0.01	GO:0009055~electron carrier activity;GO:0046872~metal ion binding;GO:0016491~oxidoreductase activity	GO:0022904~respiratory electron transport chain	GO:0016021~integral to membrane;GO:0005739~mitochondrion;GO:0070469~respiratory chain
Cytochrome b559 subunit alpha (PSII reaction center subunit V)	1	Jc_7564879	MasterControl_59625	0.99	1.98	psbE (chloroplast)	Jatropha curcas	0.01	GO:0020037~heme binding;GO:0046872~metal ion binding	GO:0009767~photosynthetic electron transport chain	GO:0009535~chloroplast thylakoid membrane;GO:0016021~integral to membrane;GO:0009539~photosystem II reaction center
Ccs1, putative	2	Jc_105631888	MasterControl_50347	0.99	1.45	cytochrome c biogenesis protein CCS1, chloroplastic isoform X1	Jatropha curcas	0.05	NA	NA	NA
		Jc_105631888	MasterControl_50348	1	1.46	cytochrome c biogenesis protein CCS1, chloroplastic isoform X1		0.05
Cytochrome P450, putative (EC 1.14.13.21)	1	Jc_105644695	MasterControl_46363	0.8	1.46	cytochrome P450 82G1-like	Jatropha curcas	0.05	GO:0016711~flavonoid 3'-monooxygenase activity;GO:0020037~heme binding;GO:0005506~iron ion binding	NA	NA
Cytochrome P450, putative (EC 1.14.13.68)	26	Jc_105637238	MasterControl_54847	0.89	1.95	cytochrome P450 71B34-like	Jatropha curcas	0.02	GO:0050592~4-hydroxyphenylacetaldehyde oxime monooxygenase activity;GO:0020037~heme binding;GO:0047085~hydroxyphenylacetonitrile 2-monooxygenase activity;GO:0005506~iron ion binding	NA	NA
		Jc_105640290	MasterControl_29701	1	-3.36	cytochrome P450 71A1-like		0
		Jc_105633240	MasterControl_15457	0.99	-5.57	premnaspirodiene oxygenase-like		0
		Jc_105635375	MasterControl_32204	1	-4.11	cytochrome P450 83B1-like		0
		Jc_105640288	MasterControl_13971	1	-1.62	cytochrome P450 71A26-like		0.03
		Jc_105644747	MasterControl_26728	1	1.5	cytochrome P450 71A1-like		0.04
		Jc_105633068	MasterContro_35859	1	-3.07	cytochrome P450 71D10-like		0
		Jc_105633068	MasterControl_35860	1	-2.84	cytochrome P450 71D10-like		0
		Jc_105645030	MasterControl_2481	1	-2.15	premnaspirodiene oxygenase-like		0
		Jc_105643290	MasterControl_34288	0.97	-5.28	cytochrome P450 71A1-like		0
		Jc_105643291	MasterControl_40765	0.91	-5.73	cytochrome P450 71A1-like		0
		Jc_105643290	MasterControl_34287	0.99	-6.6	cytochrome P450 71A1-like		0
		Jc_105640290	MasterControl_56000	0.92	-2.51	cytochrome P450 71A1-like		0.01
		Jc_105629809	MasterControl_32401	1	-4.4	premnaspirodiene oxygenase-like		0
		Jc_105637227	MasterControl_65212	0.84	1.99	cytochrome P450 71B34-like		0.02
		Jc_105633068	MasterControl_65528	0.99	-2.96	cytochrome P450 71D10-like		0
		Jc_105645474	MasterControl_l711	0.88	-5.28	premnaspirodiene oxygenase-like		0
		Jc_105635456	MasterControl_47277	0.95	2.47	cytochrome P450 71B34-like		0
		Jc_105635718	MasterControl_30605	1	-4.44	cytochrome P450 71D10-like		0
		Jc_105633100	MasterControl_56622	0.94	-4.04	cytochrome P450 71D9-like		0
		Jc_105635718	MasterControl_30604	0.93	-4.55	cytochrome P450 71D10-like		0
		Jc_105637238	MasterControl_54847	0.92	1.93	cytochrome P450 71B34-like		0.03
		Jc_105637238	MasterControl_54848	0.95	1.57	cytochrome P450 71B34-like		0.04
		Jc_105637238	MasterControl_54849	0.93	1.97	cytochrome P450 71B34-like		0.05
		Jc_105639488	MasterControl_63070	1	3.29	premnaspirodiene oxygenase-like		0
		Jc_105639488	MasterControl_63071	1	2.75	premnaspirodiene oxygenase-like		0
Cytochrome P450, putative (EC 1.14.13.71)	4	Jc_105629203	MasterControl_22050	0.49	4.44	geraniol 8-hydroxylase-like	Jatropha curcas	0	GO:0050593~N-methylcoclaurine 3'-monooxygenase activity;GO:0020037~heme binding;GO:0005506~iron ion binding	NA	NA
		Jc_105629203	MasterControl_22057	0.98	-2.46	geraniol 8-hydroxylase-like		0
		Jc_105646076	MasterControl_53957	0.77	5.14	geraniol 8-hydroxylase-like		0
		Jc_105629203	MasterControl_53958	0.45	4.46	geraniol 8-hydroxylase-like		0
Cytochrome P450, putative (EC 1.14.13.77)	4	Jc_105629863	MasterControl_34070	0.98	-2.78	beta-amyrin 28-oxidase-like	Jatropha curcas	0.02	GO:0020037~heme binding;GO:0005506~iron ion binding;GO:0050598~taxane 13-alpha-hydroxylase activity	NA	NA
		Jc_105636944	MasterControl_36970	1	-2.37	beta-amyrin 28-oxidase-like		0.01
		Jc_105645871	MasterControl_39124	0.99	-4.07	cytochrome P450 87A3		0.05
		Jc_105628799	MasterControl_14574	1	-3.85	beta-amyrin 28-oxidase-like		0
Cytochrome P450, putative (EC 1.14.13.79)	9	Jc_105647970	MasterControl_25375	1	-3.06	abscisic acid 8'-hydroxylase 1-like	Jatropha curcas	0	GO:0020037~heme binding;GO:0005506~iron ion binding;GO:0033771~licodione synthase activity	NA	NA
		Jc_105647970	MasterControl_25376	0.93	-2.44	abscisic acid 8'-hydroxylase 1-like		0
		Jc_105647970	MasterControl_25377	0.99	-2.98	abscisic acid 8'-hydroxylase 1-like		0
		Jc_105647970	MasterControl_25378	1	-2.96	abscisic acid 8'-hydroxylase 1-like		0
		Jc_105647970	MasterControl_25379	1	-2.71	abscisic acid 8'-hydroxylase 1-like		0
		Jc_105647970	MasterControl_25380	1	-3.04	abscisic acid 8'-hydroxylase 1-like		0
		Jc_105647970	MasterControl_25381	1	-2.83	abscisic acid 8'-hydroxylase 1-like		0
		Jc_105647970	MasterControl_25382	0.99	-2.91	abscisic acid 8'-hydroxylase 1-like		0
		Jc_105646746	MasterControl_50973	1	1.42	cytochrome P450 85A		0.05
Cytochrome P450, putative (EC 1.14.13.87)	3	Jc_105628201	MasterControl_58843	0.94	1.75	licodione synthase-like	Jatropha curcas	0.03	GO:0020037~heme binding;GO:0005506~iron ion binding;GO:0033771~licodione synthase activity	NA	NA
		Jc_105628201	MasterControl_58844	1	1.67	licodione synthase-like		0.05
		Jc_105634741	MasterControl_51523	0.99	1.78	cytochrome P450 93A2 isoform X1		0.02
Cytochrome P450, putative (EC 1.14.13.88)	14	Jc_105629094	MasterControl_17779	0.96	-3.41	cytochrome P450 76A1-like	Jatropha curcas	0	GO:0033772~flavonoid 3',5'-hydroxylase activity;GO:0020037~heme binding;GO:0005506~iron ion binding	NA	NA
		Jc_105629094	MasterControl_17780	1	-3.49	cytochrome P450 76A1-like		0.02
		Jc_105629094	MasterControl_17781	0.97	-3.12	cytochrome P450 76A1-like		0.01
		Jc_105633718	MasterControl_18896	0.99	-3.73	cytochrome P450 CYP82D47-like		0
		Jc_105650268	MasterControl_37258	1	-2.54	cytochrome P450 76A1-like		0
		Jc_105643900	MasterControl_40676	0.99	-2.45	cytochrome P450 76A1-like		0.02
		Jc_105644808	MasterControl_8874	1	-2.76	cytochrome P450 78A5-like		0
		Jc_105644808	MasterControl_8875	1	-2.69	cytochrome P450 78A5-like		0
		Jc_105643901	MasterControl_64644	0.89	-4.24	cytochrome P450 76A1-like		0.01
		Jc_105643901	MasterControl_64645	0.77	-5.47	cytochrome P450 76A1-like		0
		Jc_105645139	MasterControl_8574	0.82	-6.46	cytochrome P450 76A1-like		0
		Jc_105643901	MasterControl_64646	0.77	-7.52	cytochrome P450 76A1-like		0
		Jc_105645966	MasterControl_63172	1	1.76	geraniol 8-hydroxylase-like		0.02
		Jc_105645140	MasterControl_8573	0.96	-4.17	cytochrome P450 76A1-like		0
Cytochrome P450, putative (EC 1.14.13.89)	2	Jc_105630897	MasterControl_4792	1	-1.5	isoflavone 2'-hydroxylase-like	Jatropha curcas	0.04	GO:0020037~heme binding;GO:0005506~iron ion binding;GO:0033773~isoflavone 2'-hydroxylase activity	NA	NA
		Jc_105631013	MasterControl_57908	0.91	-1.83	isoflavone 3'-hydroxylase-like		0.03
Cytochrome P450, putative (EC 1.14.14.1)	8	Jc_105629521	MasterControl_27941	1	-4.56	cytochrome P450 94C1-like	Jatropha curcas	0.02	GO:0070330~aromatase activity;GO:0020037~heme binding;GO:0005506~iron ion binding	NA	NA
		Jc_105640206	MasterControl_35307	1	3	cytochrome P450 94B3		0
		Jc_105650214	MasterControl_31356	1	-3.13	uncharacterized protein LOC105650214		0
		Jc_105630644	MasterControl_12812	1	-4.62	cytochrome P450 86A1		0
		Jc_105638680	MasterControl_17448	1	-5.37	cytochrome P450 86B1-like		0
		Jc_105640206	MasterControl_65870	1	3.18	cytochrome P450 94B3		0
		Jc_105636552	MasterControl_64095	1	1.94	alkane hydroxylase MAH1-like		0.01
		Jc_105650214	MasterControl_31356	1	-3.41	uncharacterized protein LOC105650214		0
Cytochrome P450, putative (EC 1.3.3.9)	22	Jc_105637499	MasterControl_27810	0.67	-2.19	cytochrome P450 714A1-like	Jatropha curcas	0.04	GO:0020037~heme binding;GO:0005506~iron ion binding;GO:0004497~monooxygenase activity;GO:0016705~oxidoreductase activity, acting on paired donors, with incorporation or reduction of molecular oxygen;GO:0050616~secologanin synthase activity	NA	NA
		Jc_105637499	MasterControl_27811	0.97	-2.03	cytochrome P450 714A1-like		0.03
		Jc_105638726	MasterControl_26005	1	-2.55	cytokinin hydroxylase		0.01
		Jc_105638726	MasterControl_26006	1	-2.12	cytokinin hydroxylase		0.01
		Jc_105638726	MasterControl_26007	1	-2.49	cytokinin hydroxylase		0
		Jc_105642717	MasterControl_24855	0.99	1.78	cytochrome P450 734A1-like		0.02
		Jc_105642717	MasterControl_24856	1	1.77	cytochrome P450 734A1-like		0.02
		Jc_105636712	MasterControl_33795	0.83	-5.72	cytochrome P450 CYP749A22-like		0
		Jc_105636712	MasterControl_33797	0.81	-4.46	cytochrome P450 CYP749A22-like		0
		Jc_105630851	MasterControl_29921	1	-3.27	cytochrome P450 CYP749A22-like		0
		Jc_105638087	MasterControl_22340	1	1.61	cytochrome P450 CYP72A219-like		0.03
		Jc_105646892	MasterControl_15799	0.99	-2.39	cytochrome P450 CYP72A219-like		0.01
		Jc_105646892	MasterControl_15797	0.99	-2.37	cytochrome P450 CYP72A219-like		0
		Jc_105646892	MasterControl_15798	0.98	-2.28	cytochrome P450 CYP72A219-like		0.01
		Jc_105646893	MasterControl_15800	0.98	-2	cytochrome P450 CYP72A219-like		0.01
		Jc_105648841	MasterControl_62437	1	1.77	cytokinin hydroxylase-like		0.04
		Jc_105637499	MasterControl_68083	1	-1.51	cytochrome P450 714A1-like		0.04
		Jc_105638087	MasterControl_59574	0.92	1.49	cytochrome P450 CYP72A219-like		0.04
		Jc_105642717	MasterControl_55424	0.99	2.61	cytochrome P450 734A1-like		0
		Jc_105642717	MasterControl_55425	1	2.49	cytochrome P450 734A1-like		0.01
		Jc_105642717	MasterControl_55426	0.93	1.99	cytochrome P450 734A1-like		0.01
		Jc_105642717	MasterControl_55427	0.97	2.18	cytochrome P450 734A1-like		0.01
Cytochrome P450, putative (EC 4.2.1.92)	1	Jc_105631749	MasterControl_28990	1	-3.78	allene oxide synthase 2-like	Jatropha curcas	0	GO:0020037~heme binding;GO:0047987~hydroperoxide dehydratase activity;GO:0005506~iron ion binding;GO:0004497~monooxygenase activity;GO:0016705~oxidoreductase activity, acting on paired donors, with incorporation or reduction of molecular oxygen	NA	NA
Cytoplasmic dynein light chain, putative	1	Rc_8283880	MasterControl_66584	1	1.46	dynein light chain 1, cytoplasmic	Ricinus communis	0.05	NA	GO:0007017~microtubule-based process	GO:0005875~microtubule associated complex
D-cadinene synthase, putative (EC 4.2.3.13)	1	Jc_105633241	MasterControl_41306	0.98	-4.54	alpha-copaene synthase-like	Jatropha curcas	0	GO:0047461~(+)-delta-cadinene synthase activity	NA	NA
Dead box ATP-dependent RNA helicase, putative	3	Jc_105648559	MasterControl_36068	1	-1.59	DEAD-box ATP-dependent RNA helicase 7 isoform X1	Jatropha curcas	0.04	GO:0005524~ATP binding;GO:0008026~ATP-dependent helicase activity;GO:0003723~RNA binding	NA	GO:0005634~nucleus
		Jc_105634265	MasterControl_17933	1	-1.88	DEAD-box ATP-dependent RNA helicase 46		0.04
		Jc_105630239	MasterControl_68744	1	1.51	uncharacterized protein LOC105630239 isoform X1		0.04
Dehydration-responsive protein RD22, putative	1	Jc_105648817	MasterControl_65706	0.98	-5.51	BURP domain-containing protein 17-like	Jatropha curcas	0	NA	NA	NA
DELLA protein RGL1, putative	1	Jc_105645873	MasterControl_51639	1	1.79	scarecrow-like protein 28	Jatropha curcas	0.02	NA	GO:0006355~regulation of transcription, DNA-dependent;GO:0006351~transcription, DNA-dependent	NA
Delta-9 fatty acid desaturase	1	Jc_105634849	MasterControl_48496	1	1.65	palmitoyl-monogalactosyldiacylglycerol delta-7 desaturase, chloroplastic	Jatropha curcas	0.03	GO:0016717~oxidoreductase activity, acting on paired donors, with oxidation of a pair of donors resulting in the reduction of molecular oxygen to two molecules of water	GO:0006633~fatty acid biosynthetic process	GO:0016021~integral to membrane
Desacetoxyvindoline 4-hydroxylase, putative (EC 1.14.11.20)	4	Jc_105634712	MasterControl_34943	1	-1.97	1-aminocyclopropane-1-carboxylate oxidase homolog 11-like	Jatropha curcas	0.04	GO:0050590~desacetoxyvindoline 4-hydroxylase activity	NA	NA
		Jc_105632110	MasterControl_23692	0.66	-1.52	1-aminocyclopropane-1-carboxylate oxidase homolog 1-like		0.05
		Jc_105632110	MasterControl_23693	0.79	-1.57	1-aminocyclopropane-1-carboxylate oxidase homolog 1-like		0.04
		Jc_105644560	MasterControl_17507	0.99	1.78	1-aminocyclopropane-1-carboxylate oxidase homolog 1-like		0.03
Dipeptidase, putative (EC 1.3.1.74)	11	Jc_105637832	MasterControl_3609	0.93	-2.59	probable glutamate carboxypeptidase 2 isoform X2	Jatropha curcas	0	GO:0032440~2-alkenal reductase [NAD(P)] activity;GO:0008233~peptidase activity	GO:0006508~proteolysis	NA
		Jc_105637832	MasterControl_3610	0.95	-1.83	probable glutamate carboxypeptidase 2 isoform X1		0.04
		Jc_105637832	MasterControl_3611	0.93	-2.29	probable glutamate carboxypeptidase 2 isoform X2		0.01
		Jc_105637832	MasterControl_3613	0.93	-2.76	probable glutamate carboxypeptidase 2 isoform X1		0
		Jc_105637832	MasterControl_3614	0.93	-1.8	probable glutamate carboxypeptidase 2 isoform X2		0.05
		Jc_105637832	MasterControl_3616	0.9	-2.35	probable glutamate carboxypeptidase 2 isoform X2		0.01
		Jc_105637832	MasterControl_58076	1	-1.57	probable glutamate carboxypeptidase 2 isoform X1		0.05
		Jc_105637832	MasterControl_58077	1	-1.64	probable glutamate carboxypeptidase 2 isoform X2		0.04
		Jc_105637832	MasterControl_58078	0.99	-1.58	probable glutamate carboxypeptidase 2 isoform X2		0.04
		Jc_105637832	MasterControl_58079	0.99	-1.88	probable glutamate carboxypeptidase 2 isoform X1		0.02
		Jc_105637832	MasterControl_58081	1	-1.83	probable glutamate carboxypeptidase 2 isoform X1		0.02
Diphosphoinositol polyphosphate phosphohydrolase, putative	4	Jc_105647285	MasterControl_37028	0.89	-2.14	nudix hydrolase 13, mitochondrial-like	Jatropha curcas	0.05	GO:0016787~hydrolase activity	NA	NA
		Jc_105647285	MasterControl_37029	0.98	-3.04	nudix hydrolase 13, mitochondrial-like		0.01
		Jc_105647285	MasterControl_37030	0.87	-2.92	nudix hydrolase 13, mitochondrial-like		0.02
		Jc_105647285	MasterControl_37031	1	-2.26	nudix hydrolase 13, mitochondrial-like		0.04
Diphosphoinositol polyphosphate phosphohydrolase, putative (EC 3.6.1.52)	5	Jc_105634114	MasterControl_30743	0.79	-2.79	nudix hydrolase 18, mitochondrial	Jatropha curcas	0	GO:0008486~diphosphoinositol-polyphosphate diphosphatase activity;GO:0052840~inositol diphosphate tetrakisphosphate diphosphatase activity;GO:0052846~inositol-1,5-bisdiphosphate-2,3,4,6-tetrakisphosphate 1-diphosphatase activity;GO:0052847~inositol-1,5-bisdiphosphate-2,3,4,6-tetrakisphosphate 5-diphosphatase activity;GO:0052843~inositol-1-diphosphate-2,3,4,5,6-pentakisphosphate diphosphatase acti…	NA	NA
		Jc_105634114	MasterControl_30744	1	-2.18	nudix hydrolase 18, mitochondrial		0.01
		Jc_105634114	MasterControl_30745	1	-2.21	nudix hydrolase 18, mitochondrial		0
		Jc_105634114	MasterControl_30746	0.99	-2.61	nudix hydrolase 18, mitochondrial		0
		Jc_105634114	MasterControl_30747	1	-2.22	nudix hydrolase 18, mitochondrial		0
Diphosphonucleoside phosphohydrolase, putative (EC 3.1.3.57)	2	Jc_105632795	MasterControl_25694	1	-1.48	PAP-specific phosphatase HAL2-like	Jatropha curcas	0.05	GO:0008441~3'(2'),5'-bisphosphate nucleotidase activity;GO:0004441~inositol-1,4-bisphosphate 1-phosphatase activity;GO:0016773~phosphotransferase activity, alcohol group as acceptor	GO:0046854~phosphatidylinositol phosphorylation;GO:0006790~sulfur compound metabolic process	NA
		Jc_105632795	MasterControl_25695	1	-1.49	PAP-specific phosphatase HAL2-like		0.04
Disease resistance protein RFL1, putative	1	Jc_105634889	MasterControl_17693	0.59	-2.65	probable disease resistance protein At5g63020	Jatropha curcas	0.03	GO:0043531~ADP binding;GO:0005524~ATP binding;GO:0017111~nucleoside-triphosphatase activity	GO:0006952~defense response	NA
Disease resistance protein RGA2, putative (EC 3.1.3.16)	13	Jc_105632852	MasterControl_18295	0.99	-1.78	disease resistance RPP13-like protein 4	Jatropha curcas	0.04	GO:0043531~ADP binding;GO:0004721~phosphoprotein phosphatase activity	GO:0006952~defense response	NA
		Jc_105628830	MasterControl_24461	1	-2.59	putative disease resistance protein RGA1		0.05
		Jc_105630045	MasterControl_22181	1	-4.47	disease resistance RPP13-like protein 4		0
		Jc_105634496	MasterControl_7983	0.99	-1.86	putative disease resistance protein RGA4		0.01
		Jc_105634496	MasterControl_7984	0.99	-1.77	putative disease resistance protein RGA4		0.02
		Jc_105634496	MasterControl_7985	0.99	-1.75	putative disease resistance protein RGA4		0.02
		Jc_105634496	MasterControl_7986	0.99	-1.95	putative disease resistance protein RGA4		0.01
		Jc_105641040	MasterControl_15662	1	-2.06	disease resistance RPP13-like protein 4		0.01
		Jc_105647139	MasterControl_17234	0.86	-3.21	disease resistance RPP13-like protein 4		0
		Jc_105647096	MasterControl_17236	0.82	-3.69	disease resistance RPP13-like protein 4		0
		Jc_105629996	MasterControl_31065	1	-1.85	disease resistance RPP13-like protein 4		0.02
		Jc_105647096	MasterControl_52448	0.97	-2.17	disease resistance RPP13-like protein 4		0
		Jc_105634496	MasterControl_7987	0.99	-1.45	putative disease resistance protein RGA4		0.05
Disease resistance protein RPM1, putative (EC 3.1.3.16)	5	Jc_105628527	MasterControl_15105	0.97	-2.08	probable disease resistance protein At4g27220	Jatropha curcas	0.01	GO:0043531~ADP binding;GO:0004721~phosphoprotein phosphatase activity	GO:0006952~defense response	NA
		Jc_105628527	MasterControl_15106	0.96	-1.57	probable disease resistance protein At4g27220		0.04
		Jc_105628527	MasterControl_15107	0.99	-1.51	probable disease resistance protein At4g27220		0.04
		Jc_105628531	MasterControl_52404	0.84	-1.5	probable disease resistance protein At1g12280		0.04
		Jc_105628527	MasterControl_52408	0.96	-1.46	probable disease resistance protein At4g27220		0.05
Disease resistance protein RPS2, putative	1	Jc_105628528	MasterControl_15104	1	-2.23	probable disease resistance protein At1g12280	Jatropha curcas	0.04	GO:0043531~ADP binding	GO:0006952~defense response	NA
Disease resistance protein RPS5, putative (EC 3.1.3.16)	3	Jc_105635047	MasterControl_22352	0.99	-2.21	probable disease resistance protein At1g12280	Jatropha curcas	0	GO:0043531~ADP binding;GO:0005524~ATP binding;GO:0017111~nucleoside-triphosphatase activity;GO:0004721~phosphoprotein phosphatase activity	GO:0006952~defense response	NA
		Jc_105635047	MasterControl_22355	0.99	-1.88	probable disease resistance protein At1g12280		0.01
		Jc_105634888	MasterControl_21706	0.63	-3.83	probable disease resistance protein At5g63020		0
Disease resistance response protein, putative	7	Jc_105627955	MasterControl_20644	1	-5.4	dirigent protein 19-like	Jatropha curcas	0	NA	NA	NA
		Jc_105646037	MasterControl_31347	1	-4.28	disease resistance response protein 206-like		0.03
		Jc_105641030	MasterControl_40231	0.96	-2.73	dirigent protein 4-like		0.02
		Jc_105641044	MasterControl_40232	0.95	-4.4	dirigent protein 4-like		0
		Jc_105641044	MasterControl_40233	0.91	-3.52	dirigent protein 4-like		0.02
		Jc_105641030	MasterControl_40234	0.97	-2.45	dirigent protein 4-like		0.01
		Jc_105647139	MasterControl_17234	0.82	-3.16	disease resistance RPP13-like protein 4		0
DNA binding protein, putative	17	Jc_105649219	MasterControl_32005	1	1.59	uncharacterized protein LOC105649219	Jatropha curcas	0.03	NA	NA	NA
		Jc_105632226	MasterControl_36011	0.99	-4.97	AT-hook motif nuclear-localized protein 20		0
		Jc_105647726	MasterControl_40135	1	-4	AT-hook motif nuclear-localized protein 19		0
		Jc_105645941	MasterControl_23032	1	-2.26	AT-hook motif nuclear-localized protein 1		0.02	NA	NA	NA
		Jc_105645941	MasterControl_23033	0.99	-2.71	AT-hook motif nuclear-localized protein 1		0
		Jc_105645941	MasterControl_23034	0.99	-1.67	AT-hook motif nuclear-localized protein 1		0.04	NA	NA	NA
		Jc_105645941	MasterControl_23035	0.98	-2.63	AT-hook motif nuclear-localized protein 1		0	NA	NA	NA
		Jc_105645941	MasterControl_23036	1	-2.37	AT-hook motif nuclear-localized protein 1		0	NA	NA	NA
		Jc_105629090	MasterControl_33575	0.98	-2.36	AT-hook motif nuclear-localized protein 7-like		0.01	GO:0003677~DNA binding	NA	NA
		Jc_105629090	MasterControl_33576	0.98	-2.35	AT-hook motif nuclear-localized protein 7-like		0.01
		Jc_105642013	MasterControl_6349	0.99	-1.57	uncharacterized protein LOC105642013		0.04	GO:0003682~chromatin binding	NA	NA
		Jc_105642013	MasterControl_6350	0.99	-1.55	uncharacterized protein LOC105642013		0.04
		Jc_105639706	MasterControl_1463	1	-2.24	heat shock factor protein HSF24		0.01	GO:0043565~sequence-specific DNA binding;GO:0003700~sequence-specific DNA binding transcription factor activity	GO:0009408~response to heat	GO:0005634~nucleus
		Jc_105635167	MasterControl_15793	1	-4.55	AT-hook motif nuclear-localized protein 25-like		0	NA	NA	NA
		Jc_105642013	MasterControl_55679	1	-1.47	uncharacterized protein LOC105642013		0.05	GO:0003682~chromatin binding	NA	NA
		Jc_105642013	MasterControl_55680	0.98	-1.45	uncharacterized protein LOC105642013		0.05
		Jc_105645941	MasterControl_23032	1	-2.35	AT-hook motif nuclear-localized protein 1		0	NA	NA	NA
DNA replication regulator dpb11, putative	1	Jc_105642606	MasterControl_66092	1	1.64	BRCT domain-containing protein At4g02110	Jatropha curcas	0.04	NA	NA	NA
DNA-3-methyladenine glycosylase, putative (EC 3.2.2.20)	1	Jc_105633753	MasterControl_61967	1	1.47	uncharacterized protein LOC105633753	Jatropha curcas	0.05	GO:0008725~DNA-3-methyladenine glycosylase activity	GO:0006284~base-excision repair	NA
DNA-directed RNA polymerase (EC 2.7.7.6)	1	Jc_105631264	MasterControl_15893	0.99	-1.91	DNA-directed RNA polymerase III subunit RPC2	Jatropha curcas	0.03	GO:0003677~DNA binding;GO:0003899~DNA-directed RNA polymerase activity;GO:0032549~ribonucleoside binding	GO:0006351~transcription, DNA-dependent	NA
DNA ligase	1	Jc_105632179	MasterControl_22610	1	1.87	DNA ligase 1	Jatropha curcas	0.01	NA	NA	NA
Dopamine beta-monooxygenase, putative	1	Jc_105643638	MasterControl_8623	1	-3.62	cytochrome b561 and DOMON domain-containing protein At3g07570	Jatropha curcas	0	GO:0004497~monooxygenase activity	NA	NA
DSBA oxidoreductase family protein	4	Jc_105646756	MasterControl_20814	0.98	-1.97	uncharacterized protein LOC105646756	Jatropha curcas	0.03	GO:0015035~protein disulfide oxidoreductase activity	NA	NA
		Jc_105646756	MasterControl_20815	1	-2.42	uncharacterized protein LOC105646756		0.03
		Jc_105646756	MasterControl_20816	1	-2.79	uncharacterized protein LOC105646756		0.01
		Jc_105646756	MasterControl_20817	0.87	-1.81	uncharacterized protein LOC105646756		0.05
DUF26 domain-containing protein 2, putative	2	Jc_105645400	MasterControl_30021	1	-2.74	cysteine-rich repeat secretory protein 38-like	Jatropha curcas	0	NA	NA	NA
		Jc_105645400	MasterControl_64458	1	-2.99	cysteine-rich repeat secretory protein 38-like		0
Dynamin, putative	2	Jc_105642850	MasterControl_27152	1	-1.71	dynamin-related protein 1A isoform X1	Jatropha curcas	0.04	GO:0005525~GTP binding;GO:0003924~GTPase activity	NA	NA
		Jc_105642850	MasterControl_27154	0.98	-1.5	dynamin-related protein 1A isoform X1		0.05
E3 ubiquitin ligase PUB14, putative	5	Jc_105645452	MasterControl_37658	1	-3.25	U-box domain-containing protein 21-like	Jatropha curcas	0.03	GO:0004842~ubiquitin-protein ligase activity	NA	GO:0000151~ubiquitin ligase complex
		Jc_105641099	MasterControl_2273	0.99	-2.15	U-box domain-containing protein 14		0.01
		Jc_105641099	MasterControl_2274	0.99	-2.21	U-box domain-containing protein 14		0
		Jc_105641099	MasterControl_2275	0.99	-2.16	U-box domain-containing protein 14		0
		Jc_105641099	MasterControl_53389	0.95	-1.81	U-box domain-containing protein 14		0.02
E3 ubiquitin ligase, putative	1	Jc_105642068	MasterControl_51401	1	1.74	probable E3 ubiquitin-protein ligase RHA2B	Jatropha curcas	0.02	GO:0008270~zinc ion binding	NA	NA
Early light-induced protein, putative	4	Jc_105632044	MasterControl_21543	0.83	1.83	early light-induced protein, chloroplastic isoform X1	Jatropha curcas	0.04	NA	NA	NA
		Jc_105632044	MasterControl_21544	0.83	1.84	early light-induced protein, chloroplastic isoform X1		0.04
		Jc_105632044	MasterControl_45038	0.57	1.73	early light-induced protein, chloroplastic isoform X1		0.04
		Jc_105632044	MasterControl_45039	0.57	1.64	early light-induced protein, chloroplastic isoform X1		0.05
Early nodulin 16, putative	1	Jc_105641339	MasterControl_8161	0.95	-4.19	endochitinase A-like	Jatropha curcas	0	GO:0005507~copper ion binding;GO:0009055~electron carrier activity	NA	NA
Early nodulin 20	2	Jc_105641659	MasterControl_34013	1	-3.72	classical arabinogalactan protein 7 precursor	Jatropha curcas	0	NA	NA	NA
		Jc_105641659	MasterControl_66761	1	-4.05	classical arabinogalactan protein 7 precursor		0
Ef-hand calcium binding protein, putative	4	Jc_105637301	MasterControl_26463	1	-2.07	probable calcium-binding protein CML48	Jatropha curcas	0.01	GO:0005509~calcium ion binding	NA	NA
		Jc_105637301	MasterControl_26464	0.84	-2.02	probable calcium-binding protein CML48		0.04
		Jc_105637301	MasterControl_26465	1	-1.75	probable calcium-binding protein CML48		0.03
		Jc_105645269	MasterControl_13255	0.89	-2.16	probable calcium-binding protein CML49		0.01
Electron carrier, putative	8	Jc_105635030	MasterControl_41719	1	1.97	photosynthetic NDH subunit of subcomplex B 3, chloroplastic isoform X1	Jatropha curcas	0.02	GO:0009055~electron carrier activity;GO:0051536~iron-sulfur cluster binding;GO:0046872~metal ion binding	NA	NA
		Jc_105635030	MasterControl_41720	1	1.57	photosynthetic NDH subunit of subcomplex B 3, chloroplastic isoform X3		0.04
		Jc_105635030	MasterControl_41721	0.98	1.52	photosynthetic NDH subunit of subcomplex B 3, chloroplastic isoform X3		0.04
		Jc_105635030	MasterControl_41722	1	1.55	photosynthetic NDH subunit of subcomplex B 3, chloroplastic isoform X2		0.05
		Jc_105640553	MasterControl_19540	1	1.9	photosynthetic NDH subunit of subcomplex B 4, chloroplastic		0.05	NA	NA	NA
		Jc_105630311	MasterControl_1883	0.93	1.43	photosynthetic NDH subunit of subcomplex B 1, chloroplastic		0.05	GO:0016757~transferase activity, transferring glycosyl groups	NA	NA
		Jc_105640553	MasterControl_19541	0.76	1.48	photosynthetic NDH subunit of subcomplex B 4, chloroplastic		0.05	NA	NA	NA
		Jc_105640553	MasterControl_19542	1	1.61	photosynthetic NDH subunit of subcomplex B 4, chloroplastic		0.03
Electron transporter, putative	3	Jc_105631240	MasterControl_38290	1	1.65	thioredoxin-like protein CITRX, chloroplastic	Jatropha curcas	0.03	GO:0015035~protein disulfide oxidoreductase activity	GO:0045454~cell redox homeostasis;GO:0006662~glycerol ether metabolic process	NA
		Jc_105631240	MasterControl_47378	0.76	1.5	thioredoxin-like protein CITRX, chloroplastic		0.05
		Jc_105631240	MasterControl_47379	0.9	1.48	thioredoxin-like protein CITRX, chloroplastic		0.05
Elicitor-responsive protein, putative	1	Jc_105647591	MasterControl_58349	1	-2.03	elicitor-responsive protein 1 isoform X1	Jatropha curcas	0.01	NA	NA	NA
Elongation factor P, putative	2	Jc_105649105	MasterControl_37708	1	1.56	uncharacterized protein LOC105649105	Jatropha curcas	0.04	GO:0003746~translation elongation factor activity	GO:0043043~peptide biosynthetic process	GO:0005737~cytoplasm
		Jc_105649105	MasterControl_47913	1	1.69	uncharacterized protein LOC105649105		0.02
Embryonic abundant protein, putative	1	Jc_105645932	MasterControl_36321	1	-2.75	protein SLE2	Jatropha curcas	0.05	NA	NA	NA
Endo-1,4-beta-glucanase, putative (EC 3.2.1.4)	2	Jc_105638367	MasterControl_32528	1	-5.1	endoglucanase 16	Jatropha curcas	0	GO:0008810~cellulase activity	GO:0005975~carbohydrate metabolic process	NA
		Jc_105642560	MasterControl_51599	1	1.62	endoglucanase 17		0.03
Ent-kaurene synthase A, chloroplast, putative (EC 5.5.1.13)	1	Jc_105649988	MasterControl_37839	0.99	-2.47	ent-copalyl diphosphate synthase, chloroplastic	Jatropha curcas	0.02	GO:0009905~ent-copalyl diphosphate synthase activity;GO:0000287~magnesium ion binding;GO:0010333~terpene synthase activity	NA	NA
Ent-kaurene synthase B, chloroplast, putative (EC 4.2.3.19)	1	Jc_105649262	MasterControl_20449	1	-1.7	ent-kaur-16-ene synthase, chloroplastic-like	Jatropha curcas	0.02	GO:0009899~ent-kaurene synthase activity;GO:0000287~magnesium ion binding	NA	NA
Ent-kaurene synthase, putative (EC 4.2.3.19)	2	Jc_105649498	MasterControl_43427	1	1.97	S-linalool synthase isoform X2	Jatropha curcas	0.05	GO:0009899~ent-kaurene synthase activity;GO:0000287~magnesium ion binding	NA	NA
		Jc_105649498	MasterControl_62581	1	1.97	S-linalool synthase isoform X1		0.03
Ent-kaurenoic acid oxidase, putative (EC 1.14.13.79)	1	Jc_105635481	MasterControl_13885	1	-4.93	cytochrome P450 85A1-like	Jatropha curcas	0	GO:0020037~heme binding;GO:0005506~iron ion binding;GO:0004497~monooxygenase activity;GO:0016705~oxidoreductase activity, acting on paired donors, with incorporation or reduction of molecular oxygen	NA	NA
Enzyme inhibitor, putative	2	Jc_105643312	MasterControl_33756	1	-5.75	endochitinase A	Jatropha curcas	0	GO:0004857~enzyme inhibitor activity;GO:0030599~pectinesterase activity	NA	NA
		Jc_105644638	MasterControl_38781	1	-4.75	uncharacterized protein LOC105644638		0.01
Epidermis-specific secreted glycoprotein EP1, putative	1	Jc_105639216	MasterControl_13781	1	-5.01	epidermis-specific secreted glycoprotein EP1	Jatropha curcas	0	NA	NA	NA
Epoxide hydrolase, putative (EC 2.7.10.2)	2	Jc_105646957	MasterControl_2245	0.74	-2.4	bifunctional epoxide hydrolase 2-like	Jatropha curcas	0.02	GO:0016787~hydrolase activity;GO:0004715~non-membrane spanning protein tyrosine kinase activity	NA	NA
		Jc_105642554	MasterControl_14191	1	-3.1	bifunctional epoxide hydrolase 2-like		0
ER glycerol-phosphate acyltransferase (EC 2.3.1.15)	1	Jc_105647393	MasterControl_36576	1	-4.29	glycerol-3-phosphate acyltransferase 5	Jatropha curcas	0	GO:0004366~glycerol-3-phosphate O-acyltransferase activity	NA	NA
ER Phosphatidate Phosphatase (EC 3.1.3.4)	1	Jc_105636922	MasterControl_11731	0.92	-1.61	lipid phosphate phosphatase 2	Jatropha curcas	0.03	GO:0008195~phosphatidate phosphatase activity	NA	GO:0016020~membrane
ESC, putative	3	Jc_105647999	MasterControl_40418	1	-4.83	AT-hook motif nuclear-localized protein 23-like isoform X1	Jatropha curcas	0	NA	NA	NA
		Jc_105643104	MasterControl_33868	1	-2.67	AT-hook motif nuclear-localized protein 22		0.01
		Jc_105645936	MasterControl_23390	1	-5.9	AT-hook motif nuclear-localized protein 24		0
Eukaryotic translation initiation factor 2c, putative	15	Jc_105644217	MasterControl_508	0.97	-2.45	protein argonaute 2-like isoform X2	Jatropha curcas	0	GO:0003743~translation initiation factor activity	NA	NA
		Jc_105644217	MasterControl_509	0.98	-2.18	protein argonaute 2-like isoform X2		0
		Jc_105644217	MasterControl_511	0.99	-2.61	protein argonaute 2-like isoform X1		0
		Jc_105627977	MasterControl_4793	1	-2.77	protein argonaute 5 isoform X1		0
		Jc_105627977	MasterControl_4794	0.93	-2.58	protein argonaute 5 isoform X1		0
		Jc_105627977	MasterControl_4795	0.99	-2.54	protein argonaute 5 isoform X1		0
		Jc_105627977	MasterControl_4796	1	-2.4	protein argonaute 5 isoform X1		0
		Jc_105627977	MasterControl_4797	0.99	-2.55	protein argonaute 5 isoform X1		0
		Jc_105627977	MasterControl_4798	0.99	-3.19	protein argonaute 5 isoform X2		0
		Jc_105627977	MasterControl_4799	0.94	-2.37	protein argonaute 5 isoform X1		0
		Jc_105627977	MasterControl_4800	1	-2.55	protein argonaute 5 isoform X1		0
		Jc_105627977	MasterControl_4801	0.99	-2.67	protein argonaute 5 isoform X1		0
		Jc_105644217	MasterControl_47504	1	-2.19	protein argonaute 2-like isoform X2		0
		Jc_105627977	MasterControl_68919	0.96	-2.53	protein argonaute 5 isoform X2		0
		Jc_105627977	MasterControl_68920	1	-2.66	protein argonaute 5 isoform X2		0
Eukaryotic translation initiation factor 3 subunit, putative	1	Jc_105628276	MasterControl_9063	0.97	-1.97	uncharacterized protein LOC105628276	Jatropha curcas	0.02	GO:0003743~translation initiation factor activity	NA	NA
Exopolygalacturonase clone GBGE184, putative (EC 3.2.1.67)	1	Jc_105643666	MasterControl_35866	1	-2.55	exopolygalacturonase clone GBGE184-like	Jatropha curcas	0	GO:0047911~galacturan 1,4-alpha-galacturonidase activity;GO:0004650~polygalacturonase activity	GO:0005975~carbohydrate metabolic process	GO:0005576~extracellular region
F-box and wd40 domain protein, putative	2	Jc_105631185	MasterControl_31191	1	-2.85	F-box/WD repeat-containing protein sel-10	Jatropha curcas	0	NA	NA	NA
		Jc_105637749	MasterControl_33520	0.99	-1.43	putative E3 ubiquitin-protein ligase LIN		0.05	GO:0004842~ubiquitin-protein ligase activity	NA	GO:0000151~ubiquitin ligase complex
F-box and wd40 domain protein, putative (EC 2.7.11.7)	2	Jc_105644706	MasterControl_38546	1	-1.74	WD repeat-containing protein 48 homolog	Jatropha curcas	0.02	GO:0016905~myosin heavy chain kinase activity	NA	NA
		Jc_105633721	MasterControl_11885	1	-1.61	periodic tryptophan protein 2		0.04
F-box containing protein, putative	18	Jc_105630638	MasterControl_156	1	-1.69	F-box protein At1g78280	Jatropha curcas	0.02	GO:0016772~transferase activity, transferring phosphorus-containing groups	NA	NA
		Jc_105630638	MasterControl_157	1	-1.81	F-box protein At1g78280		0.02	GO:0016772~transferase activity, transferring phosphorus-containing groups	NA	NA
		Jc_105630638	MasterControl_158	1	-1.58	F-box protein At1g78280		0.03
		Jc_105630638	MasterControl_159	1	-1.45	F-box protein At1g78280		0.05
		Jc_105630638	MasterControl_160	1	-3.88	F-box protein At1g78280		0.02
		Jc_105630638	MasterControl_161	0.96	-1.5	F-box protein At1g78280		0.04
		Jc_105630638	MasterControl_162	1	-1.91	F-box protein At1g78280		0.01
		Jc_105630638	MasterControl_163	0.94	-1.72	F-box protein At1g78280		0.02
		Jc_105649459	MasterControl_15747	1	-1.99	F-box protein At1g61340		0.01	NA	NA	NA
		Jc_105649459	MasterControl_15748	1	-1.85	F-box protein At1g61340		0.01
		Jc_105649459	MasterControl_15749	1	-2.27	F-box protein At1g61340		0
		Jc_105649459	MasterControl_15750	0.9	-2.69	F-box protein At1g61340		0
		Jc_105649459	MasterControl_15751	1	-1.95	F-box protein At1g61340		0.01
		Jc_105649459	MasterControl_15752	0.95	-2.12	F-box protein At1g61340		0
		Jc_105632783	MasterControl_33353	1	-3.54	F-box protein At3g07870-like		0
		Jc_105645381	MasterControl_36053	0.98	-1.54	F-box protein At3g07870-like		0.05
		Jc_105634949	MasterControl_35840	0.99	-2.32	F-box/kelch-repeat protein At1g80440		0
		Jc_105638558	MasterControl_56516	1	1.64	F-box/LRR-repeat protein At4g14103-like		0.04
Ferredoxin--NADP reductase, putative (EC 1.18.1.2)	7	Jc_105635331	MasterControl_17514	0.99	1.48	ferredoxin--NADP reductase, leaf isozyme, chloroplastic	Jatropha curcas	0.05	GO:0004324~ferredoxin-NADP+ reductase activity	NA	NA
		Jc_105635331	MasterControl_17515	1	1.65	ferredoxin--NADP reductase, leaf isozyme, chloroplastic		0.04
		Jc_105629056	MasterControl_5265	1	1.42	ferredoxin--NADP reductase, leaf isozyme, chloroplastic		0.05
		Jc_105635331	MasterControl_45009	1	1.67	ferredoxin--NADP reductase, leaf isozyme, chloroplastic		0.02
		Jc_105635331	MasterControl_45010	0.97	1.57	ferredoxin--NADP reductase, leaf isozyme, chloroplastic		0.04
		Jc_105629056	MasterControl_61289	0.81	1.6	ferredoxin--NADP reductase, leaf isozyme, chloroplastic		0.05
		Jc_105635331	MasterControl_45011	1	1.61	ferredoxin--NADP reductase, leaf isozyme, chloroplastic		0.05
Ferredoxin--nitrite reductase, chloroplast, putative (EC 1.7.7.1)	1	Jc_105629830	MasterControl_65341	1	1.54	ferredoxin--nitrite reductase, chloroplastic isoform X1	Jatropha curcas	0.04	GO:0048307~ferredoxin-nitrite reductase activity;GO:0020037~heme binding;GO:0051536~iron-sulfur cluster binding	NA	NA
Flavonoid 3-hydroxylase, putative (EC 1.14.13.88)	5	Jc_105631384	MasterControl_23685	1	-1.75	cytochrome P450 71A1-like	Jatropha curcas	0.03	GO:0033772~flavonoid 3',5'-hydroxylase activity;GO:0020037~heme binding;GO:0005506~iron ion binding	NA	NA
		Jc_105631384	MasterControl_23686	1	-1.84	cytochrome P450 71A1-like		0.02
		Jc_105631384	MasterControl_23687	1	-1.93	cytochrome P450 71A1-like		0.02
		Jc_105631384	MasterControl_23688	1	-1.88	cytochrome P450 71A1-like		0.02
		Jc_105631384	MasterControl_53111	0.98	-1.82	cytochrome P450 71A1-like		0.02
Flavonol synthase, putative (EC 1.14.11.23)	1	Jc_105639310	MasterControl_58579	1	-1.74	flavonol synthase/flavanone 3-hydroxylase-like	Jatropha curcas	0.02	GO:0045431~flavonol synthase activity	NA	NA
Flavonol synthase/flavanone 3-hydroxylase, putative (EC 1.14.11.23)	7	Jc_105650175	MasterControl_21924	0.83	1.85	uncharacterized protein LOC105650175	Jatropha curcas	0.01	GO:0045431~flavonol synthase activity	NA	NA
		Jc_105650175	MasterControl_21925	0.99	-1.78	uncharacterized protein LOC105650175		0.03
		Jc_105647218	MasterControl_66003	0.43	-2.8	protein SRG1-like		0.02
		Jc_105639011	MasterControl_7416	0.99	1.82	protein SRG1-like		0.02
		Jc_105650175	MasterControl_21926	0.76	1.58	uncharacterized protein LOC105650175		0.03
		Jc_105639310	MasterControl_58579	0.51	1.69	flavonol synthase/flavanone 3-hydroxylase-like		0.04
		Jc_105639011	MasterControl_45851	0.92	1.5	protein SRG1-like		0.04
Fructokinase, putative (EC 2.7.1.4)	2	Jc_105631054	MasterControl_12248	0.99	-4.65	probable fructokinase-5	Jatropha curcas	0	GO:0008865~fructokinase activity	NA	NA
		Jc_105646658	MasterControl_52069	1	1.59	fructokinase-like 1, chloroplastic		0.03
Fructose-bisphosphate aldolase (EC 4.1.2.13)	5	Jc_105639139	MasterControl_61861	1	1.28	fructose-bisphosphate aldolase, cytoplasmic isozyme 1	Jatropha curcas	0.03	GO:0004332~fructose-bisphosphate aldolase activity	GO:0006096~glycolysis	NA
		Jc_105639139	MasterControl_61862	1	1.2	fructose-bisphosphate aldolase, cytoplasmic isozyme 1		0.01
		Jc_105643837	MasterControl_3689	0.77	1.02	fructose-bisphosphate aldolase 1, chloroplastic		0.01
		Jc_105643837	MasterControl_3690	0.77	1.09	fructose-bisphosphate aldolase 1, chloroplastic		0.04
		Jc_105643837	MasterControl_3691	0.55	1.21	fructose-bisphosphate aldolase 1, chloroplastic		0
Fructose-1,6-bisphosphatase, cytosolic, putative (EC 1.3.1.74)	3	Jc_105629115	MasterControl_30754	0.94	1.69	fructose-1,6-bisphosphatase, cytosolic	Jatropha curcas	0.03	GO:0032440~2-alkenal reductase [NAD(P)] activity;GO:0042132~fructose 1,6-bisphosphate 1-phosphatase activity	GO:0005975~carbohydrate metabolic process	NA
		Jc_105629115	MasterControl_30753	0.99	1.59	fructose-1,6-bisphosphatase, cytosolic		0.02
		Jc_105629115	MasterControl_30755	0.89	1.57	fructose-1,6-bisphosphatase, cytosolic		0
Galactose oxidase, putative (EC 1.1.3.9)	1	Jc_105633889	MasterControl_46885	1	1.81	galactose oxidase-like	Jatropha curcas	0.02	GO:0045480~galactose oxidase activity	NA	NA
Gamma-glutamyl-gamma-aminobutyrate hydrolase, putative	4	Jc_105638756	MasterControl_40001	0.93	-2.51	putative glutamine amidotransferase PB2B2.05	Jatropha curcas	0	GO:0016787~hydrolase activity	GO:0006541~glutamine metabolic process	NA
		Jc_105638756	MasterControl_40002	0.98	-3.21	putative glutamine amidotransferase PB2B2.05		0
		Jc_105638756	MasterControl_40000	0.99	-2.18	putative glutamine amidotransferase PB2B2.05		0
		Jc_105638756	MasterControl_60258	1	-2.4	putative glutamine amidotransferase PB2B2.05		0
Gamma-thionin PPT defensin 1-like protein	1	Jc_105638946	MasterControl_34065	1	-3.46	defensin Ec-AMP-D2-like	Jatropha curcas	0	NA	GO:0006952~defense response	NA
Ganglioside-induced differentiation-associated protein 1, 2 gdap, putative	1	Jc_105639001	MasterControl_15551	0.9	-1.52	glutathione S-transferase TCHQD	Jatropha curcas	0.04	NA	NA	NA
Geranylgeranyl diphosphate synthase (EC 2.5.1.29)	2	Jc_105638589	MasterControl_26336	0.98	-1.85	geranylgeranyl pyrophosphate synthase, chloroplastic-like	Jatropha curcas	0.05	GO:0004311~farnesyltranstransferase activity	GO:0008299~isoprenoid biosynthetic process	NA
		Jc_105638588	MasterControl_26337	0.84	-1.59	geranylgeranyl pyrophosphate synthase, chloroplastic-like		0.03
Germin-like protein GLP (Fragment)	2	Jc_105645176	MasterControl_43853	0.99	-5.71	germin-like protein subfamily 1 member 13	Jatropha curcas	0	GO:0030145~manganese ion binding;GO:0045735~nutrient reservoir activity	NA	GO:0005576~extracellular region
		Jc_105641243	MasterControl_25078	1	2.51	germin-like protein subfamily 1 member 13		0
Gibberellin 20 oxidase, putative (EC 1.14.11.23)	1	Jc_105634760	MasterControl_60770	0.99	-6.33	probable 2-oxoglutarate-dependent dioxygenase AOP1	Jatropha curcas	0	GO:0045431~flavonol synthase activity	NA	NA
Gibberellin 20-oxidase, putative (EC 1.14.11.15)	1	Jc_105645802	MasterControl_33830	1	-2.31	gibberellin 20 oxidase 1-B	Jatropha curcas	0	GO:0016707~gibberellin 3-beta-dioxygenase activity	NA	NA
Gibberellin 2-oxidase, putative (EC 1.14.11.23)	2	Jc_105643585	MasterControl_15891	0.99	-4.43	gibberellin 2-beta-dioxygenase 2	Jatropha curcas	0	GO:0045431~flavonol synthase activity;GO:0005506~iron ion binding	NA	NA
		Jc_105643585	MasterControl_15892	1	-3.44	gibberellin 2-beta-dioxygenase 2		0
Gibberellin receptor GID1, putative	3	Jc_105648981	MasterControl_33431	1	-1.77	probable carboxylesterase 15	Jatropha curcas	0.02	GO:0016787~hydrolase activity	NA	NA
		Jc_105629359	MasterControl_65033	1	1.43	probable carboxylesterase 15		0.05
		Jc_105633665	MasterControl_53218	1	1.63	probable carboxylesterase 2		0.03
Glucan endo-1,3-beta-glucosidase, basic isoform, putative (EC 3.2.1.39)	2	Jc_105645281	MasterControl_19188	0.71	-2.47	glucan endo-1,3-beta-glucosidase, basic isoform-like	Jatropha curcas	0.01	GO:0042973~glucan endo-1,3-beta-D-glucosidase activity	GO:0005975~carbohydrate metabolic process	NA
		Jc_105645281	MasterControl_19192	0.89	-2.32	glucan endo-1,3-beta-glucosidase, basic isoform-like		0
Glucan endo-1,3-beta-glucosidase, putative (EC 3.2.1.39)	3	Jc_105647679	MasterControl_33392	0.99	-2.57	glucan endo-1,3-beta-glucosidase-like isoform X2	Jatropha curcas	0	GO:0042973~glucan endo-1,3-beta-D-glucosidase activity	GO:0005975~carbohydrate metabolic process	NA
		Jc_105647679	MasterControl_33393	1	-2.58	glucan endo-1,3-beta-glucosidase-like isoform X1		0
		Jc_105647679	MasterControl_33394	1	-2.71	glucan endo-1,3-beta-glucosidase-like isoform X2		0
Glucan water dikinase 2	2	Jc_105630995	MasterControl_9188	0.99	-1.52	alpha-glucan water dikinase 2	Jatropha curcas	0.04	NA	NA	NA
		Jc_105630995	MasterControl_9189	0.99	-1.68	alpha-glucan water dikinase 2		0.03
Glucosamine-fructose-6-phosphate aminotransferase, putative (EC 2.6.1.16)	4	Jc_105644888	MasterControl_14320	1	-1.42	glutamine--fructose-6-phosphate aminotransferase [isomerizing] 2	Jatropha curcas	0.05	GO:0030246~carbohydrate binding;GO:0004360~glutamine-fructose-6-phosphate transaminase (isomerizing) activity	GO:0016051~carbohydrate biosynthetic process	NA
		Jc_105644888	MasterControl_14321	0.98	-1.47	glutamine--fructose-6-phosphate aminotransferase [isomerizing] 2		0.05
		Jc_105644888	MasterControl_14322	0.99	-1.74	glutamine--fructose-6-phosphate aminotransferase [isomerizing] 2		0.02
		Jc_105644888	MasterControl_14323	1	-1.66	glutamine--fructose-6-phosphate aminotransferase [isomerizing] 2		0.03
Glucose-6-phosphate/phosphate translocator 1, chloroplast, putative	2	Jc_105645263	MasterControl_11949	0.98	-2.26	probable sugar phosphate/phosphate translocator At5g04160 isoform X1	Jatropha curcas	0.02	NA	NA	GO:0016021~integral to membrane
		Jc_105645263	MasterControl_11950	1	-1.44	probable sugar phosphate/phosphate translocator At5g04160 isoform X1		0.01
Glucose-6-phosphate dehydrogenase (EC 1.1.1.49)	1	Jc_105641505	MasterControl_10571	1	1.09	glucose-6-phosphate 1-dehydrogenase, chloroplastic isoform X2	Jatropha curcas	0.01	GO:0050661~NADP binding;GO:0004345~glucose-6-phosphate dehydrogenase activity	GO:0006098~pentose-phosphate shunt	NA
Glucosyltransferase, putative	4	Jc_105632265	MasterControl_26173	1	-1.9	putative glucuronosyltransferase PGSIP8	Jatropha curcas	0.01	GO:0016757~transferase activity, transferring glycosyl groups	NA	NA
		Jc_105632265	MasterControl_26174	1	-2.02	putative glucuronosyltransferase PGSIP8		0.01
		Jc_105632265	MasterControl_26175	1	-2.3	putative glucuronosyltransferase PGSIP8		0.02
		Jc_105632265	MasterControl_26176	1	-1.76	putative glucuronosyltransferase PGSIP8		0.02
Glutamate decarboxylase, putative (EC 4.1.1.15)	1	Jc_105634194	MasterControl_9767	1	-2.69	glutamate decarboxylase 4	Jatropha curcas	0	GO:0004351~glutamate decarboxylase activity;GO:0030170~pyridoxal phosphate binding	GO:0006536~glutamate metabolic process	NA
Glutamate dehydrogenase, putative	2	Jc_105632353	MasterControl_19793	0.83	1.23	glutamate dehydrogenase 2-like	Jatropha curcas	0.02	GO:0016639~oxidoreductase activity, acting on the CH-NH2 group of donors, NAD or NADP as acceptor	GO:0006520~cellular amino acid metabolic process	NA
		Jc_105631496	MasterControl_52232	0.98	1.18	NADP-specific glutamate dehydrogenase		0.01	GO:0004354~glutamate dehydrogenase (NADP+) activity	GO:0006520~cellular amino acid metabolic process	NA
Glutamine synthetase (EC 6.3.1.2)	6	Jc_105631892	MasterControl_18303	0.99	1.52	glutamine synthetase leaf isozyme, chloroplastic	Jatropha curcas	0.04	GO:0005524~ATP binding;GO:0004356~glutamate-ammonia ligase activity	GO:0006542~glutamine biosynthetic process	NA
		Jc_105631892	MasterControl_18304	0.95	1.49	glutamine synthetase leaf isozyme, chloroplastic		0.05
		Jc_105631892	MasterControl_18305	1	1.64	glutamine synthetase leaf isozyme, chloroplastic		0.03
		Jc_105631892	MasterControl_45484	0.96	1.59	glutamine synthetase leaf isozyme, chloroplastic		0.03
		Jc_105631892	MasterControl_45485	1	1.53	glutamine synthetase leaf isozyme, chloroplastic		0.05
		Jc_105631892	MasterControl_45486	1	1.6	glutamine synthetase leaf isozyme, chloroplastic		0.04
Glutamyl-tRNA(Gln) amidotransferase subunit A, putative	1	Jc_105650250	MasterControl_17984	1	-3.76	fatty acid amide hydrolase-like	Jatropha curcas	0	GO:0016884~carbon-nitrogen ligase activity, with glutamine as amido-N-donor;GO:0016740~transferase activity	NA	NA
Glutamyl-tRNA(Gln) amidotransferase subunit A, putative (EC 3.5.1.4)	2	Jc_105650250	MasterControl_17983	0.99	-2.88	fatty acid amide hydrolase-like	Jatropha curcas	0	GO:0004040~amidase activity;GO:0016884~carbon-nitrogen ligase activity, with glutamine as amido-N-donor;GO:0016740~transferase activity	NA	NA
		Jc_105650250	MasterControl_17985	0.99	-2.76	fatty acid amide hydrolase-like		0
Glutamyl-tRNA(Gln) amidotransferase subunit C, chloroplastic/mitochondrial (Glu-AdT subunit C) (EC 6.3.5.-)	1	Jc_105638190	MasterControl_42771	1	1.54	glutamyl-tRNA(Gln) amidotransferase subunit C, chloroplastic/mitochondrial	Jatropha curcas	0.04	GO:0005524~ATP binding;GO:0016874~ligase activity	GO:0006450~regulation of translational fidelity;GO:0006412~translation	GO:0009507~chloroplast;GO:0005739~mitochondrion
Glutaredoxin, grx, putative	2	Jc_105646877	MasterControl_7963	1	-1.61	glutaredoxin-C9-like	Jatropha curcas	0.04	GO:0009055~electron carrier activity;GO:0015035~protein disulfide oxidoreductase activity	GO:0045454~cell redox homeostasis	NA
		Jc_105631814	MasterControl_63440	1	2.2	monothiol glutaredoxin-S2		0.04
Glutathione s-transferase, putative (EC 4.4.1.5)	5	Jc_105638460	MasterControl_24083	1	-3.48	probable glutathione S-transferase	Jatropha curcas	0.01	GO:0004462~lactoylglutathione lyase activity;GO:0016740~transferase activity	NA	NA
		Jc_105638462	MasterControl_16848	0.87	-3.09	probable glutathione S-transferase		0
		Jc_105638462	MasterControl_16849	1	-2.87	probable glutathione S-transferase		0
		Jc_105633444	MasterControl_62991	0.99	1.76	probable glutathione S-transferase		0.02
		Jc_105643881	MasterControl_49565	0.51	-2.25	probable glutathione S-transferase parC		0.01
Glutathione-s-transferase omega, putative	2	Jc_105635150	MasterControl_9164	0.98	1.53	protein IN2-1 homolog B-like	Jatropha curcas	0.04	GO:0016740~transferase activity	NA	NA
		Jc_105635150	MasterControl_9165	1	1.52	protein IN2-1 homolog B-like		0.04
Glutathione-S-transferase tau 1	1	Jc_105646446	MasterControl_38800	0.65	-2.18	probable glutathione S-transferase	Jatropha curcas	0.02	GO:0016740~transferase activity	NA	NA
Glutathione-s-transferase theta, gst, putative (EC 2.5.1.18)	3	Jc_105636135	MasterControl_66134	1	4.89	glutathione S-transferase F11	Jatropha curcas	0.01	GO:0004364~glutathione transferase activity	NA	NA
		Jc_105635682	MasterControl_1909	1	1.54	glutathione S-transferase T1-like		0.04
		Jc_105635682	MasterControl_66794	0.95	2.05	glutathione S-transferase T1-like		0.01
Glyceraldehyde 3-phosphate dehydrogenase, putative (EC 1.2.1.13)	2	Jc_105630249	MasterControl_1228	0.92	1.45	glyceraldehyde-3-phosphate dehydrogenase A, chloroplastic isoform X2	Jatropha curcas	0.02	GO:0051287~NAD binding;GO:0050661~NADP binding;GO:0047100~glyceraldehyde-3-phosphate dehydrogenase (NADP+) (phosphorylating) activity	GO:0006006~glucose metabolic process	NA
		Jc_105630249	MasterControl_45156	0.89	1.58	glyceraldehyde-3-phosphate dehydrogenase A, chloroplastic isoform X2		0.03
Glycerol-3-phosphate acyltransferase, putative (EC 2.3.1.15)	1	Jc_105642646	MasterControl_34808	1	-3.29	probable glycerol-3-phosphate acyltransferase 3	Jatropha curcas	0.01	GO:0004366~glycerol-3-phosphate O-acyltransferase activity	NA	NA
Glycerol-3-phosphate transporter, putative	2	Jc_105648610	MasterControl_12521	0.94	-1.59	putative glycerol-3-phosphate transporter 1	Jatropha curcas	0.04	GO:0005215~transporter activity	GO:0055085~transmembrane transport	GO:0016021~integral to membrane
		Jc_105648610	MasterControl_12522	1	-1.55	putative glycerol-3-phosphate transporter 1		0.05
Glycine cleavage system h protein, putative	5	Jc_105632726	MasterControl_8483	0.96	1.67	glycine cleavage system H protein, mitochondrial	Jatropha curcas	0.02	NA	GO:0019464~glycine decarboxylation via glycine cleavage system	GO:0005960~glycine cleavage complex
		Jc_105632726	MasterControl_8484	1	1.65	glycine cleavage system H protein, mitochondrial		0.05
		Jc_105632726	MasterControl_55920	1	1.73	glycine cleavage system H protein, mitochondrial		0.03
		Jc_105632726	MasterControl_55921	1	1.68	glycine cleavage system H protein, mitochondrial		0.03
		Jc_105632726	MasterControl_55922	1	1.78	glycine cleavage system H protein, mitochondrial		0.03
Glycosyltransferase, putative	1	Jc_105641028	MasterControl_12267	0.95	-2.92	uncharacterized protein LOC105641028	Jatropha curcas	0.01	GO:0016757~transferase activity, transferring glycosyl groups	NA	NA
GMP synthase [glutamine-hydrolyzing] subunit A, putative	6	Jc_105633617	MasterControl_9528	0.87	-3.4	putative glutamine amidotransferase YLR126C	Jatropha curcas	0	NA	NA	NA
		Jc_105633617	MasterControl_9529	0.97	-4.61	putative glutamine amidotransferase YLR126C		0
		Jc_105633567	MasterControl_9525	0.99	-3.07	putative glutamine amidotransferase YLR126C		0
		Jc_105633567	MasterControl_9526	0.84	-3.57	putative glutamine amidotransferase YLR126C		0
		Jc_105633617	MasterControl_9530	0.98	-3.8	putative glutamine amidotransferase YLR126C		0
		Jc_105633567	MasterControl_62977	0.99	-3.25	putative glutamine amidotransferase YLR126C		0
Granule-bound starch synthase 1, chloroplastic/amyloplastic (EC 2.4.1.242) (Granule-bound starch synthase I) (GBSS-I)	1	Jc_105639084	MasterControl_48311	0.99	1.67	granule-bound starch synthase 1, chloroplastic/amyloplastic-like isoform X2	Jatropha curcas	0.03	GO:0033840~NDP-glucose-starch glucosyltransferase activity;GO:0009011~starch synthase activity	GO:0019252~starch biosynthetic process	GO:0009501~amyloplast;GO:0009507~chloroplast
GTP cyclohydrolase II, putative (EC 3.5.4.25)	2	Jc_105628205	MasterControl_22651	0.99	1.49	monofunctional riboflavin biosynthesis protein RIBA 3, chloroplastic isoform X2	Jatropha curcas	0.05	GO:0008686~3,4-dihydroxy-2-butanone-4-phosphate synthase activity;GO:0003935~GTP cyclohydrolase II activity	GO:0009231~riboflavin biosynthetic process	NA
		Jc_105628205	MasterControl_42817	1	1.86	monofunctional riboflavin biosynthesis protein RIBA 3, chloroplastic isoform X1		0.03
GTP-binding protein, putative	1	Jc_105646215	MasterControl_62079	1	1.55	obg-like ATPase 1	Jatropha curcas	0.04	GO:0005525~GTP binding	NA	NA
Gulonolactone oxidase, putative (EC 1.5.99.12)	2	Jc_105645275	MasterControl_35957	1	-2.23	cytokinin dehydrogenase 1-like	Jatropha curcas	0.01	GO:0008762~UDP-N-acetylmuramate dehydrogenase activity;GO:0019139~cytokinin dehydrogenase activity;GO:0050660~flavin adenine dinucleotide binding	GO:0009690~cytokinin metabolic process	NA
		Jc_105637889	MasterControl_59169	1	3.85	cytokinin dehydrogenase 3		0
Glutamate dehydrogenase, putative (EC 1.4.1.4)	1	Jc_105631496	MasterControl_52231	0.98	1.14	NADP-specific glutamate dehydrogenase	Jatropha curcas	0.02	GO:0004354~glutamate dehydrogenase (NADP+) activity	GO:0006520~cellular amino acid metabolic process	NA
Heat shock factor protein, putative	4	Jc_105639706	MasterControl_1463	1	-2.32	heat shock factor protein HSF24	Jatropha curcas	0.01	GO:0043565~sequence-specific DNA binding;GO:0003700~sequence-specific DNA binding transcription factor activity	GO:0009408~response to heat	GO:0005634~nucleus
		Jc_105638131	MasterControl_1279	1	-1.62	heat shock factor protein HSF30 isoform X1		0.03
		Jc_105638131	MasterControl_1280	1	-1.65	heat shock factor protein HSF30 isoform X1		0.03
		Jc_105638131	MasterControl_1281	1	-1.59	heat shock factor protein HSF30 isoform X1		0.05
Heat shock protein 70 (HSP70)-interacting protein, putative	2	Jc_105637599	MasterControl_10013	1	-1.47	uncharacterized protein LOC105637599 isoform X1	Jatropha curcas	0.05	NA	GO:0006950~response to stress	NA
		Jc_105637599	MasterControl_55818	0.99	-1.53	uncharacterized protein LOC105637599 isoform X1		0.04
Heat shock protein binding protein, putative	5	Jc_105638092	MasterControl_1750	0.99	1.56	NAD(P)H-quinone oxidoreductase subunit U, chloroplastic	Jatropha curcas	0.04	NA	GO:0006950~response to stress	NA
		Jc_105638092	MasterControl_1751	1	1.53	NAD(P)H-quinone oxidoreductase subunit U, chloroplastic		0.04
		Jc_105638092	MasterControl_48386	1	1.9	NAD(P)H-quinone oxidoreductase subunit U, chloroplastic		0.02
		Jc_105638092	MasterControl_48387	0.82	1.51	NAD(P)H-quinone oxidoreductase subunit U, chloroplastic		0.05
		Jc_105638092	MasterControl_48388	0.79	1.49	NAD(P)H-quinone oxidoreductase subunit U, chloroplastic		0.05
Heat shock protein, putative (EC 1.3.1.74)	1	Jc_105640140	MasterControl_2385	1	-2.22	stromal 70 kDa heat shock-related protein, chloroplastic-like	Jatropha curcas	0.01	GO:0032440~2-alkenal reductase [NAD(P)] activity;GO:0005524~ATP binding	GO:0006457~protein folding;GO:0006950~response to stress	NA
Heat-shock protein 70	1	Jc_105630293	MasterControl_31430	0.97	-1.58	heat shock cognate 70 kDa protein-like	Jatropha curcas	0.05	GO:0005524~ATP binding	NA	NA
Heat-shock protein, putative	6	Jc_105631180	MasterControl_12040	0.8	-2.25	17.3 kDa class I heat shock protein-like	Jatropha curcas	0.01	NA	NA	NA
		Jc_105631180	MasterControl_14089	0.96	-2.05	17.3 kDa class I heat shock protein-like		0.01
		Jc_105629893	MasterControl_38814	1	-3.17	17.3 kDa class I heat shock protein-like		0.04
		Jc_105631180	MasterControl_57086	0.97	-2.38	17.3 kDa class I heat shock protein-like		0.01
		Jc_105646885	MasterControl_12876	1	-1.48	17.8 kDa class I heat shock protein-like		0.05
		Jc_105631180	MasterControl_12041	0.96	-1.86	17.3 kDa class I heat shock protein-like		0.01
Heavy metal cation transport atpase, putative (EC 3.6.3.5)	4	Jc_105629796	MasterControl_35811	0.99	-2.71	putative inactive cadmium/zinc-transporting ATPase HMA3	Jatropha curcas	0	GO:0005524~ATP binding;GO:0046872~metal ion binding;GO:0016463~zinc-exporting ATPase activity	NA	GO:0016021~integral to membrane
		Jc_105629796	MasterControl_35812	0.91	-2.81	putative inactive cadmium/zinc-transporting ATPase HMA3		0
		Jc_105629796	MasterControl_35813	1	-2.77	putative inactive cadmium/zinc-transporting ATPase HMA3		0
		Jc_105629796	MasterControl_35814	1	-2.63	putative inactive cadmium/zinc-transporting ATPase HMA3		0
Helicase, putative	1	Jc_105649819	MasterControl_59533	1	1.51	DEAD-box ATP-dependent RNA helicase ISE2, chloroplastic	Jatropha curcas	0.04	GO:0005524~ATP binding;GO:0008026~ATP-dependent helicase activity;GO:0003676~nucleic acid binding	NA	NA
Heme-binding protein, putative	2	Jc_105634686	MasterControl_64739	0.89	1.58	heme-binding-like protein At3g10130, chloroplastic	Jatropha curcas	0.04	NA	NA	NA
		Jc_105644640	MasterControl_33442	1	-2.25	heme-binding protein 2-like		0.04
Heterogeneous nuclear ribonucleoprotein, putative	2	Jc_105648282	MasterControl_17355	1	-1.93	heterogeneous nuclear ribonucleoprotein H2 isoform X2	Jatropha curcas	0.01	GO:0003676~nucleic acid binding;GO:0000166~nucleotide binding	NA	GO:0030529~ribonucleoprotein complex;GO:0019013~viral nucleocapsid
		Jc_105648282	MasterControl_17360	1	-1.93	heterogeneous nuclear ribonucleoprotein H2 isoform X2		0.01
Hexokinase, putative (EC 2.7.1.1)	5	Jc_105631535	MasterControl_34341	0.99	-1.25	hexokinase-1-like isoform X1	Jatropha curcas	0.05	GO:0005524~ATP binding;GO:0004396~hexokinase activity	GO:0006096~glycolysis	NA
		Jc_105631535	MasterControl_34342	0.99	-1.1	hexokinase-1-like isoform X2		0.01
		Jc_105631535	MasterControl_60254	1	-1.02	hexokinase-1-like isoform X1		0.03
		Jc_105631535	MasterControl_60255	1	-1	hexokinase-1-like isoform X1		0.03
		Jc_105648314	MasterControl_9087	1	1.59	hexokinase-3-like		0.03
Histone H2A	2	Jc_105647514	MasterControl_41083	1	1.63	histone H2A.1	Jatropha curcas	0.03	GO:0003677~DNA binding	GO:0006334~nucleosome assembly	GO:0000786~nucleosome;GO:0005634~nucleus
		Jc_105650066	MasterControl_51089	0.9	1.86	histone H2AX-like		0.01
Histone H2B	1	Jc_105636261	MasterControl_30412	1	1.53	histone H2B	Jatropha curcas	0.05	GO:0003677~DNA binding	GO:0006334~nucleosome assembly	GO:0000786~nucleosome;GO:0005634~nucleus
Histone H3	4	Jc_105641655	MasterControl_50116	1	1.63	histone H3.2-like	Jatropha curcas	0.03	GO:0003677~DNA binding	GO:0006334~nucleosome assembly	GO:0000786~nucleosome;GO:0005634~nucleus
		Jc_105641655	MasterControl_36251	0.99	1.76	histone H3.2-like		0.02
		Jc_105641655	MasterControl_53271	1	2.14	histone H3.2-like		0.01
		Jc_105641655	MasterControl_56963	0.99	1.46	histone H3.2-like		0.05
Histone H4	2	Jc_105628184	MasterControl_1630	1	1.58	histone H4-like	Jatropha curcas	0.03	GO:0003677~DNA binding	GO:0006334~nucleosome assembly	GO:0000786~nucleosome;GO:0005634~nucleus
		Jc_105628184	MasterControl_61938	1	1.51	histone H4-like		0.05
Histone-lysine n-methyltransferase, suvh, putative (EC 2.1.1.43)	1	Jc_105648665	MasterControl_40134	1	-1.6	histone-lysine N-methyltransferase, H3 lysine-9 specific SUVH5-like	Jatropha curcas	0.03	GO:0018024~histone-lysine N-methyltransferase activity;GO:0008270~zinc ion binding	NA	GO:0005694~chromosome;GO:0005634~nucleus
Histone-lysine n-methyltransferase, putative	7	Jc_105638890	MasterControl_15598	1	-1.85	histone-lysine N-methyltransferase ASHR1-like, partial	Jatropha curcas	0.04	NA	NA	NA
		Jc_105638890	MasterControl_15599	0.9	-3.14	histone-lysine N-methyltransferase ASHR1-like, partial		0
		Jc_105638890	MasterControl_15600	0.85	-2.2	histone-lysine N-methyltransferase ASHR1-like, partial		0.03
		Jc_105638890	MasterControl_15601	1	-1.77	histone-lysine N-methyltransferase ASHR1-like, partial		0.05
		Jc_105638890	MasterControl_15602	0.85	-2.65	histone-lysine N-methyltransferase ASHR1-like, partial		0
		Jc_105638890	MasterControl_15603	1	-2.11	histone-lysine N-methyltransferase ASHR1-like, partial		0.02
		Jc_105638890	MasterControl_68467	1	-2.05	histone-lysine N-methyltransferase ASHR1-like, partial		0.01
Hydrolase, hydrolyzing O-glycosyl compounds, putative	1	Jc_105646041	MasterControl_2094	0.99	-6.45	uncharacterized protein LOC105646041	Jatropha curcas	0	GO:0004553~hydrolase activity, hydrolyzing O-glycosyl compounds	GO:0005975~carbohydrate metabolic process	NA
Hydrolase, hydrolyzing O-glycosyl compounds, putative (EC 3.2.1.21)	1	Jc_105632608	MasterControl_17315	1	-1.67	lysosomal beta glucosidase-like	Jatropha curcas	0.02	GO:0008422~beta-glucosidase activity	GO:0005975~carbohydrate metabolic process	NA
Hydrolase, hydrolyzing O-glycosyl compounds, putative (EC 3.2.1.8)	1	Jc_105650785	MasterControl_54212	0.99	1.64	uncharacterized protein LOC105650785	Jatropha curcas	0.03	GO:0031176~endo-1,4-beta-xylanase activity	GO:0005975~carbohydrate metabolic process	NA
Hydrolase, putative	3	Jc_105631866	MasterControl_33907	1	-1.77	uncharacterized protein LOC105631866	Jatropha curcas	0.03	GO:0016787~hydrolase activity	NA	NA
		Jc_105648590	MasterControl_4073	0.99	1.44	(6-4)DNA photolyase		0.05
		Jc_105644671	MasterControl_8255	0.9	-1.74	integrator complex subunit 9 homolog isoform X1		0.05	GO:0016787~hydrolase activity	GO:0016180~snRNA processing	GO:0032039~integrator complex
Hydrolase, putative (EC 3.8.1.5)	2	Jc_105643929	MasterControl_58229	1	1.67	epoxide hydrolase 3	Jatropha curcas	0.04	GO:0018786~haloalkane dehalogenase activity	NA	NA
		Jc_105643929	MasterControl_58230	0.75	1.68	epoxide hydrolase 3		0.03
Indole-3-acetic acid-amido synthetase GH3.3, putative	1	Jc_105639792	MasterControl_32207	1	-1.86	probable indole-3-acetic acid-amido synthetase GH3.1	Jatropha curcas	0.01	NA	NA	NA
Indole-3-acetic acid-induced protein ARG7, putative	2	Jc_105646184	MasterControl_40441	1	-1.73	auxin-induced protein 15A-like	Jatropha curcas	0.02	NA	NA	NA
		Jc_105628746	MasterControl_67160	1	2.07	auxin-induced protein 15A		0.04
Inner membrane protein PPF-1, chloroplast, putative	1	Jc_105628242	MasterControl_57666	0.99	1.51	inner membrane protein PPF-1, chloroplastic	Jatropha curcas	0.04	NA	GO:0051205~protein insertion into membrane	GO:0016021~integral to membrane
Inositol-tetrakisphosphate 1-kinase, putative (EC 2.7.1.134)	1	Jc_105630780	MasterControl_21369	1	-1.46	inositol-tetrakisphosphate 1-kinase 3 isoform X2	Jatropha curcas	0.05	GO:0005524~ATP binding;GO:0047325~inositol tetrakisphosphate 1-kinase activity;GO:0052726~inositol-1,3,4-trisphosphate 5-kinase activity;GO:0052725~inositol-1,3,4-trisphosphate 6-kinase activity;GO:0000287~magnesium ion binding	GO:0032957~inositol trisphosphate metabolic process	GO:0005622~intracellular
Isochorismate synthase, putative (EC 5.4.4.2)	1	Jc_105640497	MasterControl_48772	0.99	1.56	isochorismate synthase 2, chloroplastic	Jatropha curcas	0.04	GO:0008909~isochorismate synthase activity	GO:0009058~biosynthetic process	NA
Isoflavone reductase, putative (EC 1.3.1.45)	7	Jc_105630149	MasterControl_39671	1	-2.38	isoflavone reductase-like protein	Jatropha curcas	0	GO:0047526~2'-hydroxyisoflavone reductase activity	NA	NA
		Jc_105630149	MasterControl_39672	0.92	-2.42	isoflavone reductase-like protein		0
		Jc_105635741	MasterControl_39841	0.99	-2.56	isoflavone reductase-like protein		0.01
		Jc_105629282	MasterControl_38628	1	-2.25	isoeugenol synthase 1-like		0
		Jc_105629282	MasterControl_67685	1	-2.53	isoeugenol synthase 1-like		0
		Jc_105634013	MasterControl_54948	0.99	2.08	eugenol synthase 1-like		0.02
		Jc_105630149	MasterControl_59167	1	-2.19	isoflavone reductase-like protein		0
Jasmonate O-methyltransferase, putative (EC 2.1.1.141)	4	Jc_105641519	MasterControl_55304	0.89	2.6	theobromine synthase 2-like isoform X3	Jatropha curcas	0	GO:0030795~jasmonate O-methyltransferase activity	NA	NA
		Jc_105641519	MasterControl_55305	0.99	1.86	theobromine synthase 2-like isoform X3		0.02
		Jc_105641519	MasterControl_55306	0.93	2.48	theobromine synthase 2-like isoform X3		0
		Jc_105641519	MasterControl_55308	0.89	2.64	theobromine synthase 2-like isoform X3		0
JHL05D22.9 protein	1	Jc_105643359	MasterControl_28122	1	-1.93	gibberellin 20 oxidase 2-like	Jatropha curcas	0.05	GO:0005506~iron ion binding;GO:0016706~oxidoreductase activity, acting on paired donors, with incorporation or reduction of molecular oxygen, 2-oxoglutarate as one donor, and incorporation of one atom each of oxygen into both donors	NA	NA
JHL06B08.8 protein	2	Jc_105645255	MasterControl_16159	1	-3.42	uncharacterized protein LOC105645255	Jatropha curcas	0	GO:0016757~transferase activity, transferring glycosyl groups	NA	NA
		Jc_105645255	MasterControl_16160	1	-2.97	uncharacterized protein LOC105645255		0
JHL07K02.14 protein	1	Jc_105648712	MasterControl_66163	1	1.79	uncharacterized protein LOC105648712	Jatropha curcas	0.03	NA	NA	NA
JHL07K02.7 protein	1	Jc_105648704	MasterControl_53496	1	1.56	uncharacterized protein At4g14100-like isoform X2	Jatropha curcas	0.05	NA	NA	NA
JHL10I11.12 protein (Fragment)	11	Jc_105641041	MasterControl_4297	0.99	-2.09	probable LRR receptor-like serine/threonine-protein kinase At1g53440 isoform X1	Jatropha curcas	0.01	GO:0005524~ATP binding;GO:0004674~protein serine/threonine kinase activity	NA	NA
		Jc_105641041	MasterControl_4298	0.83	-2.14	probable LRR receptor-like serine/threonine-protein kinase At1g53440 isoform X1		0
		Jc_105641041	MasterControl_4299	1	-2.29	probable LRR receptor-like serine/threonine-protein kinase At1g53440 isoform X1		0
		Jc_105647137	MasterControl_12108	0.99	-3.09	probable LRR receptor-like serine/threonine-protein kinase At1g53420		0
		Jc_105647137	MasterControl_12109	0.99	-3.82	probable LRR receptor-like serine/threonine-protein kinase At1g53420		0
		Jc_105647137	MasterControl_12110	0.99	-2.57	probable LRR receptor-like serine/threonine-protein kinase At1g53420		0
		Jc_105647137	MasterControl_12111	0.99	-2.65	probable LRR receptor-like serine/threonine-protein kinase At1g53420		0
		Jc_105647137	MasterControl_12112	0.99	-2.81	probable LRR receptor-like serine/threonine-protein kinase At1g53420		0
		Jc_105647137	MasterControl_12113	0.82	-3.14	probable LRR receptor-like serine/threonine-protein kinase At1g53420		0
		Jc_105650164	MasterControl_20147	1	-2.24	probable LRR receptor-like serine/threonine-protein kinase At1g53430		0.03
		Jc_105647144	MasterControl_49641	0.95	-2.19	probable LRR receptor-like serine/threonine-protein kinase At1g53420		0
JHL17M24.3 protein	4	Jc_105646456	MasterControl_3378	0.92	-5.35	probable terpene synthase 6	Jatropha curcas	0	GO:0000287~magnesium ion binding;GO:0010333~terpene synthase activity	NA	NA
		Jc_105646456	MasterControl_3379	0.92	-6.26	probable terpene synthase 6		0
		Jc_105646456	MasterControl_3380	0.99	-5.85	probable terpene synthase 6		0
		Jc_105646456	MasterControl_3381	0.99	-6.69	probable terpene synthase 6		0
JHL18I08.14 protein	1	Jc_105633874	MasterControl_4427	1	-2.55	protein SHI RELATED SEQUENCE 1	Jatropha curcas	0	NA	NA	NA
JHL20J20.14 protein	1	Jc_105635414	MasterControl_26370	1	-2.94	probable receptor-like serine/threonine-protein kinase At5g57670	Jatropha curcas	0.01	GO:0005524~ATP binding;GO:0004674~protein serine/threonine kinase activity	NA	NA
JHL20J20.8 protein	1	Jc_105635308	MasterControl_137	1	-2.28	GDSL esterase/lipase EXL3-like	Jatropha curcas	0	GO:0016298~lipase activity	GO:0006629~lipid metabolic process	NA
JHL22C18.7 protein	7	Jc_105629038	MasterControl_20734	0.91	-6.17	probable terpene synthase 8	Jatropha curcas	0	GO:0000287~magnesium ion binding;GO:0010333~terpene synthase activity	NA	NA
		Jc_105629038	MasterControl_20735	0.89	-7.11	probable terpene synthase 8		0
		Jc_105629038	MasterControl_20736	0.99	-6.66	probable terpene synthase 8		0
		Jc_105636494	MasterControl_6550	0.81	-6.98	probable terpene synthase 6		0
		Jc_105636494	MasterControl_6551	0.88	-7.92	probable terpene synthase 6		0
		Jc_105636494	MasterControl_6552	0.92	-6.44	probable terpene synthase 6		0
		Jc_105636494	MasterControl_53096	0.9	-6.85	probable terpene synthase 6		0
JHL23C09.8 protein (Fragment)	1	Jc_105634770	MasterControl_55999	0.81	5.31	uncharacterized protein LOC105634770	Jatropha curcas	0	GO:0003723~RNA binding;GO:0003964~RNA-directed DNA polymerase activity	NA	NA
JHL23J11.5 protein	1	Jc_105644926	MasterControl_38596	1	1.5	uncharacterized protein LOC105644926	Jatropha curcas	0.05	NA	NA	NA
JHL25H03.13 protein	1	Jc_105634898	MasterControl_4423	1	-1.89	acyl-protein thioesterase 2	Jatropha curcas	0.02	GO:0016787~hydrolase activity	NA	NA
JHL25H03.3 protein	1	Jc_105635067	MasterControl_65338	0.99	-2.89	probable disease resistance protein At5g63020	Jatropha curcas	0.01	GO:0043531~ADP binding	GO:0006952~defense response	NA
JHS03A10.2 protein (Fragment)	4	Jc_105646268	MasterControl_33893	0.96	-2.46	TMV resistance protein N-like isoform X2	Jatropha curcas	0.01	GO:0043531~ADP binding	GO:0006952~defense response;GO:0007165~signal transduction	NA
		Jc_105646268	MasterControl_33894	0.94	-2.03	TMV resistance protein N-like isoform X1		0.01
		Jc_105646268	MasterControl_33895	0.99	-1.94	TMV resistance protein N-like isoform X2		0.01
		Jc_105646268	MasterControl_33896	0.99	-2.15	TMV resistance protein N-like isoform X1		0
JMS10C05.3 protein	11	Jc_105645212	MasterControl_15421	0.87	-1.75	calcium-dependent protein kinase 32	Jatropha curcas	0.02	GO:0005524~ATP binding;GO:0005509~calcium ion binding;GO:0004674~protein serine/threonine kinase activity	NA	NA
		Jc_105645212	MasterControl_15422	0.95	-1.88	calcium-dependent protein kinase 32		0.02
		Jc_105645212	MasterControl_15423	1	-1.84	calcium-dependent protein kinase 32		0.01
		Jc_105645212	MasterControl_15424	0.87	-2.24	calcium-dependent protein kinase 32		0
		Jc_105645212	MasterControl_15425	1	-2.52	calcium-dependent protein kinase 32		0
		Jc_105645212	MasterControl_15426	0.86	-2.06	calcium-dependent protein kinase 32		0.01
		Jc_105645212	MasterControl_15427	0.99	-1.78	calcium-dependent protein kinase 32		0.02
		Jc_105645212	MasterControl_15428	0.87	-2.09	calcium-dependent protein kinase 32		0.01
		Jc_105645212	MasterControl_15429	0.88	-2.01	calcium-dependent protein kinase 32		0.01
		Jc_105645212	MasterControl_62174	0.99	-1.88	calcium-dependent protein kinase 32		0.02
		Jc_105645212	MasterControl_62175	1	-1.9	calcium-dependent protein kinase 32		0.02
JMS10C05.4 protein	3	Jc_105645211	MasterControl_12834	0.99	1.56	translation factor GUF1 homolog, chloroplastic isoform X1	Jatropha curcas	0.05	GO:0005525~GTP binding;GO:0003924~GTPase activity	NA	NA
		Jc_105645211	MasterControl_47541	1	1.56	translation factor GUF1 homolog, chloroplastic isoform X1		0.05
		Jc_105645211	MasterControl_47542	1	1.59	translation factor GUF1 homolog, chloroplastic isoform X2		0.03
Kelch domain-containing protein, putative	1	Jc_105641527	MasterControl_8929	0.98	-2.27	nitrile-specifier protein 5-like	Jatropha curcas	0	NA	NA	NA
Kinase, putative	4	Jc_105648350	MasterControl_27243	1	-1.77	probable receptor-like protein kinase At1g67000 isoform X2	Jatropha curcas	0.03	GO:0005524~ATP binding;GO:0030247~polysaccharide binding;GO:0004674~protein serine/threonine kinase activity	NA	NA
		Jc_105648350	MasterControl_27245	1	-1.88	probable receptor-like protein kinase At1g67000 isoform X2		0.02
		Jc_105648350	MasterControl_27246	0.99	-1.97	probable receptor-like protein kinase At1g67000 isoform X2		0.01
		Jc_105648350	MasterControl_27247	1	-1.64	probable receptor-like protein kinase At1g67000 isoform X2		0.04
Kinase, putative (EC 1.3.1.74) (EC 2.7.10.2)	1	Jc_105649722	MasterControl_16592	0.99	-3.45	probable LRR receptor-like serine/threonine-protein kinase RFK1 isoform X2	Jatropha curcas	0.05	GO:0032440~2-alkenal reductase [NAD(P)] activity;GO:0005524~ATP binding;GO:0004715~non-membrane spanning protein tyrosine kinase activity;GO:0004674~protein serine/threonine kinase activity	NA	NA
Kinase, putative (EC 2.7.10.1)	1	Jc_105640112	MasterControl_23801	1	-3.01	serine/threonine-protein kinase-like protein CCR4	Jatropha curcas	0	GO:0005524~ATP binding;GO:0004674~protein serine/threonine kinase activity;GO:0004714~transmembrane receptor protein tyrosine kinase activity	NA	NA
Kinase, putative (EC 2.7.10.2)	4	Jc_105644634	MasterControl_19310	1	-1.53	cysteine-rich receptor-like protein kinase 3 isoform X2	Jatropha curcas	0.05	GO:0005524~ATP binding;GO:0004715~non-membrane spanning protein tyrosine kinase activity;GO:0004674~protein serine/threonine kinase activity	NA	NA
		Jc_105644634	MasterControl_19311	1	-1.58	cysteine-rich receptor-like protein kinase 3 isoform X2		0.04
		Jc_105644634	MasterControl_19312	1	-1.52	cysteine-rich receptor-like protein kinase 3 isoform X2		0.05
		Jc_105629920	MasterControl_55271	1	1.57	probable L-type lectin-domain containing receptor kinase I.6		0.03	GO:0005524~ATP binding;GO:0030246~carbohydrate binding;GO:0004715~non-membrane spanning protein tyrosine kinase activity;GO:0004674~protein serine/threonine kinase activity	NA	NA
Kinase, putative (EC 2.7.11.11)	3	Jc_105633913	MasterControl_13698	1	-3.02	wall-associated receptor kinase-like 14	Jatropha curcas	0	GO:0005524~ATP binding;GO:0004691~cAMP-dependent protein kinase activity	NA	NA
		Jc_105633913	MasterControl_13699	1	-3.11	wall-associated receptor kinase-like 14		0
		Jc_105633913	MasterControl_13700	1	-2.53	wall-associated receptor kinase-like 14		0
Kinase, putative (EC 2.7.11.22)	2	Jc_105636334	MasterControl_40133	1	-1.44	L-type lectin-domain containing receptor kinase S.4-like	Jatropha curcas	0.05	GO:0005524~ATP binding;GO:0030246~carbohydrate binding;GO:0004693~cyclin-dependent protein kinase activity	NA	NA
		Jc_105636334	MasterControl_67360	1	-1.44	L-type lectin-domain containing receptor kinase S.4-like		0.05
Kinase, putative (EC 2.7.11.25)	7	Jc_105630389	MasterControl_27723	1	-2.88	wall-associated receptor kinase-like 22	Jatropha curcas	0.05	GO:0005524~ATP binding;GO:0004709~MAP kinase kinase kinase activity;GO:0030247~polysaccharide binding	NA	GO:0016021~integral to membrane
		Jc_105630391	MasterControl_20673	1	-6.99	wall-associated receptor kinase-like 22		0
		Jc_105630391	MasterControl_20674	0.93	-6.12	wall-associated receptor kinase-like 22		0
		Jc_105630391	MasterControl_20675	0.95	-5.91	wall-associated receptor kinase-like 22		0
		Jc_105630391	MasterControl_20676	0.87	-5.09	wall-associated receptor kinase-like 22		0
		Jc_105630277	MasterControl_12239	1	-2.53	wall-associated receptor kinase-like 22		0
		Jc_105630277	MasterControl_12240	1	-2.88	wall-associated receptor kinase-like 22		0
Kinase, putative (EC 2.7.11.30)	1	Jc_105638956	MasterControl_11419	1	-2.12	probable receptor-like protein kinase At1g11050 isoform X1	Jatropha curcas	0.01	GO:0005524~ATP binding;GO:0004674~protein serine/threonine kinase activity	NA	NA
Laccase (EC 1.10.3.2) (Benzenediol:oxygen oxidoreductase) (Diphenol oxidase) (Urishiol oxidase)	6	Jc_105645617	MasterControl_17661	1	-3.68	laccase-12-like	Jatropha curcas	0	GO:0008447~L-ascorbate oxidase activity;GO:0005507~copper ion binding;GO:0052716~hydroquinone:oxygen oxidoreductase activity	GO:0046274~lignin catabolic process	GO:0048046~apoplast
		Jc_105637109	MasterControl_32830	0.99	-1.85	putative laccase-9		0.01
		Jc_105645328	MasterControl_35768	1	-4.13	laccase-14-like		0
		Jc_105645328	MasterControl_35769	1	-3.67	laccase-14-like		0
		Jc_105645626	MasterControl_16189	1	-4.48	laccase-12-like		0
		Jc_105635942	MasterControl_52851	0.95	-1.53	laccase-14-like		0.04
Lachrymatory-factor synthase, putative	1	Jc_105637774	MasterControl_56077	1	2.48	lachrymatory-factor synthase-like	Jatropha curcas	0.01	NA	NA	NA
Lactosylceramide 4-alpha-galactosyltransferase, putative (EC 2.4.1.228)	1	Jc_105646616	MasterControl_39432	1	1.63	lactosylceramide 4-alpha-galactosyltransferase-like	Jatropha curcas	0.05	GO:0050512~lactosylceramide 4-alpha-galactosyltransferase activity	NA	GO:0005795~Golgi stack
Lactoylglutathione lyase, putative	3	Jc_105629649	MasterControl_34508	0.97	-1.83	uncharacterized protein LOC105629649	Jatropha curcas	0.02	GO:0016829~lyase activity	NA	NA
		Jc_105629649	MasterControl_34509	0.99	-1.71	uncharacterized protein LOC105629649		0.02
		Jc_105629649	MasterControl_62724	1	-1.74	uncharacterized protein LOC105629649		0.02
Lactoylglutathione lyase, putative (EC 4.4.1.5)	3	Jc_105638240	MasterControl_304	1	1.69	probable lactoylglutathione lyase, chloroplast isoform X1	Jatropha curcas	0.02	GO:0004462~lactoylglutathione lyase activity;GO:0046872~metal ion binding	NA	NA
		Jc_105638240	MasterControl_46557	1	1.69	probable lactoylglutathione lyase, chloroplast isoform X2		0.03
		Jc_105638240	MasterControl_46558	1	1.46	probable lactoylglutathione lyase, chloroplast isoform X2		0.05
L-ascorbate oxidase, putative (EC 1.10.3.3)	2	Jc_105650896	MasterControl_18451	0.99	-3.3	L-ascorbate oxidase-like	Jatropha curcas	0	GO:0008447~L-ascorbate oxidase activity;GO:0005507~copper ion binding	NA	GO:0005576~extracellular region
		Jc_105650896	MasterControl_18452	1	-2.73	L-ascorbate oxidase-like		0
L-asparaginase, putative (EC 3.5.1.1)	1	Jc_105640665	MasterControl_6687	0.94	-1.43	isoaspartyl peptidase/L-asparaginase 1	Jatropha curcas	0.05	GO:0004067~asparaginase activity	NA	NA
Late embryogenesis abundant protein D-34, putative	1	Jc_105647855	MasterControl_25744	0.99	-4.99	late embryogenesis abundant protein D-34	Jatropha curcas	0	NA	NA	NA
Late seed maturation protein P8B6, putative	1	Jc_105648131	MasterControl_59831	1	-1.43	protein SLE1	Jatropha curcas	0.05	NA	NA	NA
Leucine-rich repeat containing protein, putative	17	Jc_105633395	MasterControl_1118	1	-2.19	TMV resistance protein N-like	Jatropha curcas	0.04	GO:0043531~ADP binding	GO:0006952~defense response;GO:0007165~signal transduction	NA
		Jc_105633403	MasterControl_1132	1	-3.62	TMV resistance protein N-like		0
		Jc_105629744	MasterControl_924	0.78	-2.4	TMV resistance protein N-like		0
		Jc_105631336	MasterControl_14445	0.96	-1.85	TMV resistance protein N-like		0.01
		Jc_105631336	MasterControl_14446	0.94	-2.1	TMV resistance protein N-like		0.01
		Jc_105631336	MasterControl_14447	0.89	-1.77	TMV resistance protein N-like		0.02
		Jc_105633333	MasterControl_66445	1	-2.64	TMV resistance protein N-like		0
		Jc_105633329	MasterControl_51366	0.9	-2.6	TMV resistance protein N-like isoform X1		0
		Jc_105633333	MasterControl_925	1	-3.17	TMV resistance protein N-like		0.04	NA	GO:0007165~signal transduction	NA
		Jc_105633402	MasterControl_68380	0.92	-2.51	TMV resistance protein N-like		0	GO:0043531~ADP binding	GO:0006952~defense response;GO:0007165~signal transduction	NA
		Jc_105633403	MasterControl_69947	1	-2.17	TMV resistance protein N-like		0.04	GO:0043531~ADP binding	GO:0007165~signal transduction	NA
		Jc_105630173	MasterControl_51182	0.94	-1.94	TMV resistance protein N-like		0.01	GO:0043531~ADP binding	GO:0007165~signal transduction	NA
		Jc_105630173	MasterControl_51183	0.94	-1.81	TMV resistance protein N-like		0.02	GO:0043531~ADP binding	GO:0007165~signal transduction	NA
		Jc_105633404	MasterControl_51368	0.82	-3.02	TMV resistance protein N-like		0.02	GO:0043531~ADP binding	GO:0006952~defense response	NA
		Jc_105633395	MasterControl_55278	0.96	-2.47	TMV resistance protein N-like		0.02	NA	NA	NA
		Jc_105631109	MasterControl_14186	1	-1.58	TMV resistance protein N-like isoform X2		0.05	GO:0043531~ADP binding	GO:0006952~defense response;GO:0007165~signal transduction	NA
		Jc_105633329	MasterControl_51376	1	-3.49	TMV resistance protein N-like isoform X3		0.02	GO:0043531~ADP binding	GO:0007165~signal transduction	NA
Leucine-rich repeat containing protein, putative (EC 3.1.3.16)	14	Jc_105638812	MasterControl_10301	1	-3.25	putative disease resistance protein RGA1	Jatropha curcas	0.03	GO:0043531~ADP binding;GO:0004721~phosphoprotein phosphatase activity	GO:0006952~defense response	NA
		Jc_105638749	MasterControl_10304	0.94	-1.91	putative disease resistance protein RGA3		0.01
		Jc_105638749	MasterControl_56248	0.87	-1.57	putative disease resistance protein RGA3		0.04
		Jc_105631700	MasterControl_26588	1	-3.45	putative disease resistance protein RGA3		0.01
		Jc_105650193	MasterControl_34763	0.99	-1.73	protein SUPPRESSOR OF npr1-1, CONSTITUTIVE 1-like		0.04	GO:0043531~ADP binding;GO:0004721~phosphoprotein phosphatase activity	GO:0006952~defense response;GO:0007165~signal transduction	NA
		Jc_105633329	MasterControl_928	0.94	-2.53	TMV resistance protein N-like isoform X3		0
		Jc_105633333	MasterControl_927	1	-2.78	TMV resistance protein N-like		0
		Jc_105645220	MasterControl_25644	0.99	-2.64	putative disease resistance protein RGA1		0	GO:0043531~ADP binding;GO:0004721~phosphoprotein phosphatase activity	GO:0006952~defense response	NA
		Jc_105632525	MasterControl_19506	0.97	-1.73	disease resistance protein RGA2-like		0.03
		Jc_105632525	MasterControl_19507	0.96	-1.49	disease resistance protein RGA2-like		0.05
		Jc_105632525	MasterControl_19509	0.96	-1.6	disease resistance protein RGA2-like		0.04
		Jc_105638749	MasterControl_56248	0.99	-1.9	putative disease resistance protein RGA3		0.02
		Jc_105638749	MasterControl_56249	0.95	-1.58	putative disease resistance protein RGA3		0.03
		Jc_105638812	MasterControl_59914	1	-2.13	putative disease resistance protein RGA1		0.03
Leucine-rich repeat receptor protein kinase exs, putative (EC 1.3.1.74) (EC 2.7.11.25) (EC 3.1.3.16)	1	Jc_105647146	MasterControl_22316	0.66	-5.26	probable leucine-rich repeat receptor-like serine/threonine-protein kinase At3g14840	Jatropha curcas	0	GO:0032440~2-alkenal reductase [NAD(P)] activity;GO:0005524~ATP binding;GO:0004709~MAP kinase kinase kinase activity;GO:0004721~phosphoprotein phosphatase activity	NA	GO:0016021~integral to membrane
Leucine-rich repeat transmembrane protein kinase, putative (EC 1.3.1.74)	2	Jc_105645929	MasterControl_39139	1	-1.53	probable LRR receptor-like serine/threonine-protein kinase At1g12460	Jatropha curcas	0.04	GO:0032440~2-alkenal reductase [NAD(P)] activity;GO:0005524~ATP binding;GO:0004672~protein kinase activity	NA	GO:0016021~integral to membrane
		Jc_105645929	MasterControl_39140	1	-1.52	probable LRR receptor-like serine/threonine-protein kinase At1g12460		0.04
Leucine-rich repeat receptor protein kinase, putative	3	Jc_105647144	MasterControl_49642	0.98	-2.01	probable LRR receptor-like serine/threonine-protein kinase At1g53420	Jatropha curcas	0.01	GO:0005524~ATP binding;GO:0004674~protein serine/threonine kinase activity	NA	NA
		Jc_105647144	MasterControl_49643	0.93	-2.17	probable LRR receptor-like serine/threonine-protein kinase At1g53420		0
		Jc_105644731	MasterControl_15334	0.97	-1.46	probable LRR receptor-like serine/threonine-protein kinase At1g67720 isoform X2		0.05
Leucine-rich repeat-containing protein, putative	15	Jc_105649636	MasterControl_21012	0.84	-4.36	TMV resistance protein N-like	Jatropha curcas	0	GO:0043531~ADP binding	GO:0006952~defense response	NA
		Jc_105649636	MasterControl_21013	0.82	-4.16	TMV resistance protein N-like		0
		Jc_105650193	MasterControl_12967	1	-3.07	protein SUPPRESSOR OF npr1-1, CONSTITUTIVE 1-like		0.05
		Jc_105633329	MasterControl_931	0.94	-2	TMV resistance protein N-like isoform X3		0.01
		Jc_105633329	MasterControl_932	0.94	-2.19	TMV resistance protein N-like isoform X3		0
		Jc_105633329	MasterControl_933	0.94	-2.46	TMV resistance protein N-like isoform X3		0
		Jc_105631396	MasterControl_12629	0.99	-2.42	TMV resistance protein N-like		0.01
		Jc_105636596	MasterControl_14329	0.99	-1.62	TMV resistance protein N-like		0.03
		Jc_105636596	MasterControl_14330	1	-2.41	TMV resistance protein N-like		0.01
		Jc_105636596	MasterControl_14331	1	-2.07	TMV resistance protein N-like		0.01
		Jc_105647633	MasterControl_14985	1	-4.45	TMV resistance protein N-like isoform X2		0.02
		Jc_105631336	MasterControl_14445	0.73	-1.64	TMV resistance protein N-like		0.03
		Jc_105633329	MasterControl_51373	0.86	-3.34	TMV resistance protein N-like isoform X3		0.03
		Jc_105629744	MasterControl_51372	0.91	-1.49	TMV resistance protein N-like		0.05
		Jc_105633329	MasterControl_51367	0.88	-2.35	TMV resistance protein N-like isoform X1		0
Leucine-rich repeat-containing protein, putative (EC 3.1.3.16)	1	Jc_105631209	MasterControl_16135	1	-1.96	putative disease resistance protein RGA3	Jatropha curcas	0.01	GO:0043531~ADP binding;GO:0004721~phosphoprotein phosphatase activity	GO:0006952~defense response	NA
Leucoanthocyanidin dioxygenase, putative (EC 1.14.11.19)	5	Jc_105631595	MasterControl_20219	0.98	-6.55	feruloyl CoA ortho-hydroxylase 1-like	Jatropha curcas	0	GO:0050589~leucocyanidin oxygenase activity	NA	NA
		Jc_105631595	MasterControl_20220	0.99	-5.42	feruloyl CoA ortho-hydroxylase 1-like		0
		Jc_105631723	MasterControl_20221	0.99	-4.92	feruloyl CoA ortho-hydroxylase 2-like		0
		Jc_105646584	MasterControl_51553	0.88	1.53	flavonol synthase/flavanone 3-hydroxylase-like		0.04	GO:0005506~iron ion binding;GO:0050589~leucocyanidin oxygenase activity	NA	NA
		Jc_105646584	MasterControl_51554	1	1.63	flavonol synthase/flavanone 3-hydroxylase-like		0.03
Leucoanthocyanidin dioxygenase, putative (EC 1.14.11.23)	8	Jc_105632723	MasterControl_36843	0.99	-2.75	protein SRG1-like	Jatropha curcas	0.01	GO:0045431~flavonol synthase activity	NA	NA
		Jc_105639011	MasterControl_7416	1	1.66	protein SRG1-like		0.03
		Jc_105639011	MasterControl_7417	0.97	1.61	protein SRG1-like		0.03
		Jc_105639011	MasterControl_7418	0.99	1.78	protein SRG1-like		0.02
		Jc_105639011	MasterControl_45849	0.99	1.58	protein SRG1-like		0.03
		Jc_105639011	MasterControl_45850	0.99	1.48	protein SRG1-like		0.04
		Jc_105639011	MasterControl_45851	0.92	1.64	protein SRG1-like		0.03
		Jc_105639011	MasterControl_45852	0.91	1.42	protein SRG1-like		0.05
Leucoanthocyanidin dioxygenase, putative (EC 1.14.11.23) (EC 1.14.11.9)	4	Jc_105646196	MasterControl_24489	1	-4.53	feruloyl CoA ortho-hydroxylase 2-like	Jatropha curcas	0	GO:0045431~flavonol synthase activity;GO:0045486~naringenin 3-dioxygenase activity	NA	NA
		Jc_105646195	MasterControl_28677	1	-5.32	feruloyl CoA ortho-hydroxylase 1-like		0
		Jc_105646195	MasterControl_28678	1	-5.49	feruloyl CoA ortho-hydroxylase 1-like		0
		Jc_105646195	MasterControl_28679	0.9	-4.99	feruloyl CoA ortho-hydroxylase 1-like		0
Light-inducible protein atls1, putative	2	Jc_105631082	MasterControl_36191	1	1.81	macrophage migration inhibitory factor homolog	Jatropha curcas	0.02	NA	NA	NA
		Jc_105648086	MasterControl_67277	1	-1.76	macrophage migration inhibitory factor homolog		0.02
Lignin-forming anionic peroxidase, putative (EC 1.11.1.7)	3	Jc_105640792	MasterControl_17548	1	-5.09	peroxidase 11	Jatropha curcas	0	GO:0020037~heme binding;GO:0046872~metal ion binding;GO:0004601~peroxidase activity	GO:0006979~response to oxidative stress	NA
		Jc_105634215	MasterControl_56767	1	2.41	lignin-forming anionic peroxidase-like		0.02
		Jc_105645866	MasterControl_58292	1	1.97	lignin-forming anionic peroxidase-like		0.02
Lipase	1	Jc_105637160	MasterControl_19297	1	-1.6	triacylglycerol lipase 1 isoform X1	Jatropha curcas	0.04	GO:0016788~hydrolase activity, acting on ester bonds	GO:0016042~lipid catabolic process	NA
Lipase (EC 3.1.1.3)	15	Jc_105631304	MasterControl_4211	0.9	-1.89	uncharacterized protein LOC105631304	Jatropha curcas	0.01	GO:0004806~triglyceride lipase activity	GO:0006629~lipid metabolic process	NA
		Jc_105631304	MasterControl_4218	0.91	-1.43	uncharacterized protein LOC105631304		0.05
		Jc_105631304	MasterControl_4213	0.87	-1.7	uncharacterized protein LOC105631304		0.02
		Jc_105631304	MasterControl_4212	0.88	-1.6	uncharacterized protein LOC105631304		0.03
		Jc_105631304	MasterControl_4214	0.99	-1.53	uncharacterized protein LOC105631304		0.04
		Jc_105631302	MasterControl_4215	1	-3.25	uncharacterized protein LOC105631302		0
		Jc_105631304	MasterControl_4217	0.87	-1.69	uncharacterized protein LOC105631304		0.03
		Jc_105631304	MasterControl_4219	0.94	-1.81	uncharacterized protein LOC105631304		0.02
		Jc_105631306	MasterControl_30837	1	-3.56	uncharacterized protein LOC105631306		0.01
		Jc_105631306	MasterControl_30838	1	-3.42	uncharacterized protein LOC105631306		0.01
		Jc_105631306	MasterControl_30839	1	-5.82	uncharacterized protein LOC105631306		0
		Jc_105631304	MasterControl_56806	0.94	-1.83	uncharacterized protein LOC105631304		0.01
		Jc_105631304	MasterControl_56807	0.94	-1.73	uncharacterized protein LOC105631304		0.02
		Jc_105631661	MasterControl_58906	1	1.58	uncharacterized protein LOC105631661		0.05
		Jc_105631302	MasterControl_60431	1	-2.22	uncharacterized protein LOC105631302		0
Lipid binding protein, putative	9	Jc_105649966	MasterControl_18642	0.98	-4.92	non-specific lipid-transfer protein-like protein At2g13820	Jatropha curcas	0	GO:0008289~lipid binding	GO:0006869~lipid transport	NA
		Jc_105639020	MasterControl_29220	1	-4.07	non-specific lipid-transfer protein-like protein At2g13820		0
		Jc_105630237	MasterControl_36315	1	-5.1	lipid transfer-like protein VAS		0
		Jc_105632014	MasterControl_42496	1	-5.37	non-specific lipid-transfer protein-like protein At2g13820		0	NA	NA	NA
		Jc_105631948	MasterControl_35211	1	-4.07	putative lipid-transfer protein DIR1		0.05
		Jc_105631629	MasterControl_6939	0.98	-3.25	proline-rich receptor-like protein kinase PERK2		0
		Jc_105649965	MasterControl_9893	0.95	-4.97	non-specific lipid-transfer protein-like protein At2g13820		0	GO:0008289~lipid binding	GO:0006869~lipid transport	NA
		Jc_105628079	MasterControl_16332	1	-2.45	protein ENHANCED DISEASE RESISTANCE 2 isoform X1		0.02	GO:0008289~lipid binding	NA	NA
		Jc_105628079	MasterControl_16333	0.76	-1.87	protein ENHANCED DISEASE RESISTANCE 2 isoform X2		0.05
Lipoxygenase (EC 1.13.11.-)	14	Jc_105631383	MasterControl_2931	1	-1.61	linoleate 13S-lipoxygenase 3-1, chloroplastic	Jatropha curcas	0.03	GO:0005506~iron ion binding;GO:0016165~lipoxygenase activity	GO:0031408~oxylipin biosynthetic process	NA
		Jc_105631383	MasterControl_2932	0.86	-3.53	linoleate 13S-lipoxygenase 3-1, chloroplastic		0.01
		Jc_105631383	MasterControl_2933	0.94	-1.65	linoleate 13S-lipoxygenase 3-1, chloroplastic		0.03
		Jc_105631383	MasterControl_2934	0.93	-1.59	linoleate 13S-lipoxygenase 3-1, chloroplastic		0.03
		Jc_105631383	MasterControl_2935	0.99	-1.57	linoleate 13S-lipoxygenase 3-1, chloroplastic		0.03
		Jc_105631383	MasterControl_2936	0.99	-1.68	linoleate 13S-lipoxygenase 3-1, chloroplastic		0.02
		Jc_105631383	MasterControl_2937	0.95	-1.71	linoleate 13S-lipoxygenase 3-1, chloroplastic		0.02
		Jc_105631383	MasterControl_2938	0.96	-1.5	linoleate 13S-lipoxygenase 3-1, chloroplastic		0.04
		Jc_105650487	MasterControl_1326	0.99	1.6	linoleate 13S-lipoxygenase 2-1, chloroplastic-like		0.05
		Jc_105650487	MasterControl_1328	0.95	1.61	linoleate 13S-lipoxygenase 2-1, chloroplastic-like		0.05
		Jc_105650487	MasterControl_1330	0.95	1.63	linoleate 13S-lipoxygenase 2-1, chloroplastic-like		0.05
		Jc_105650487	MasterControl_45269	0.99	1.56	linoleate 13S-lipoxygenase 2-1, chloroplastic-like		0.05
		Jc_105650487	MasterControl_45271	0.99	1.62	linoleate 13S-lipoxygenase 2-1, chloroplastic-like		0.05
		Jc_105650487	MasterControl_45272	0.99	1.73	linoleate 13S-lipoxygenase 2-1, chloroplastic-like		0.02
L-lactate dehydrogenase (EC 1.1.1.27)	2	Jc_105632247	MasterControl_38400	1	-2.49	L-lactate dehydrogenase B	Jatropha curcas	0	GO:0004459~L-lactate dehydrogenase activity	GO:0044262~cellular carbohydrate metabolic process;GO:0006096~glycolysis	GO:0005737~cytoplasm
		Jc_105632247	MasterControl_38401	1	-2.25	L-lactate dehydrogenase B		0.01
Long-chain acyl-CoA synthetase 4	1	Jc_105645675	MasterControl_1865	1	-2.75	long chain acyl-CoA synthetase 4-like	Jatropha curcas	0.02	GO:0003824~catalytic activity	NA	NA
Long-chain-alcohol oxidase (EC 1.1.3.20)	1	Jc_105632165	MasterControl_16398	1	-2.23	long-chain-alcohol oxidase FAO1	Jatropha curcas	0	GO:0050660~flavin adenine dinucleotide binding;GO:0046577~long-chain-alcohol oxidase activity	NA	GO:0016020~membrane
Long-chain-fatty-acid CoA ligase, putative (EC 6.2.1.3)	1	Jc_105641541	MasterControl_15432	1	-1.55	long chain acyl-CoA synthetase 8	Jatropha curcas	0.04	GO:0004467~long-chain fatty acid-CoA ligase activity	NA	NA
Lupeol synthase (EC 5.4.99.41)	4	Jc_105634775	MasterControl_23300	0.99	-1.65	uncharacterized protein LOC105634775	Jatropha curcas	0.04	GO:0042299~lupeol synthase activity	GO:0042335~cuticle development;GO:0019745~pentacyclic triterpenoid biosynthetic process	NA
		Jc_105634775	MasterControl_23301	0.98	-1.98	uncharacterized protein LOC105634775		0.02
		Jc_105634775	MasterControl_23302	0.94	-2.15	uncharacterized protein LOC105634775		0.01
		Jc_105634775	MasterControl_55184	0.81	1.91	uncharacterized protein LOC105634775		0.02
Lysosomal Pro-X carboxypeptidase, putative (EC 3.4.16.2)	2	Jc_105649686	MasterControl_13957	0.99	-4.88	lysosomal Pro-X carboxypeptidase-like	Jatropha curcas	0	GO:0004180~carboxypeptidase activity;GO:0008236~serine-type peptidase activity	GO:0006508~proteolysis	NA
		Jc_105627981	MasterControl_14351	0.99	-1.79	lysosomal Pro-X carboxypeptidase-like		0.03
Magnesium-protoporphyrin O-methyltransferase, putative (EC 2.1.1.11)	1	Jc_105648719	MasterControl_48270	1	1.51	magnesium protoporphyrin IX methyltransferase, chloroplastic	Jatropha curcas	0.04	GO:0046406~magnesium protoporphyrin IX methyltransferase activity	GO:0015995~chlorophyll biosynthetic process	NA
Malate transporter	3	Jc_105643328	MasterControl_25957	0.96	-3.61	aluminum-activated malate transporter 10	Jatropha curcas	0.03	NA	GO:0015743~malate transport	NA
		Jc_105650226	MasterControl_35950	1	-2.66	aluminum-activated malate transporter 8-like		0
		Jc_105645730	MasterControl_55968	1	3.01	aluminum-activated malate transporter 9-like		0.01
Malic enzyme	7	Jc_105637856	MasterControl_20125	0.99	-1.49	NADP-dependent malic enzyme	Jatropha curcas	0.05	GO:0051287~NAD binding;GO:0004471~malate dehydrogenase (decarboxylating) activity;GO:0046872~metal ion binding	GO:0006108~malate metabolic process	NA
		Jc_105637856	MasterControl_20126	0.96	-1.59	NADP-dependent malic enzyme		0.03
		Jc_105637856	MasterControl_28735	0.72	-1.54	NADP-dependent malic enzyme		0.05
		Jc_105637856	MasterControl_28733	0.91	-1.79	NADP-dependent malic enzyme		0.02
		Jc_105637856	MasterControl_28738	1	-1.73	NADP-dependent malic enzyme		0.03
		Jc_105637856	MasterControl_28739	0.93	-1.47	NADP-dependent malic enzyme		0.05
		Jc_105637856	MasterControl_54425	0.99	-1.55	NADP-dependent malic enzyme		0.04
MATE efflux family protein	18	Jc_105649348	MasterControl_30940	0.99	1.5	protein TRANSPARENT TESTA 12-like	Jatropha curcas	0.04	GO:0015297~antiporter activity;GO:0015238~drug transmembrane transporter activity	NA	GO:0016021~integral to membrane
		Jc_105638781	MasterControl_26391	1	-1.58	MATE efflux family protein 7-like		0.04
		Jc_105638781	MasterControl_26392	1	-2.1	MATE efflux family protein 7-like		0.01
		Jc_105638781	MasterControl_26393	1	-1.5	MATE efflux family protein 7-like		0.05
		Jc_105628492	MasterControl_22421	0.93	-2.19	MATE efflux family protein DTX1-like		0.01
		Jc_105628492	MasterControl_22422	0.95	-3.04	MATE efflux family protein DTX1-like		0
		Jc_105628492	MasterControl_22423	0.93	-3.44	MATE efflux family protein DTX1-like		0
		Jc_105628492	MasterControl_22424	0.93	-2.82	MATE efflux family protein DTX1-like		0
		Jc_105643663	MasterControl_40273	1	1.81	MATE efflux family protein 5		0.02
		Jc_105649344	MasterControl_22370	0.98	-4.36	protein TRANSPARENT TESTA 12-like		0
		Jc_105641208	MasterControl_33661	1	-2.45	MATE efflux family protein 5		0
		Jc_105628495	MasterControl_22488	1	-2.48	MATE efflux family protein DTX1-like isoform X1		0.03
		Jc_105648512	MasterControl_22806	1	-2.64	MATE efflux family protein LAL5		0.01
		Jc_105637850	MasterControl_15769	1	-3.43	MATE efflux family protein 9-like		0
		Jc_105646065	MasterControl_59137	0.96	-2.37	MATE efflux family protein LAL5-like		0.01
		Jc_105637850	MasterControl_15770	1	-3.31	MATE efflux family protein 9-like		0
		Jc_105649348	MasterControl_58982	0.95	1.55	protein TRANSPARENT TESTA 12-like		0.04
		Jc_105628492	MasterControl_53578	0.99	-2.78	MATE efflux family protein DTX1-like		0
Maturase K (Intron maturase)	2	Jc_7564826	MasterControl_37826	0.99	1.83	matK (chloroplast)	Jatropha curcas	0.02	GO:0003723~RNA binding	GO:0008380~RNA splicing;GO:0006397~mRNA processing;GO:0008033~tRNA processing	GO:0009507~chloroplast
		Jc_7564826	MasterControl_58517	0.99	1.88	matK (chloroplast)		0.02
Mavicyanin, putative	2	Jc_105632706	MasterControl_40526	1	-3.66	mavicyanin-like	Jatropha curcas	0.03	GO:0005507~copper ion binding;GO:0009055~electron carrier activity	NA	NA
		Jc_105642383	MasterControl_9689	1	-2.55	mavicyanin-like		0
Meiotic recombination protein dmc1, putative	1	Jc_105632050	MasterControl_53523	1	1.51	meiotic recombination protein DMC1 homolog	Jatropha curcas	0.04	GO:0005524~ATP binding;GO:0003677~DNA binding;GO:0008094~DNA-dependent ATPase activity	GO:0007131~reciprocal meiotic recombination	GO:0005634~nucleus
Metal ion binding protein, putative	8	Jc_105647976	MasterControl_50	1	-2.33	uncharacterized protein LOC105647976	Jatropha curcas	0	NA	NA	NA
		Jc_105648411	MasterControl_33917	1	-2.57	FK506-binding protein 4-like		0	GO:0046872~metal ion binding	GO:0030001~metal ion transport	NA
		Jc_105648411	MasterControl_33918	1	-2.35	FK506-binding protein 4-like		0.01
		Jc_105647977	MasterControl_66486	1	-1.91	uncharacterized protein LOC105647977		0.01	NA	NA	NA
		Jc_105647979	MasterControl_2242	1	-1.81	uncharacterized protein LOC105647979		0.02
		Jc_105647997	MasterControl_65372	0.7	-2.05	uncharacterized protein LOC105647997		0.01
		Jc_105647979	MasterControl_65373	0.99	-1.96	uncharacterized protein LOC105647979		0.01
		Jc_105647976	MasterControl_54036	1	-2.16	uncharacterized protein LOC105647976		0
Metalloendoproteinase 1, putative (EC 3.4.24.7)	3	Jc_105632371	MasterControl_34758	1	-2	metalloendoproteinase 1	Jatropha curcas	0.03	GO:0004222~metalloendopeptidase activity;GO:0008270~zinc ion binding	GO:0006508~proteolysis	GO:0031012~extracellular matrix
		Jc_105643134	MasterControl_32611	1	-5.41	metalloendoproteinase 1-like		0
		Jc_105649830	MasterControl_14365	1	-2.9	metalloendoproteinase 1-like		0
Methionine-tRNA synthetase, putative (EC 6.1.1.10)	1	Jc_105644372	MasterControl_23713	1	-1.87	probable methionine--tRNA ligase	Jatropha curcas	0.01	GO:0005524~ATP binding;GO:0004825~methionine-tRNA ligase activity	GO:0006431~methionyl-tRNA aminoacylation	GO:0005737~cytoplasm
Midasin	2	Jc_105631418	MasterControl_12417	1	-2.54	midasin	Jatropha curcas	0	GO:0005524~ATP binding;GO:0016887~ATPase activity	GO:0006461~protein complex assembly	GO:0005634~nucleus
		Jc_105631418	MasterControl_25978	0.99	-3.07	midasin		0.02
Mitochondrial carrier protein, putative	2	Jc_105648099	MasterControl_32088	1	2.14	mitoferrin-like	Jatropha curcas	0	NA	GO:0055085~transmembrane transport	GO:0016021~integral to membrane
		Jc_105648099	MasterControl_65291	0.99	2.03	mitoferrin-like		0.01
Mitochondrial dicarboxylate carrier protein, putative	1	Jc_105630691	MasterControl_46744	1	-2.59	mitochondrial uncoupling protein 5	Jatropha curcas	0.03	NA	GO:0006839~mitochondrial transport	GO:0016021~integral to membrane;GO:0031966~mitochondrial membrane
Mitogen-activated protein kinase	8	Jc_105628161	MasterControl_25809	1	-2.38	mitogen-activated protein kinase 3	Jatropha curcas	0	GO:0005524~ATP binding;GO:0004707~MAP kinase activity	NA	NA
		Jc_105628161	MasterControl_25810	1	-2.38	mitogen-activated protein kinase 3		0
		Jc_105628161	MasterControl_25811	1	-2.25	mitogen-activated protein kinase 3		0
		Jc_105639079	MasterControl_49112	0.97	1.56	MAP7 domain-containing protein 2-like		0.05	NA	NA	NA
		Jc_105639671	MasterControl_8651	1	-1.63	mitogen-activated protein kinase kinase kinase YODA isoform X1		0.03	GO:0005524~ATP binding;GO:0004672~protein kinase activity	NA	NA
		Jc_105639671	MasterControl_8652	1	-1.45	mitogen-activated protein kinase kinase kinase YODA isoform X1		0.05
		Jc_105639671	MasterControl_8653	0.99	-1.69	mitogen-activated protein kinase kinase kinase YODA isoform X1		0.03
		Jc_105639671	MasterControl_8654	1	-1.63	mitogen-activated protein kinase kinase kinase YODA isoform X2		0.03
Monooxygenase, putative (EC 1.14.13.8)	1	Jc_105644447	MasterControl_60456	1	2.19	probable indole-3-pyruvate monooxygenase YUCCA5	Jatropha curcas	0.01	GO:0004499~N,N-dimethylaniline monooxygenase activity;GO:0050661~NADP binding;GO:0050660~flavin adenine dinucleotide binding	NA	NA
Monovalent cation:proton antiporter, putative	4	Jc_105636369	MasterControl_3408	0.71	-2.29	cation/H(+) antiporter 20-like	Jatropha curcas	0	GO:0015299~solute:hydrogen antiporter activity	NA	GO:0016021~integral to membrane
		Jc_105636369	MasterControl_3409	0.73	-2.62	cation/H(+) antiporter 20-like		0
		Jc_105636369	MasterControl_62425	0.82	-2.81	cation/H(+) antiporter 20-like		0
		Jc_105636369	MasterControl_62426	0.73	-2.56	cation/H(+) antiporter 20-like		0
Multicopper oxidase, putative (EC 1.10.3.3)	8	Jc_105648603	MasterControl_22375	0.94	-1.64	monocopper oxidase-like protein SKS1	Jatropha curcas	0.04	GO:0008447~L-ascorbate oxidase activity;GO:0005507~copper ion binding	NA	NA
		Jc_105648603	MasterControl_22376	0.94	-1.63	monocopper oxidase-like protein SKS1		0.04
		Jc_105648603	MasterControl_22377	0.93	-1.96	monocopper oxidase-like protein SKS1		0.01
		Jc_105648603	MasterControl_22378	0.94	-1.54	monocopper oxidase-like protein SKS1		0.04
		Jc_105648603	MasterControl_22379	0.9	-1.98	monocopper oxidase-like protein SKS1		0.01
		Jc_105648603	MasterControl_22380	1	-2.63	monocopper oxidase-like protein SKS1		0
		Jc_105648603	MasterControl_22381	0.94	-1.7	monocopper oxidase-like protein SKS1		0.03
		Jc_105648603	MasterControl_57528	1	-1.51	monocopper oxidase-like protein SKS1		0.05
Multidrug resistance protein 1, 2, putative (EC 3.6.3.44)	6	Jc_105637834	MasterControl_9939	1	-6.06	putative ABC transporter B family member 8	Jatropha curcas	0	GO:0005524~ATP binding;GO:0008559~xenobiotic-transporting ATPase activity	NA	GO:0016021~integral to membrane
		Jc_105637834	MasterControl_9940	0.99	-6.32	putative ABC transporter B family member 8		0
		Jc_105637834	MasterControl_9941	0.98	-6.25	putative ABC transporter B family member 8		0
		Jc_105637834	MasterControl_9942	1	-6.3	putative ABC transporter B family member 8		0
		Jc_105637834	MasterControl_9943	1	-5.31	putative ABC transporter B family member 8		0
		Jc_105637834	MasterControl_9944	1	-5.46	putative ABC transporter B family member 8		0
Multidrug resistance-associated protein 1, 3 (Mrp1, 3), abc-transoprter, putative (EC 1.3.1.74)	3	Jc_105646034	MasterControl_7406	0.99	-3.85	ABC transporter C family member 10-like	Jatropha curcas	0	GO:0032440~2-alkenal reductase [NAD(P)] activity;GO:0005524~ATP binding;GO:0042626~ATPase activity, coupled to transmembrane movement of substances	NA	GO:0016021~integral to membrane
		Jc_105648379	MasterControl_4830	0.6	-3.38	ABC transporter C family member 10-like		0
		Jc_105646034	MasterControl_7407	0.95	-3.32	ABC transporter C family member 10-like		0
Multidrug resistance-associated protein 2, 6 (Mrp2, 6), abc-transoprter, putative (EC 1.3.1.74)	1	Jc_105633292	MasterControl_2125	0.92	-2.2	ABC transporter C family member 3-like	Jatropha curcas	0	GO:0032440~2-alkenal reductase [NAD(P)] activity;GO:0005524~ATP binding;GO:0042626~ATPase activity, coupled to transmembrane movement of substances	NA	GO:0016021~integral to membrane
Multidrug resistance-associated protein 2, 6 (Mrp2, 6), abc-transoprter, putative (EC 3.6.3.43) (EC 3.6.3.44)	2	Jc_105633292	MasterControl_2128	0.92	-2	ABC transporter C family member 3-like	Jatropha curcas	0.01	GO:0005524~ATP binding;GO:0015440~peptide-transporting ATPase activity;GO:0008559~xenobiotic-transporting ATPase activity	NA	GO:0016021~integral to membrane
		Jc_105633067	MasterControl_45825	1	-1.97	ABC transporter C family member 3-like isoform X1		0.01
Multiprotein-bridging factor, putative	1	Jc_105637697	MasterControl_42363	1	-2.48	multiprotein-bridging factor 1c	Jatropha curcas	0	GO:0043565~sequence-specific DNA binding	NA	NA
Mutt domain protein, putative (EC 3.6.1.22)	3	Jc_105641530	MasterControl_35563	0.99	-2.45	nudix hydrolase 7	Jatropha curcas	0.02	GO:0000210~NAD+ diphosphatase activity	NA	NA
		Jc_105641562	MasterControl_35565	1	-2.56	nitrile-specifier protein 5		0.04
		Jc_105637813	MasterControl_59613	1	4.42	nudix hydrolase 8-like isoform X1		0
Myosin heavy chain, clone, putative	1	Jc_105638830	MasterControl_24185	1	-2.34	microtubule-associated protein 70-5	Jatropha curcas	0.01	NA	GO:0007010~cytoskeleton organization	NA
Myosin binding protein	2	Jc_105640462	MasterControl_23770	1	-1.48	probable myosin-binding protein 5	Jatropha curcas	0.05	NA	NA	NA
		Jc_105634090	MasterControl_17626	1	-1.51	myosin-binding protein 2		0.04
N(2),N(2)-dimethylguanosine tRNA methyltransferase, putative (EC 2.1.1.32)	2	Jc_105649190	MasterControl_56001	1	2.01	tRNA (guanine(26)-N(2))-dimethyltransferase isoform X2	Jatropha curcas	0.03	GO:0003723~RNA binding;GO:0004809~tRNA (guanine-N2-)-methyltransferase activity	NA	NA
		Jc_105649190	MasterControl_56002	1	2.14	tRNA (guanine(26)-N(2))-dimethyltransferase isoform X1		0.01
N6-adenosine-methyltransferase 70 kDa subunit, putative (EC 2.1.1.62)	1	Jc_105645610	MasterControl_61691	0.93	-2.92	N6-adenosine-methyltransferase MT-A70-like	Jatropha curcas	0.03	GO:0016422~mRNA (2'-O-methyladenosine-N6-)-methyltransferase activity	NA	NA
N-acetyltransferase, putative	7	Jc_105632011	MasterControl_37518	1	-2.36	uncharacterized protein LOC105632011	Jatropha curcas	0.04	GO:0008080~N-acetyltransferase activity	NA	NA
		Jc_105647704	MasterControl_38523	1	1.53	uncharacterized protein LOC105647704		0.04
		Jc_105647704	MasterControl_38524	0.99	1.6	uncharacterized protein LOC105647704		0.03
		Jc_105647704	MasterControl_38525	1	1.65	uncharacterized protein LOC105647704		0.03
		Jc_105647704	MasterControl_38526	0.92	1.58	uncharacterized protein LOC105647704		0.03
		Jc_105647704	MasterControl_38527	0.99	1.52	uncharacterized protein LOC105647704		0.04
		Jc_105647704	MasterControl_50579	0.99	1.47	uncharacterized protein LOC105647704		0.05
NAD dependent epimerase/dehydratase, putative	4	Jc_105649996	MasterControl_38568	0.99	1.59	chloroplast stem-loop binding protein of 41 kDa a, chloroplastic	Jatropha curcas	0.05	NA	NA	NA
		Jc_105649996	MasterControl_38569	0.99	1.65	chloroplast stem-loop binding protein of 41 kDa a, chloroplastic		0.03
		Jc_105649996	MasterControl_60034	0.99	1.62	chloroplast stem-loop binding protein of 41 kDa a, chloroplastic		0.05
		Jc_105649996	MasterControl_60035	1	1.67	chloroplast stem-loop binding protein of 41 kDa a, chloroplastic		0.05
NAD(P)H-quinone oxidoreductase subunit 2, chloroplastic (EC 1.6.5.-) (NAD(P)H dehydrogenase, subunit 2) (NADH-plastoquinone oxidoreductase subunit 2)	1	Jc_7564781	MasterControl_50292	0.97	2.23	ndhB (chloroplast)	Jatropha curcas	0	GO:0008137~NADH dehydrogenase (ubiquinone) activity;GO:0048038~quinone binding	GO:0042773~ATP synthesis coupled electron transport;GO:0019684~photosynthesis, light reaction;GO:0006810~transport	GO:0009535~chloroplast thylakoid membrane;GO:0016021~integral to membrane
NAD(P)H-quinone oxidoreductase subunit K, chloroplastic (EC 1.6.5.-) (NAD(P)H dehydrogenase subunit K) (NADH-plastoquinone oxidoreductase subunit K)	1	Jc_7564864	MasterControl_65755	0.99	2.03	ndhK (chloroplast)	Jatropha curcas	0.02	GO:0051539~4 iron, 4 sulfur cluster binding;GO:0008137~NADH dehydrogenase (ubiquinone) activity;GO:0005506~iron ion binding;GO:0048038~quinone binding	GO:0019684~photosynthesis, light reaction;GO:0006810~transport	GO:0009535~chloroplast thylakoid membrane
NAD(P)H-quinone oxidoreductase subunit T, chloroplastic	3	Jc_105636994	MasterControl_64979	1	1.71	NAD(P)H-quinone oxidoreductase subunit T, chloroplastic	Jatropha curcas	0.03	NA	NA	NA
		Jc_105636994	MasterControl_64980	0.99	1.47	NAD(P)H-quinone oxidoreductase subunit T, chloroplastic		0.05
		Jc_105636994	MasterControl_64981	1	1.65	NAD(P)H-quinone oxidoreductase subunit T, chloroplastic		0.03
NADPH:quinone oxidoreductase, putative (EC 1.6.5.2)	1	Jc_105631229	MasterControl_18362	1	-1.65	NADPH:quinone oxidoreductase-like	Jatropha curcas	0.05	GO:0003955~NAD(P)H dehydrogenase (quinone) activity	NA	NA
Naphthoate synthase, putative (EC 4.1.3.36)	3	Jc_105644609	MasterControl_21444	0.99	1.44	1,4-dihydroxy-2-naphthoyl-CoA synthase, peroxisomal-like	Jatropha curcas	0.05	GO:0008935~1,4-dihydroxy-2-naphthoyl-CoA synthase activity	GO:0009234~menaquinone biosynthetic process	NA
		Jc_105644609	MasterControl_21445	0.99	1.71	1,4-dihydroxy-2-naphthoyl-CoA synthase, peroxisomal-like		0.03
		Jc_105644609	MasterControl_60166	1	1.71	1,4-dihydroxy-2-naphthoyl-CoA synthase, peroxisomal-like		0.02
Nicotianamine synthase, putative (EC 2.5.1.43)	1	Jc_105643528	MasterControl_8086	1	-2.7	nicotianamine synthase-like	Jatropha curcas	0	GO:0030410~nicotianamine synthase activity	GO:0030418~nicotianamine biosynthetic process	NA
Nitrate reductase	2	Jc_105638879	MasterControl_63157	0.99	1.76	nitrate reductase [NADH]-like	Jatropha curcas	0.05	GO:0009055~electron carrier activity;GO:0050660~flavin adenine dinucleotide binding;GO:0020037~heme binding;GO:0005506~iron ion binding;GO:0030151~molybdenum ion binding;GO:0043546~molybdopterin cofactor binding;GO:0046857~oxidoreductase activity, acting on other nitrogenous compounds as donors, with NAD or NADP as acceptor	GO:0042128~nitrate assimilation	NA
		Jc_105638879	MasterControl_64193	0.99	1.75	nitrate reductase [NADH]-like		0.04
Nitrate transporter, putative	5	Jc_105633905	MasterControl_33681	0.96	-4.28	protein NRT1/ PTR FAMILY 4.6-like	Jatropha curcas	0.03	GO:0005215~transporter activity	NA	GO:0016020~membrane
		Jc_105629728	MasterControl_43293	1	-2.72	protein NRT1/ PTR FAMILY 4.3		0.04
		Jc_105640490	MasterControl_55829	0.98	1.32	protein NRT1/ PTR FAMILY 4.6		0.05
		Jc_105640490	MasterControl_55830	1	1.6	protein NRT1/ PTR FAMILY 4.6		0.03
		Jc_105629728	MasterControl_57698	1	-1.41	protein NRT1/ PTR FAMILY 4.3		0.05
Nonspecific lipid-transfer protein, putative	1	Jc_105649964	MasterControl_40042	1	-5.11	non-specific lipid-transfer protein-like protein At2g13820	Jatropha curcas	0	GO:0008289~lipid binding	GO:0006869~lipid transport	NA
N-rich protein, putative	6	Jc_105645657	MasterControl_12141	1	-1.63	B2 protein	Jatropha curcas	0.03	NA	NA	NA
		Jc_105645657	MasterControl_12142	1	-1.47	B2 protein		0.05
		Jc_105645657	MasterControl_62018	1	-1.46	B2 protein		0.05
		Jc_105645657	MasterControl_62019	0.99	-1.46	B2 protein		0.05
		Jc_105645657	MasterControl_62020	0.99	-1.57	B2 protein		0.05
		Jc_105645657	MasterControl_62021	0.98	-1.5	B2 protein		0.05
Nuclear acid binding protein, putative	1	Jc_105649352	MasterControl_1206	1	-1.68	polyadenylate-binding protein RBP45B isoform X3	Jatropha curcas	0.03	GO:0003676~nucleic acid binding;GO:0000166~nucleotide binding	NA	NA
Nucleic acid binding protein, putative	7	Jc_105628926	MasterControl_498	0.89	-1.43	nucleolin 1-like isoform X1	Jatropha curcas	0.05	GO:0003676~nucleic acid binding;GO:0000166~nucleotide binding	NA	NA
		Jc_105628926	MasterControl_500	0.89	-1.61	nucleolin 1-like isoform X1		0.05
		Jc_105628215	MasterControl_28243	0.87	-4.02	zinc finger protein ZAT12		0	GO:0046872~metal ion binding	NA	NA
		Jc_105634206	MasterControl_46358	0.96	1.39	protein indeterminate-domain 5, chloroplastic		0.05	GO:0046872~metal ion binding;GO:0003676~nucleic acid binding	NA	NA
		Jc_105641708	MasterControl_14923	0.99	-1.58	KH domain-containing protein At4g18375 isoform X3		0.05	GO:0003723~RNA binding	NA	NA
		Jc_105635352	MasterControl_40392	1	-1.37	uncharacterized protein LOC105635352		0.05	GO:0003950~NAD+ ADP-ribosyltransferase activity;GO:0046872~metal ion binding	NA	NA
		Jc_105628215	MasterControl_56619	0.97	-4.51	zinc finger protein ZAT12		0	GO:0046872~metal ion binding	NA	NA
Nucleoside diphosphate kinase (EC 2.7.4.6)	2	Jc_105640241	MasterControl_15160	0.9	1.38	nucleoside diphosphate kinase 2, chloroplastic	Jatropha curcas	0.05	GO:0005524~ATP binding;GO:0004550~nucleoside diphosphate kinase activity	GO:0006241~CTP biosynthetic process;GO:0006183~GTP biosynthetic process;GO:0006228~UTP biosynthetic process	NA
		Jc_105640241	MasterControl_61504	0.99	1.34	nucleoside diphosphate kinase 2, chloroplastic		0.05
Nucleotide binding protein, putative	1	Jc_105642679	MasterControl_42891	1	-3.87	WD repeat-containing protein 6 isoform X2	Jatropha curcas	0.01	NA	NA	NA
Nudix hydrolase, putative (EC 5.3.3.2)	13	Jc_105630279	MasterControl_3634	1	-2.11	nudix hydrolase 3 isoform X1	Jatropha curcas	0.01	GO:0016787~hydrolase activity;GO:0004452~isopentenyl-diphosphate delta-isomerase activity	NA	NA
		Jc_105630279	MasterControl_3635	1	-2.58	nudix hydrolase 3 isoform X2		0
		Jc_105630279	MasterControl_3636	1	-2.15	nudix hydrolase 3 isoform X2		0
		Jc_105630279	MasterControl_3637	1	-1.85	nudix hydrolase 3 isoform X1		0.01
		Jc_105630279	MasterControl_3638	1	-2.62	nudix hydrolase 3 isoform X1		0
		Jc_105630279	MasterControl_3639	1	-1.91	nudix hydrolase 3 isoform X1		0.01
		Jc_105630279	MasterControl_3640	1	-1.82	nudix hydrolase 3 isoform X1		0.02
		Jc_105630279	MasterControl_3641	1	-2.23	nudix hydrolase 3 isoform X1		0
		Jc_105630279	MasterControl_3642	0.99	-2.02	nudix hydrolase 3 isoform X1		0.01
		Jc_105630279	MasterControl_3643	0.99	-2.43	nudix hydrolase 3 isoform X1		0
		Jc_105630279	MasterControl_50203	0.95	-1.6	nudix hydrolase 3 isoform X1		0.03
		Jc_105630279	MasterControl_50204	1	-1.68	nudix hydrolase 3 isoform X1		0.03
		Jc_105630279	MasterControl_50205	1	-1.87	nudix hydrolase 3 isoform X1		0.01
Nutrient reservoir, putative	2	Jc_105632916	MasterControl_61507	0.94	-5.27	12S seed storage globulin 1-like	Jatropha curcas	0	GO:0045735~nutrient reservoir activity	NA	NA
		Jc_105632916	MasterControl_61508	1	-1.99	12S seed storage globulin 1-like		0.01
OHP, putative	1	Jc_105636327	MasterControl_55432	0.79	1.44	high-light-induced protein, chloroplastic	Jatropha curcas	0.05	NA	NA	NA
Oligopeptidase, putative	3	Jc_105644746	MasterControl_55665	1	1.48	protein HHL1, chloroplastic	Jatropha curcas	0.05	NA	NA	NA
		Jc_105644746	MasterControl_55666	1	1.98	protein HHL1, chloroplastic		0.03
		Jc_105644746	MasterControl_55667	1	1.59	protein HHL1, chloroplastic		0.04
Oligopeptide transporter, putative	5	Jc_105629107	MasterControl_7619	0.98	-1.91	oligopeptide transporter 7-like	Jatropha curcas	0.03	NA	GO:0055085~transmembrane transport	NA
		Jc_105630845	MasterControl_57149	1	1.92	probable metal-nicotianamine transporter YSL7		0.04
		Jc_105645577	MasterControl_47138	0.99	2.29	metal-nicotianamine transporter YSL1		0
		Jc_105645577	MasterControl_47139	0.9	2.27	metal-nicotianamine transporter YSL1		0
		Jc_105645577	MasterControl_47140	1	2.22	metal-nicotianamine transporter YSL1		0
O-acyltransferase, putative	3	Jc_105640450	MasterControl_17744	0.98	-4.9	O-acyltransferase WSD1-like	Jatropha curcas	0	GO:0004144~diacylglycerol O-acyltransferase activity	GO:0045017~glycerolipid biosynthetic process	NA
		Jc_105640450	MasterControl_17745	0.88	-5	O-acyltransferase WSD1-like		0
		Jc_105646283	MasterControl_22360	0.99	-1.96	O-acyltransferase WSD1-like		0.03
O-methyltransferase, putative	1	Jc_105638108	MasterControl_59656	1	1.49	(S)-coclaurine N-methyltransferase	Jatropha curcas	0.05	NA	GO:0008610~lipid biosynthetic process	NA
O-methyltransferase, putative (EC 2.1.1.104)	2	Jc_105639727	MasterControl_42349	1	-1.66	caffeoyl-CoA O-methyltransferase 1-like	Jatropha curcas	0.03	GO:0042409~caffeoyl-CoA O-methyltransferase activity	NA	NA
		Jc_105637791	MasterControl_36262	1	-2.45	probable caffeoyl-CoA O-methyltransferase At4g26220		0.05
O-methyltransferase, putative (EC 2.1.1.146)	10	Jc_105646870	MasterControl_30294	1	-7.19	trans-resveratrol di-O-methyltransferase-like	Jatropha curcas	0	GO:0050630~(iso)eugenol O-methyltransferase activity	NA	NA
		Jc_105646868	MasterControl_33738	0.99	-6.87	trans-resveratrol di-O-methyltransferase-like		0
		Jc_105646869	MasterControl_8917	1	-1.44	trans-resveratrol di-O-methyltransferase-like		0.05
		Jc_105636475	MasterControl_13759	0.97	-6.88	trans-resveratrol di-O-methyltransferase-like		0
		Jc_105646968	MasterControl_41138	1	-2.12	(R,S)-reticuline 7-O-methyltransferase-like		0.02
		Jc_105646968	MasterControl_41139	1	-1.82	(R,S)-reticuline 7-O-methyltransferase-like		0.02
		Jc_105631639	MasterControl_16141	1	-2.9	(R,S)-reticuline 7-O-methyltransferase-like		0.02
		Jc_105644208	MasterControl_61706	0.91	1.79	(RS)-norcoclaurine 6-O-methyltransferase-like		0.05
		Jc_105644206	MasterControl_61708	0.97	1.97	3'-hydroxy-N-methyl-(S)-coclaurine 4'-O-methyltransferase-like		0.03
		Jc_105639548	MasterControl_61479	0.99	1.66	trans-resveratrol di-O-methyltransferase-like		0.03
O-methyltransferase, putative (EC 2.1.1.68)	5	Jc_105646969	MasterControl_8921	1	-1.58	anthranilate N-methyltransferase-like	Jatropha curcas	0.04	GO:0047763~caffeate O-methyltransferase activity	NA	NA
		Jc_105646969	MasterControl_8922	1	-1.78	anthranilate N-methyltransferase-like		0.02
		Jc_105646969	MasterControl_8919	1	-1.52	anthranilate N-methyltransferase-like		0.04
		Jc_105646969	MasterControl_8920	1	-1.45	anthranilate N-methyltransferase-like		0.05
		Jc_105646969	MasterControl_65791	1	-1.5	anthranilate N-methyltransferase-like		0.04
Organ-specific protein S2, putative	1	Jc_105650947	MasterControl_6772	0.85	-6.04	uncharacterized protein LOC105650947	Jatropha curcas	0	NA	NA	NA
Oxygen-evolving enhancer protein 3-1, chloroplast, putative	5	Jc_105632870	MasterControl_30681	0.99	1.84	photosynthetic NDH subunit of lumenal location 3, chloroplastic	Jatropha curcas	0.02	GO:0005509~calcium ion binding	GO:0015979~photosynthesis	GO:0019898~extrinsic to membrane;GO:0009654~oxygen evolving complex
		Jc_105632870	MasterControl_30682	0.98	1.58	photosynthetic NDH subunit of lumenal location 3, chloroplastic		0.04
		Jc_105632870	MasterControl_61701	1	1.71	photosynthetic NDH subunit of lumenal location 3, chloroplastic		0.02
		Jc_105632870	MasterControl_61702	0.77	1.66	photosynthetic NDH subunit of lumenal location 3, chloroplastic		0.04
		Jc_105632870	MasterControl_61703	1	1.84	photosynthetic NDH subunit of lumenal location 3, chloroplastic		0.02
Patellin-4, putative	1	Jc_105646174	MasterControl_54832	1	1.63	patellin-4-like	Jatropha curcas	0.03	GO:0005215~transporter activity	NA	GO:0016021~integral to membrane;GO:0005622~intracellular
Pectin acetylesterase, putative	1	Jc_105643391	MasterControl_31817	1	-1.82	pectin acetylesterase 11-like	Jatropha curcas	0.02	NA	NA	NA
Pectinesterase (EC 3.1.1.11)	15	Jc_105642557	MasterControl_26344	0.99	-2.39	probable pectinesterase/pectinesterase inhibitor 7	Jatropha curcas	0	GO:0045330~aspartyl esterase activity;GO:0004857~enzyme inhibitor activity;GO:0030599~pectinesterase activity	GO:0042545~cell wall modification;GO:0045490~pectin catabolic process	GO:0005618~cell wall
		Jc_105643313	MasterControl_28204	1	-4.91	probable pectinesterase 30		0
		Jc_105648599	MasterControl_16449	1	-8.02	probable pectinesterase/pectinesterase inhibitor 17		0
		Jc_105638008	MasterControl_42093	1	-5.26	putative pectinesterase 63		0
		Jc_105638008	MasterControl_42094	1	-4.45	putative pectinesterase 63		0.02
		Jc_105638004	MasterControl_7886	1	-2.02	pectinesterase		0.01
		Jc_105638004	MasterControl_7887	1	-1.94	pectinesterase		0.01
		Jc_105647823	MasterControl_15883	1	-1.45	probable pectinesterase/pectinesterase inhibitor 21		0.05
		Jc_105647823	MasterControl_15884	1	-3.59	probable pectinesterase/pectinesterase inhibitor 21		0
		Jc_105632266	MasterControl_62240	0.91	1.73	probable pectinesterase 68		0.02
		Jc_105632266	MasterControl_62241	0.98	1.92	probable pectinesterase 68		0.02
		Jc_105632266	MasterControl_62242	1	1.56	probable pectinesterase 68		0.04
		Jc_105642557	MasterControl_59136	1	-2.01	probable pectinesterase/pectinesterase inhibitor 7		0.01
		Jc_105629307	MasterControl_67270	1	2.42	probable pectinesterase/pectinesterase inhibitor 35		0.01
		Jc_105635078	MasterControl_41124	1	-1.79	pectinesterase 1-like		0.04	GO:0004857~enzyme inhibitor activity;GO:0030599~pectinesterase activity	NA	NA
Pectinesterase inhibitor, putative	3	Jc_105642556	MasterControl_10306	0.88	-2.59	pectinesterase inhibitor-like	Jatropha curcas	0.05	GO:0004857~enzyme inhibitor activity;GO:0030599~pectinesterase activity	NA	NA
		Jc_105642556	MasterControl_10307	0.69	-5.24	pectinesterase inhibitor-like		0
		Jc_105637219	MasterControl_1077	0.9	-1.93	probable pectinesterase/pectinesterase inhibitor 61		0.02
Pentatricopeptide repeat-containing protein, putative	10	Jc_105633926	MasterControl_4852	0.99	-2.03	uncharacterized protein LOC105633926	Jatropha curcas	0.01	NA	NA	NA
		Jc_105633926	MasterControl_4853	0.97	-1.76	uncharacterized protein LOC105633926		0.02
		Jc_105633926	MasterControl_36457	0.99	-1.82	uncharacterized protein LOC105633926		0.02
		Jc_105633926	MasterControl_40165	0.98	-2.15	uncharacterized protein LOC105633926		0
		Jc_105642156	MasterControl_6974	1	1.44	pentatricopeptide repeat-containing protein At5g02830, chloroplastic		0.05
		Jc_105644868	MasterControl_12178	0.86	-1.87	GDT1-like protein 4		0.01	NA	NA	GO:0016020~membrane
		Jc_105638132	MasterControl_13572	1	-1.85	pentatricopeptide repeat-containing protein At1g71460, chloroplastic		0.01	NA	NA	NA
		Jc_105642156	MasterControl_55543	0.94	1.46	pentatricopeptide repeat-containing protein At5g02830, chloroplastic		0.05
		Jc_105642156	MasterControl_55544	1	1.69	pentatricopeptide repeat-containing protein At5g02830, chloroplastic		0.03
		Jc_105642156	MasterControl_55545	0.97	1.52	pentatricopeptide repeat-containing protein At5g02830, chloroplastic		0.04
Peptide transporter, putative	3	Jc_105646686	MasterControl_13109	1	-1.92	protein NRT1/ PTR FAMILY 5.6	Jatropha curcas	0.01	GO:0005215~transporter activity	GO:0006857~oligopeptide transport	GO:0016021~integral to membrane
		Jc_105646686	MasterControl_13110	1	-1.71	protein NRT1/ PTR FAMILY 5.6		0.02
		Jc_105646686	MasterControl_13111	1	-1.93	protein NRT1/ PTR FAMILY 5.6		0.01
Peptidyl-prolyl cis-trans isomerase	8	Jc_105643984	MasterControl_38336	1	-1.58	uncharacterized protein LOC105643984 isoform X1	Jatropha curcas	0.04	GO:0003755~peptidyl-prolyl cis-trans isomerase activity	GO:0006457~protein folding	NA
		Jc_105629062	MasterControl_27521	1	2.23	peptidyl-prolyl cis-trans isomerase FKBP13, chloroplastic		0
		Jc_105631060	MasterControl_38888	1	1.52	peptidyl-prolyl cis-trans isomerase FKBP17-2, chloroplastic		0.05
		Jc_105635194	MasterControl_8049	0.87	1.68	peptidyl-prolyl cis-trans isomerase FKBP18, chloroplastic		0.03	GO:0016491~oxidoreductase activity;GO:0003755~peptidyl-prolyl cis-trans isomerase activity	GO:0006457~protein folding	NA
		Jc_105635194	MasterControl_8050	1	1.69	peptidyl-prolyl cis-trans isomerase FKBP18, chloroplastic		0.03
		Jc_105635194	MasterControl_8051	1	1.59	peptidyl-prolyl cis-trans isomerase FKBP18, chloroplastic		0.03
		Jc_105650912	MasterControl_58875	1	1.56	photosynthetic NDH subunit of lumenal location 4, chloroplastic		0.05	GO:0003755~peptidyl-prolyl cis-trans isomerase activity	GO:0006457~protein folding	NA
		Jc_105629744	MasterControl_51365	0.81	1.45	TMV resistance protein N-like		0.05	GO:0016491~oxidoreductase activity;GO:0003755~peptidyl-prolyl cis-trans isomerase activity	GO:0006457~protein folding	NA
Peptidyl-prolyl cis-trans isomerase (EC 5.2.1.8)	1	Jc_105642726	MasterControl_53447	0.85	1.48	peptidyl-prolyl cis-trans isomerase isoform X2	Jatropha curcas	0.05	GO:0003755~peptidyl-prolyl cis-trans isomerase activity	GO:0006457~protein folding	NA
Periplasmic beta-glucosidase, putative (EC 3.2.1.21)	1	Jc_105632608	MasterControl_17315	0.99	-1.46	lysosomal beta glucosidase-like	Jatropha curcas	0.05	GO:0008422~beta-glucosidase activity	GO:0005975~carbohydrate metabolic process	NA
Peroxidase 10, putative (EC 1.11.1.7)	3	Jc_105639671	MasterControl_8651	0.89	-1.88	peroxidase 10 isoform X3	Jatropha curcas	0.03	GO:0020037~heme binding;GO:0046872~metal ion binding;GO:0004601~peroxidase activity	GO:0006979~response to oxidative stress	NA
		Jc_105639671	MasterControl_8652	0.9	-2.23	peroxidase 10 isoform X3		0.01
		Jc_105639671	MasterControl_8653	0.99	-2.05	peroxidase 10 isoform X3		0.01
Peroxidase 2, putative (EC 1.11.1.7)	1	Jc_105648059	MasterControl_33089	1	-5.37	cationic peroxidase 1-like	Jatropha curcas	0	GO:0020037~heme binding;GO:0046872~metal ion binding;GO:0004601~peroxidase activity	GO:0006979~response to oxidative stress	NA
Peroxidase 24, putative (EC 1.11.1.7)	1	Jc_105631844	MasterControl_67601	0.96	2.27	peroxidase 24-like	Jatropha curcas	0.04	GO:0020037~heme binding;GO:0046872~metal ion binding;GO:0004601~peroxidase activity	GO:0006979~response to oxidative stress	NA
Peroxidase 39, putative (EC 1.11.1.7)	1	Jc_105645388	MasterControl_34434	1	-4.14	peroxidase 3-like	Jatropha curcas	0.05	GO:0020037~heme binding;GO:0046872~metal ion binding;GO:0004601~peroxidase activity	GO:0006979~response to oxidative stress	NA
Peroxidase 52, putative (EC 1.11.1.7)	2	Jc_105649210	MasterControl_18603	1	-2.25	peroxidase 4-like	Jatropha curcas	0.01	GO:0020037~heme binding;GO:0046872~metal ion binding;GO:0004601~peroxidase activity	GO:0006979~response to oxidative stress	NA
		Jc_105648060	MasterControl_35185	1	-2.64	cationic peroxidase 1-like		0
Peroxidase 53, putative (EC 1.11.1.7)	1	Jc_105646556	MasterControl_37219	1	-1.76	peroxidase A2-like	Jatropha curcas	0.03	GO:0020037~heme binding;GO:0046872~metal ion binding;GO:0004601~peroxidase activity	GO:0006979~response to oxidative stress	NA
Peroxidase 55, putative (EC 1.11.1.7)	1	Jc_105632488	MasterControl_20579	1	-4.11	peroxidase 55	Jatropha curcas	0	GO:0020037~heme binding;GO:0046872~metal ion binding;GO:0004601~peroxidase activity	GO:0006979~response to oxidative stress	NA
Peroxidase 72, putative (EC 1.11.1.7)	1	Jc_105633850	MasterControl_34482	0.67	-2.07	peroxidase 9	Jatropha curcas	0.01	GO:0020037~heme binding;GO:0046872~metal ion binding;GO:0004601~peroxidase activity	GO:0006979~response to oxidative stress	NA
Peroxidase, putative (EC 1.11.1.7)	1	Jc_105632194	MasterControl_16130	1	-4.52	peroxidase 24-like	Jatropha curcas	0	GO:0020037~heme binding;GO:0046872~metal ion binding;GO:0004601~peroxidase activity	GO:0006979~response to oxidative stress	NA
Peroxisomal biogenesis factor, putative	1	Jc_105648615	MasterControl_52826	1	1.56	peroxisomal membrane protein 11B	Jatropha curcas	0.03	NA	GO:0016559~peroxisome fission	GO:0005779~integral to peroxisomal membrane
Phosphatidate phosphatase (EC 3.1.3.4)	2	Jc_105636922	MasterControl_11730	1	-1.49	lipid phosphate phosphatase 2	Jatropha curcas	0.05	GO:0008195~phosphatidate phosphatase activity	NA	GO:0016020~membrane
		Jc_105636922	MasterControl_57430	1	-1.42	lipid phosphate phosphatase 2		0.05
Phosphatidylinositol n-acetylglucosaminyltransferase subunit p, putative	2	Jc_105634737	MasterControl_16401	1	-2.09	uncharacterized protein LOC105634737	Jatropha curcas	0.01	GO:0016757~transferase activity, transferring glycosyl groups	NA	NA
		Jc_105634737	MasterControl_16402	0.99	-2.32	uncharacterized protein LOC105634737		0
Phosphatidylinositol-4-phosphate 5-kinase, putative (EC 2.7.1.68)	1	Jc_105631228	MasterControl_24325	0.93	-1.56	phosphatidylinositol 4-phosphate 5-kinase 6 isoform X1	Jatropha curcas	0.04	GO:0016308~1-phosphatidylinositol-4-phosphate 5-kinase activity;GO:0005524~ATP binding	NA	NA
Phosphoenolpyruvate carboxykinase [ATP], putative (EC 4.1.1.49)	11	Jc_105639922	MasterControl_22439	0.99	-1.87	phosphoenolpyruvate carboxykinase [ATP]	Jatropha curcas	0.01	GO:0005524~ATP binding;GO:0016301~kinase activity;GO:0004612~phosphoenolpyruvate carboxykinase (ATP) activity	GO:0006094~gluconeogenesis	NA
		Jc_105639922	MasterControl_22440	0.99	-1.66	phosphoenolpyruvate carboxykinase [ATP]		0.03
		Jc_105639922	MasterControl_22441	0.99	-1.58	phosphoenolpyruvate carboxykinase [ATP]		0.03
		Jc_105639922	MasterControl_22442	0.99	-1.68	phosphoenolpyruvate carboxykinase [ATP]		0.03
		Jc_105639922	MasterControl_22443	1	-1.76	phosphoenolpyruvate carboxykinase [ATP]		0.02
		Jc_105639922	MasterControl_22444	1	-1.98	phosphoenolpyruvate carboxykinase [ATP]		0.01
		Jc_105639922	MasterControl_22445	0.99	-1.74	phosphoenolpyruvate carboxykinase [ATP]		0.02
		Jc_105639922	MasterControl_22446	0.99	-1.53	phosphoenolpyruvate carboxykinase [ATP]		0.04
		Jc_105639922	MasterControl_59527	1	-1.56	phosphoenolpyruvate carboxykinase [ATP]		0.04
		Jc_105639922	MasterControl_59528	1	-1.73	phosphoenolpyruvate carboxykinase [ATP]		0.02
		Jc_105639922	MasterControl_59529	0.99	-1.78	phosphoenolpyruvate carboxykinase [ATP]		0.02
Phosphoethanolamine n-methyltransferase, putative (EC 2.1.1.103)	4	Jc_105647162	MasterControl_1292	1	1.63	phosphoethanolamine N-methyltransferase 1-like	Jatropha curcas	0.03	GO:0000234~phosphoethanolamine N-methyltransferase activity	GO:0006656~phosphatidylcholine biosynthetic process	NA
		Jc_105647162	MasterControl_45720	1	1.66	phosphoethanolamine N-methyltransferase 1-like		0.03
		Jc_105647162	MasterControl_45721	0.99	1.56	phosphoethanolamine N-methyltransferase 1-like		0.04
		Jc_105647162	MasterControl_45722	1	1.67	phosphoethanolamine N-methyltransferase 1-like		0.03
Phosphofructokinase, putative (EC 2.7.1.90)	2	Jc_105632412	MasterControl_35880	0.89	1.56	pyrophosphate--fructose 6-phosphate 1-phosphotransferase subunit alpha-like isoform X7	Jatropha curcas	0.04	GO:0003872~6-phosphofructokinase activity;GO:0005524~ATP binding;GO:0047334~diphosphate-fructose-6-phosphate 1-phosphotransferase activity	GO:0006096~glycolysis	GO:0005945~6-phosphofructokinase complex
		Jc_105632412	MasterControl_35883	0.99	1.32	pyrophosphate--fructose 6-phosphate 1-phosphotransferase subunit alpha-like isoform X6		0.01
Phosphoglucomutase, putative (EC 5.4.2.8)	3	Jc_105634080	MasterControl_62184	1	2.12	uncharacterized protein LOC105634080 isoform X1	Jatropha curcas	0.01	GO:0004614~phosphoglucomutase activity	GO:0005975~carbohydrate metabolic process	NA
		Jc_105634080	MasterControl_62185	0.93	2.46	uncharacterized protein LOC105634080 isoform X1		0
		Jc_105634080	MasterControl_62186	0.97	1.93	uncharacterized protein LOC105634080 isoform X1		0.02
Phospholipase D (EC 3.1.4.4)	4	Jc_105628511	MasterControl_29656	0.97	-1.93	phospholipase D delta-like	Jatropha curcas	0.02	GO:0070290~NAPE-specific phospholipase D activity;GO:0005509~calcium ion binding;GO:0004630~phospholipase D activity	GO:0016042~lipid catabolic process;GO:0046470~phosphatidylcholine metabolic process	GO:0016020~membrane
		Jc_105628511	MasterControl_29657	0.99	-2.09	phospholipase D delta-like		0.01
		Jc_105645909	MasterControl_16244	1	-3.04	phospholipase D beta 1-like		0
		Jc_105645909	MasterControl_16245	1	-3.27	phospholipase D beta 1-like		0
Phospholipid-transporting ATPase, putative (EC 3.6.3.1)	9	Jc_105641946	MasterControl_5663	1	-1.63	putative phospholipid-transporting ATPase 9	Jatropha curcas	0.04	GO:0005524~ATP binding;GO:0019829~cation-transporting ATPase activity;GO:0000287~magnesium ion binding;GO:0004012~phospholipid-translocating ATPase activity	NA	GO:0016021~integral to membrane
		Jc_105632734	MasterControl_8422	1	-1.89	phospholipid-transporting ATPase 1		0.01
		Jc_105632734	MasterControl_8423	1	-2.04	phospholipid-transporting ATPase 1		0.01
		Jc_105632734	MasterControl_8424	1	-1.79	phospholipid-transporting ATPase 1		0.02
		Jc_105631435	MasterControl_9194	0.99	-1.68	putative phospholipid-transporting ATPase 4		0.02
		Jc_105631435	MasterControl_9195	1	-1.56	putative phospholipid-transporting ATPase 4		0.04
		Jc_105631435	MasterControl_9197	1	-1.74	putative phospholipid-transporting ATPase 4		0.02
		Jc_105631435	MasterControl_9198	0.95	-1.7	putative phospholipid-transporting ATPase 4		0.02
		Jc_105631435	MasterControl_50531	0.94	-1.6	putative phospholipid-transporting ATPase 4		0.04
Phosphoprotein phosphatase (EC 3.1.3.16)	2	Jc_105633329	MasterControl_915	0.84	-1.79	TMV resistance protein N-like isoform X3	Jatropha curcas	0.02	GO:0043531~ADP binding;GO:0004721~phosphoprotein phosphatase activity	GO:0006952~defense response;GO:0007165~signal transduction	NA
		Jc_105633396	MasterControl_66972	0.79	-2.28	TMV resistance protein N-like		0
Phosphoric diester hydrolase, putative	2	Jc_105633809	MasterControl_15837	0.98	-1.99	tubby-like F-box protein 5 isoform X1	Jatropha curcas	0.02	GO:0016787~hydrolase activity	NA	NA
		Jc_105633809	MasterControl_56192	0.99	-1.32	tubby-like F-box protein 5 isoform X1		0.05
Photosystem I P700 chlorophyll a apoprotein A1 (EC 1.97.1.12) (PSI-A) (PsaA)	1	Jc_7564856	MasterControl_40949	1	2.09	psaA (chloroplast)	Jatropha curcas	0.01	GO:0051539~4 iron, 4 sulfur cluster binding;GO:0016168~chlorophyll binding;GO:0009055~electron carrier activity;GO:0000287~magnesium ion binding;GO:0016491~oxidoreductase activity	GO:0015979~photosynthesis;GO:0018298~protein-chromophore linkage	GO:0009535~chloroplast thylakoid membrane;GO:0016021~integral to membrane;GO:0009522~photosystem I
Photosystem II CP43 chlorophyll apoprotein	1	Jc_7564849	MasterControl_46263	1	1.75	psbC (chloroplast)	Jatropha curcas	0.02	GO:0016168~chlorophyll binding;GO:0045156~electron transporter, transferring electrons within the cyclic electron transport pathway of photosynthesis activity	GO:0009772~photosynthetic electron transport in photosystem II;GO:0018298~protein-chromophore linkage	GO:0009535~chloroplast thylakoid membrane;GO:0016021~integral to membrane;GO:0030076~light-harvesting complex;GO:0009523~photosystem II
Photosystem II CP47 chlorophyll apoprotein	1	Jc_7564760	MasterControl_33449	1	1.44	psbB (chloroplast)	Jatropha curcas	0.05	GO:0016168~chlorophyll binding	GO:0009767~photosynthetic electron transport chain;GO:0018298~protein-chromophore linkage	GO:0009535~chloroplast thylakoid membrane;GO:0016021~integral to membrane;GO:0009523~photosystem II
Photosystem II stability/assembly factor HCF136, chloroplast, putative	1	Jc_105628928	MasterControl_47840	1	1.34	photosystem II stability/assembly factor HCF136, chloroplastic	Jatropha curcas	0.05	NA	NA	NA
Photosystem Q(B) protein	1	Jc_7564824	MasterControl_19684	0.99	2.63	psbA (chloroplast)	Jatropha curcas	0	GO:0045156~electron transporter, transferring electrons within the cyclic electron transport pathway of photosynthesis activity;GO:0046872~metal ion binding	GO:0009772~photosynthetic electron transport in photosystem II	GO:0009507~chloroplast;GO:0016021~integral to membrane;GO:0009523~photosystem II
Photosystem (II), PsbP	2	Jc_105641916	MasterControl_65458	1	1.59	psbP domain-containing protein 2, chloroplastic	Jatropha curcas	0.05	GO:0005509~calcium ion binding	GO:0015979~photosynthesis	GO:0019898~extrinsic to membrane;GO:0009654~oxygen evolving complex
		Jc_105639240	MasterControl_32410	0.87	1.98	psbP domain-containing protein 5, chloroplastic isoform X2		0.02	NA	NA	NA
Pirin, putative	1	Jc_105633043	MasterControl_11809	1	-1.63	pirin-like protein	Jatropha curcas	0.04	NA	NA	NA
Polcalcin Jun o, putative	1	Jc_105632789	MasterControl_33850	1	-2.42	putative calcium-binding protein CML19	Jatropha curcas	0.03	GO:0005509~calcium ion binding	NA	NA
Polyamine oxidase, putative (EC 1.5.3.11)	10	Jc_105640397	MasterControl_10382	0.91	-3.79	polyamine oxidase-like	Jatropha curcas	0	GO:0046592~polyamine oxidase activity	NA	NA
		Jc_105640397	MasterControl_10384	0.97	-3.25	polyamine oxidase-like		0
		Jc_105640397	MasterControl_10385	0.98	-4.33	polyamine oxidase-like		0
		Jc_105640397	MasterControl_10387	1	-1.81	polyamine oxidase-like		0.04
		Jc_105640397	MasterControl_10389	0.98	-3.55	polyamine oxidase-like		0
		Jc_105640396	MasterControl_10386	0.81	-2.49	polyamine oxidase-like		0
		Jc_105640396	MasterControl_10388	0.82	-2.56	polyamine oxidase-like		0.01
		Jc_105640396	MasterControl_10390	0.79	-2.4	polyamine oxidase-like		0
		Jc_105640396	MasterControl_59523	0.67	-2.42	polyamine oxidase-like		0
		Jc_105640396	MasterControl_59524	0.99	-1.83	polyamine oxidase-like		0.02
Phosphoribulokinase (EC 2.7.1.19)	2	Jc_105631767	MasterControl_28452	0.99	1.49	phosphoribulokinase, chloroplastic	Jatropha curcas	0.02	GO:0005524~ATP binding;GO:0008974~phosphoribulokinase activity	GO:0005975~carbohydrate metabolic process	NA
		Jc_105631767	MasterControl_67483	1	2.25	phosphoribulokinase, chloroplastic		0.05
Polygalacturonase non-catalytic subunit AroGP2, putative	10	Jc_105637767	MasterControl_3853	0.85	-5.68	BURP domain-containing protein 17-like isoform X1	Jatropha curcas	0	NA	NA	NA
		Jc_105648323	MasterControl_37152	0.98	-2.45	BURP domain-containing protein 5-like isoform X1		0.01
		Jc_105648817	MasterControl_35022	1	-5.84	BURP domain-containing protein 17-like		0
		Jc_105648817	MasterControl_35023	1	-5.66	BURP domain-containing protein 17-like		0
		Jc_105648817	MasterControl_65706	0.82	-6.04	BURP domain-containing protein 17-like		0
		Jc_105637767	MasterControl_3854	0.98	-5.55	BURP domain-containing protein 17-like isoform X2		0
		Jc_105648817	MasterControl_35024	0.99	-5.24	BURP domain-containing protein 17-like		0
		Jc_105637767	MasterControl_3855	0.97	-4.61	BURP domain-containing protein 17-like isoform X2		0
		Jc_105637767	MasterControl_3856	0.97	-4.94	BURP domain-containing protein 17-like isoform X2		0	GO:0003824~catalytic activity	NA	NA
		Jc_105637767	MasterControl_3857	0.97	-4.5	BURP domain-containing protein 17-like isoform X2		0
Polygalacturonase, putative (EC 3.2.1.15)	5	Jc_105648836	MasterControl_11780	1	-3.04	probable polygalacturonase	Jatropha curcas	0	GO:0004650~polygalacturonase activity	GO:0005975~carbohydrate metabolic process	GO:0005576~extracellular region
		Jc_105629564	MasterControl_16484	0.98	-2.12	probable polygalacturonase		0.01
		Jc_105629564	MasterControl_16485	0.99	-1.8	probable polygalacturonase		0.03
		Jc_105629564	MasterControl_16489	1	-2.65	probable polygalacturonase		0.03
		Jc_105629564	MasterControl_16490	0.99	-1.82	probable polygalacturonase		0.03
Polygalacturonase, putative (EC 3.2.1.67)	1	Jc_105644635	MasterControl_59438	1	3.25	polygalacturonase At1g48100	Jatropha curcas	0.05	GO:0047911~galacturan 1,4-alpha-galacturonidase activity;GO:0004650~polygalacturonase activity	GO:0005975~carbohydrate metabolic process	GO:0005576~extracellular region
Polyneuridine-aldehyde esterase, putative (EC 3.1.1.78)	3	Jc_105639648	MasterControl_25604	0.86	-1.87	salicylic acid-binding protein 2-like	Jatropha curcas	0.02	GO:0050529~polyneuridine-aldehyde esterase activity	NA	NA
		Jc_105639648	MasterControl_37008	0.99	-1.8	salicylic acid-binding protein 2-like		0.02
		Jc_105639645	MasterControl_22656	1	-1.98	methylesterase 3-like isoform X2		0.02
Polyubiquitin	2	Jc_105632160	MasterControl_40240	1	-1.46	polyubiquitin-B-like	Jatropha curcas	0.05	NA	NA	NA
		Jc_105632160	MasterControl_40241	1	-1.65	polyubiquitin-B-like		0.03
Potassium channel AKT1, putative	1	Jc_105639465	MasterControl_21900	1	-2.17	potassium channel AKT1-like	Jatropha curcas	0	GO:0005249~voltage-gated potassium channel activity	NA	GO:0016021~integral to membrane
Potassium channel KAT3, putative	3	Jc_105638291	MasterControl_14179	0.98	-5.07	potassium channel KAT3	Jatropha curcas	0	GO:0005249~voltage-gated potassium channel activity	NA	GO:0016021~integral to membrane
		Jc_105638291	MasterControl_14180	1	-5.31	potassium channel KAT3		0
		Jc_105638291	MasterControl_14181	0.98	-3.88	potassium channel KAT3		0
Potassium channel tetramerization domain-containing protein, putative	1	Jc_105645788	MasterControl_34693	1	-3.02	BTB/POZ domain-containing protein At5g41330	Jatropha curcas	0	NA	GO:0051260~protein homooligomerization	NA
Potassium transporter	2	Jc_105642481	MasterControl_30546	1	-2.07	potassium transporter 5-like	Jatropha curcas	0.01	GO:0015079~potassium ion transmembrane transporter activity	NA	GO:0016021~integral to membrane
		Jc_105646382	MasterControl_202	0.98	1.59	NF-X1-type zinc finger protein NFXL1		0.03	GO:0003676~nucleic acid binding;GO:0015079~potassium ion transmembrane transporter activity;GO:0003700~sequence-specific DNA binding transcription factor activity;GO:0008270~zinc ion binding	NA	GO:0016021~integral to membrane;GO:0005634~nucleus
Phytosulfokines, putative	2	Jc_105629452	MasterControl_14023	1	-2.42	putative phytosulfokines 6	Jatropha curcas	0.01	NA	GO:0008283~cell proliferation	GO:0005576~extracellular region
		Jc_105629452	MasterControl_67176	1	-2.39	putative phytosulfokines 6		0
Prenyl-dependent CAAX protease, putative	2	Jc_105630433	MasterControl_21685	0.99	1.63	uncharacterized protein LOC105630433	Jatropha curcas	0.05	GO:0008233~peptidase activity	GO:0006508~proteolysis	GO:0016020~membrane
		Jc_105630433	MasterControl_21686	0.98	1.61	uncharacterized protein LOC105630433		0.04
Probable terpene synthase 12 (EC 4.2.3.-)	7	Jc_105644031	MasterControl_54262	0.99	2.59	isoprene synthase, chloroplastic-like isoform X1	Jatropha curcas	0	GO:0000287~magnesium ion binding;GO:0010333~terpene synthase activity	NA	NA
		Jc_105644031	MasterControl_54263	1	2.5	isoprene synthase, chloroplastic-like isoform X1		0
		Jc_105644031	MasterControl_54264	1	2.24	isoprene synthase, chloroplastic-like isoform X1		0
		Jc_105644031	MasterControl_54265	1	2.46	isoprene synthase, chloroplastic-like isoform X1		0
		Jc_105644031	MasterControl_54266	1	2.58	isoprene synthase, chloroplastic-like isoform X1		0
		Jc_105644031	MasterControl_54267	1	2.7	isoprene synthase, chloroplastic-like isoform X1		0
		Jc_105644031	MasterControl_54268	1	2.45	isoprene synthase, chloroplastic-like isoform X1		0
Probable terpene synthase 13 (EC 4.2.3.-)	11	Jc_105649411	MasterControl_17747	0.89	1.43	probable terpene synthase 13	Jatropha curcas	0.05	GO:0000287~magnesium ion binding;GO:0010333~terpene synthase activity	NA	NA
		Jc_105649411	MasterControl_17748	0.93	1.6	probable terpene synthase 13		0.03
		Jc_105649411	MasterControl_17749	0.89	1.88	probable terpene synthase 13		0.01
		Jc_105649411	MasterControl_17750	0.92	1.69	probable terpene synthase 13		0.02
		Jc_105649411	MasterControl_17751	0.91	1.75	probable terpene synthase 13		0.02
		Jc_105649411	MasterControl_46886	0.98	1.5	probable terpene synthase 13		0.04
		Jc_105649411	MasterControl_46887	0.99	1.53	probable terpene synthase 13		0.04
		Jc_105649410	MasterControl_48637	0.96	1.69	probable terpene synthase 13		0.02
		Jc_105649411	MasterControl_46888	0.86	1.65	probable terpene synthase 13		0.03
		Jc_105649411	MasterControl_46889	0.97	1.68	probable terpene synthase 13		0.03
		Jc_105649411	MasterControl_46890	0.88	1.62	probable terpene synthase 13		0.03
Probable terpene synthase 2 (EC 4.2.3.-)	8	Jc_105635753	MasterControl_56701	0.98	1.79	probable terpene synthase 2	Jatropha curcas	0.03	GO:0000287~magnesium ion binding;GO:0010333~terpene synthase activity	NA	NA
		Jc_105635753	MasterControl_63918	0.98	3.17	probable terpene synthase 2		0.01
		Jc_105633233	MasterControl_67508	1	3	(-)-germacrene D synthase-like		0
		Jc_105629820	MasterControl_30054	0.81	-5.34	probable terpene synthase 4		0
		Jc_105629820	MasterControl_30055	1	-5	probable terpene synthase 4		0
		Jc_105629038	MasterControl_20734	0.99	-6.3	probable terpene synthase 8		0
		Jc_105641275	MasterControl_53914	0.97	3.78	probable terpene synthase 9		0
		Jc_105641275	MasterControl_53915	1	3.51	probable terpene synthase 9		0
Programmed cell death protein, putative	1	Jc_105648954	MasterControl_25998	1	-3.12	protein RRP5 homolog	Jatropha curcas	0.01	GO:0003723~RNA binding	NA	NA
Proline-rich protein	1	Jc_105646005	MasterControl_40635	0.98	-3.37	14 kDa proline-rich protein DC2.15-like precursor	Jatropha curcas	0	NA	NA	NA
Protein binding protein, putative	14	Jc_105628626	MasterControl_394	1	-1.45	splicing factor 3A subunit 2	Jatropha curcas	0.05	NA	NA	NA
		Jc_105628626	MasterControl_395	0.97	-1.54	splicing factor 3A subunit 2		0.04
		Jc_105628626	MasterControl_398	0.9	-2.52	splicing factor 3A subunit 2		0
		Jc_105633480	MasterControl_32351	1	1.86	BAG family molecular chaperone regulator 2-like		0.01
		Jc_105628195	MasterControl_16052	0.99	-3.5	exocyst complex component EXO70B1-like		0	NA	GO:0006887~exocytosis	GO:0000145~exocyst
		Jc_105635151	MasterControl_58885	1	-3.21	diacylglycerol kinase theta		0	GO:0047134~protein-disulfide reductase activity;GO:0008270~zinc ion binding	NA	NA
		Jc_105645303	MasterControl_14787	1	-2.71	uncharacterized protein LOC105645303 isoform X2		0.02	NA	NA	NA
		Jc_105645303	MasterControl_15817	1	-1.48	uncharacterized protein LOC105645303 isoform X1		0.05
		Jc_105644699	MasterControl_22723	1	-1.66	probable E3 ubiquitin-protein ligase XERICO		0.03	GO:0008270~zinc ion binding	NA	NA
		Jc_105630173	MasterControl_30045	0.93	-1.98	TMV resistance protein N-like		0.01	NA	GO:0006887~exocytosis	GO:0000145~exocyst
		Jc_105635151	MasterControl_58886	1	-3.31	diacylglycerol kinase theta		0	GO:0047134~protein-disulfide reductase activity;GO:0008270~zinc ion binding	NA	NA
		Jc_105628626	MasterControl_64337	1	-1.79	splicing factor 3A subunit 2		0.02	NA	NA	NA
		Jc_105628626	MasterControl_64338	1	-1.67	splicing factor 3A subunit 2		0.03
		Jc_105628626	MasterControl_64339	1	-1.6	splicing factor 3A subunit 2		0.04
Protein brittle-1, chloroplast, putative	1	Jc_105647463	MasterControl_7696	1	-1.61	probable mitochondrial adenine nucleotide transporter BTL3	Jatropha curcas	0.04	NA	GO:0055085~transmembrane transport	GO:0016021~integral to membrane
Protein CCC1, putative	2	Jc_105634149	MasterControl_46995	0.97	1.5	vacuolar iron transporter 1-like	Jatropha curcas	0.04	NA	NA	NA
		Jc_105634149	MasterControl_46996	1	1.5	vacuolar iron transporter 1-like		0.04
Protein COBRA, putative	3	Jc_105633255	MasterControl_4070	0.99	-1.99	COBRA-like protein 10	Jatropha curcas	0.01	NA	GO:0016049~cell growth;GO:0010215~cellulose microfibril organization	GO:0031225~anchored to membrane
		Jc_105643497	MasterControl_2664	1	-2.4	COBRA-like protein 7		0
		Jc_105643497	MasterControl_2665	1	-2.36	COBRA-like protein 7		0
Protein disulfide isomerase, putative (EC 2.4.1.119)	1	Jc_105645428	MasterControl_37101	0.97	-1.63	uncharacterized protein LOC105645428	Jatropha curcas	0.05	GO:0004579~dolichyl-diphosphooligosaccharide-protein glycotransferase activity;GO:0016853~isomerase activity	GO:0045454~cell redox homeostasis	NA
Protein FRIGIDA, putative	1	Jc_105647851	MasterControl_61129	1	4.25	FRIGIDA-like protein 5	Jatropha curcas	0.05	NA	NA	NA
Protein kinase APK1A, chloroplast, putative (EC 2.7.10.2)	2	Jc_105638069	MasterControl_32504	1	-2.32	putative receptor-like protein kinase At1g72540	Jatropha curcas	0.01	GO:0005524~ATP binding;GO:0004715~non-membrane spanning protein tyrosine kinase activity;GO:0004674~protein serine/threonine kinase activity	NA	NA
		Jc_105638069	MasterControl_32505	0.98	-2.19	putative receptor-like protein kinase At1g72540		0.03
Protein kinase APK1B, chloroplast, putative (EC 2.7.10.2)	8	Jc_105637968	MasterControl_30782	0.99	-4.1	serine/threonine-protein kinase At5g01020	Jatropha curcas	0	GO:0005524~ATP binding;GO:0004715~non-membrane spanning protein tyrosine kinase activity;GO:0004674~protein serine/threonine kinase activity	NA	NA
		Jc_105637968	MasterControl_30783	1	-4.15	serine/threonine-protein kinase At5g01020		0
		Jc_105637968	MasterControl_30784	1	-4.48	serine/threonine-protein kinase At5g01020		0
		Jc_105637968	MasterControl_30785	0.99	-4.19	serine/threonine-protein kinase At5g01020		0
		Jc_105637968	MasterControl_30786	1	-3.8	serine/threonine-protein kinase At5g01020		0
		Jc_105631386	MasterControl_23552	0.89	-3.47	putative receptor-like protein kinase At1g72540		0
		Jc_105631386	MasterControl_23553	0.95	-2.77	putative receptor-like protein kinase At1g72540		0
		Jc_105631386	MasterControl_23554	0.96	-2.42	putative receptor-like protein kinase At1g72540		0
Protein kinase, putative (EC 2.7.10.2)	21	Jc_105649727	MasterControl_1600	1	-2.82	serine/threonine-protein kinase HT1	Jatropha curcas	0	GO:0005524~ATP binding;GO:0004715~non-membrane spanning protein tyrosine kinase activity;GO:0004674~protein serine/threonine kinase activity	GO:0009966~regulation of signal transduction	NA
		Jc_105649727	MasterControl_1601	1	-2.4	serine/threonine-protein kinase HT1		0
		Jc_105649727	MasterControl_1602	1	-2.07	serine/threonine-protein kinase HT1		0.01
		Jc_105649727	MasterControl_1603	1	-1.84	serine/threonine-protein kinase HT1		0.01
		Jc_105649727	MasterControl_1604	1	-1.43	serine/threonine-protein kinase HT1		0.05
		Jc_105649727	MasterControl_1605	0.98	-2.03	serine/threonine-protein kinase HT1		0.01
		Jc_105649727	MasterControl_1606	1	-1.51	serine/threonine-protein kinase HT1		0.04
		Jc_105645035	MasterControl_30200	0.75	-2.77	serine/threonine-protein kinase CTR1 isoform X1		0	GO:0005524~ATP binding;GO:0016597~amino acid binding;GO:0004715~non-membrane spanning protein tyrosine kinase activity;GO:0004674~protein serine/threonine kinase activity	NA	NA
		Jc_105645035	MasterControl_30201	0.64	-3.25	serine/threonine-protein kinase CTR1 isoform X1		0
		Jc_105645035	MasterControl_30202	0.62	-3.18	serine/threonine-protein kinase CTR1 isoform X1		0
		Jc_105645035	MasterControl_30203	0.56	-3.07	serine/threonine-protein kinase CTR1 isoform X1		0.05
		Jc_105645035	MasterControl_30204	0.76	-2.92	serine/threonine-protein kinase CTR1 isoform X2		0
		Jc_105645035	MasterControl_30205	0.7	-3.62	serine/threonine-protein kinase CTR1 isoform X1		0
		Jc_105645035	MasterControl_30206	0.65	-2.79	serine/threonine-protein kinase CTR1 isoform X1		0.01
		Jc_105645035	MasterControl_30207	0.69	-3.41	serine/threonine-protein kinase CTR1 isoform X1		0
		Jc_105645035	MasterControl_30208	0.66	-3.39	serine/threonine-protein kinase CTR1 isoform X1		0
		Jc_105649727	MasterControl_60989	0.96	-1.45	serine/threonine-protein kinase HT1		0.05	GO:0005524~ATP binding;GO:0004715~non-membrane spanning protein tyrosine kinase activity;GO:0004674~protein serine/threonine kinase activity	GO:0009966~regulation of signal transduction	NA
		Jc_105649727	MasterControl_60985	0.98	-1.45	serine/threonine-protein kinase HT1		0.05
		Jc_105649727	MasterControl_60986	0.96	-1.66	serine/threonine-protein kinase HT1		0.03
		Jc_105649727	MasterControl_60987	0.97	-1.54	serine/threonine-protein kinase HT1		0.05
		Jc_105649727	MasterControl_60988	0.98	-1.9	serine/threonine-protein kinase HT1		0.01
Protein MKS1, putative	1	Jc_105629138	MasterControl_18520	1	-2.22	protein MKS1	Jatropha curcas	0.02	NA	NA	NA
Protein mrp, putative	2	Jc_105639271	MasterControl_51345	1	1.95	fe-S cluster assembly factor HCF101, chloroplastic	Jatropha curcas	0.02	GO:0005524~ATP binding	NA	NA
		Jc_105639271	MasterControl_51346	0.95	1.47	fe-S cluster assembly factor HCF101, chloroplastic		0.05
Proline rich kinase	2	Jc_105631745	MasterControl_43884	0.97	-3.83	proline-rich receptor-like protein kinase PERK2	Jatropha curcas	0	NA	NA	NA
		Jc_105638252	MasterControl_35012	0.86	-4.8	putative proline-rich receptor-like protein kinase PERK11		0.01
Protein phosphatase 2c, putative (EC 3.1.3.16)	39	Jc_105628255	MasterControl_29642	1	-1.72	probable protein phosphatase 2C 4	Jatropha curcas	0.02	GO:0004721~phosphoprotein phosphatase activity	NA	NA
		Jc_105637928	MasterControl_30607	1	-2.24	probable protein phosphatase 2C 74		0.01
		Jc_105649936	MasterControl_20945	0.99	-1.83	uncharacterized protein LOC105649936		0.04	GO:0005524~ATP binding;GO:0004721~phosphoprotein phosphatase activity;GO:0004674~protein serine/threonine kinase activity	NA	NA
		Jc_105649936	MasterControl_20946	0.99	-2.1	uncharacterized protein LOC105649936		0.01
		Jc_105649936	MasterControl_20947	0.99	-2.36	uncharacterized protein LOC105649936		0.01
		Jc_105649936	MasterControl_20948	0.99	-1.78	uncharacterized protein LOC105649936		0.04
		Jc_105635203	MasterControl_5377	1	-1.69	probable protein phosphatase 2C 27 isoform X1		0.05	GO:0046872~metal ion binding;GO:0004722~protein serine/threonine phosphatase activity	GO:0006470~protein dephosphorylation	NA
		Jc_105646907	MasterControl_7746	1	-1.95	probable protein phosphatase 2C 58		0.01	GO:0004721~phosphoprotein phosphatase activity	NA	NA
		Jc_105646907	MasterControl_7747	1	-2.22	probable protein phosphatase 2C 58		0
		Jc_105646907	MasterControl_7748	0.89	-1.96	probable protein phosphatase 2C 58		0.01
		Jc_105646907	MasterControl_7749	1	-2.16	probable protein phosphatase 2C 58		0
		Jc_105646907	MasterControl_7750	1	-2.55	probable protein phosphatase 2C 58		0
		Jc_105646907	MasterControl_7751	1	-1.97	probable protein phosphatase 2C 58		0.01
		Jc_105646907	MasterControl_55272	1	-2.05	probable protein phosphatase 2C 58		0.01
		Jc_105639610	MasterControl_1098	0.99	-1.51	probable protein phosphatase 2C 25		0.05	GO:0046872~metal ion binding;GO:0004722~protein serine/threonine phosphatase activity	GO:0006470~protein dephosphorylation	NA
		Jc_105639610	MasterControl_1099	1	-1.5	probable protein phosphatase 2C 25		0.05
		Jc_105639610	MasterControl_1100	0.99	-1.79	probable protein phosphatase 2C 25		0.02
		Jc_105650748	MasterControl_8986	0.99	-2.16	probable protein phosphatase 2C 63		0
		Jc_105650748	MasterControl_8987	0.99	-2.78	probable protein phosphatase 2C 63		0.01
		Jc_105650748	MasterControl_8988	1	-2.11	probable protein phosphatase 2C 63		0.01
		Jc_105650748	MasterControl_8989	1	-2.64	probable protein phosphatase 2C 63		0
		Jc_105650748	MasterControl_8990	1	-1.93	probable protein phosphatase 2C 63		0.01
		Jc_105637616	MasterControl_9572	0.98	-1.64	probable protein phosphatase 2C 39		0.03	GO:0004721~phosphoprotein phosphatase activity	NA	NA
		Jc_105645939	MasterControl_29067	1	-2.62	probable protein phosphatase 2C 25		0	GO:0046872~metal ion binding;GO:0004722~protein serine/threonine phosphatase activity	GO:0006470~protein dephosphorylation	NA
		Jc_105645939	MasterControl_29068	1	-2.64	probable protein phosphatase 2C 25		0
		Jc_105645939	MasterControl_29069	0.92	-2.39	probable protein phosphatase 2C 25		0
		Jc_105645939	MasterControl_29070	1	-2.47	probable protein phosphatase 2C 25		0
		Jc_105642672	MasterControl_1742	1	-1.46	probable protein phosphatase 2C 49		0.05	GO:0004721~phosphoprotein phosphatase activity	NA	NA
		Jc_105642672	MasterControl_1743	1	-1.48	probable protein phosphatase 2C 49		0.05	GO:0046872~metal ion binding;GO:0004722~protein serine/threonine phosphatase activity	GO:0006470~protein dephosphorylation	NA
		Jc_105636292	MasterControl_16823	1	-2.81	probable protein phosphatase 2C 4 isoform X1		0	GO:0004721~phosphoprotein phosphatase activity	NA	NA
		Jc_105642672	MasterControl_62778	0.99	-1.6	probable protein phosphatase 2C 49		0.03
		Jc_105642672	MasterControl_62779	1	-1.4	probable protein phosphatase 2C 49		0.06	GO:0046872~metal ion binding;GO:0004722~protein serine/threonine phosphatase activity	GO:0006470~protein dephosphorylation	NA
		Jc_105644696	MasterControl_58687	1	2.16	probable protein phosphatase 2C 14		0.01
		Jc_105639610	MasterControl_1099	1	-1.44	probable protein phosphatase 2C 25		0.05
		Jc_105636292	MasterControl_63983	0.98	-2.69	probable protein phosphatase 2C 4 isoform X1		0.01	GO:0004721~phosphoprotein phosphatase activity	NA	NA
		Jc_105643477	MasterControl_50889	0.94	1.52	probable protein phosphatase 2C 34		0.04
		Jc_105643477	MasterControl_50890	1	1.83	probable protein phosphatase 2C 34		0.01
		Jc_105643477	MasterControl_50891	1	1.47	probable protein phosphatase 2C 34		0.05
		Jc_105649935	MasterControl_61147	1	-1.56	probable protein phosphatase 2C 51		0.05	GO:0005524~ATP binding;GO:0004721~phosphoprotein phosphatase activity;GO:0004674~protein serine/threonine kinase activity	NA	NA
Protein phosphatase, putative (EC 3.1.3.16)	5	Jc_105633656	MasterControl_6005	0.99	-2.72	probable protein phosphatase 2C 12	Jatropha curcas	0.04	GO:0004721~phosphoprotein phosphatase activity	NA	NA
		Jc_105640960	MasterControl_6829	0.97	1.84	protein phosphatase 2C 57		0.02	GO:0046872~metal ion binding;GO:0004722~protein serine/threonine phosphatase activity	GO:0006470~protein dephosphorylation	NA
		Jc_105640960	MasterControl_45204	0.99	1.65	protein phosphatase 2C 57		0.03
		Jc_105640960	MasterControl_45205	1	1.49	protein phosphatase 2C 57		0.05
		Jc_105642061	MasterControl_49498	0.97	-1.53	probable protein phosphatase 2C 15 isoform X3		0.04	GO:0004721~phosphoprotein phosphatase activity	NA	NA
Protein phosphatase-2c, putative (EC 3.1.3.16)	8	Jc_105646972	MasterControl_19918	0.99	-1.51	probable protein phosphatase 2C 52	Jatropha curcas	0.04	GO:0004721~phosphoprotein phosphatase activity	NA	NA
		Jc_105646972	MasterControl_19919	0.96	-1.47	probable protein phosphatase 2C 52		0.05
		Jc_105646972	MasterControl_19920	1	-1.63	probable protein phosphatase 2C 52		0.03
		Jc_105646972	MasterControl_19921	1	-1.82	probable protein phosphatase 2C 52		0.01
		Jc_105638380	MasterControl_17418	0.91	-2.73	probable protein phosphatase 2C 72		0
		Jc_105638380	MasterControl_17419	1	-2.97	probable protein phosphatase 2C 72		0
		Jc_105646972	MasterControl_63429	0.93	-1.48	probable protein phosphatase 2C 52		0.05
		Jc_105646972	MasterControl_63430	1	-1.45	probable protein phosphatase 2C 52		0.05
Protein yippee-like	1	Jc_105642813	MasterControl_38190	1	-3.34	protein yippee-like At4g27745	Jatropha curcas	0.03	NA	NA	NA
Proteinase inhibitor	17	Jc_105635567	MasterControl_31349	0.99	3.27	proteinase inhibitor-like	Jatropha curcas	0	GO:0004867~serine-type endopeptidase inhibitor activity	GO:0009611~response to wounding	NA
		Jc_105635567	MasterControl_31350	0.84	2.91	proteinase inhibitor-like		0
		Jc_105635567	MasterControl_31351	0.92	3.68	proteinase inhibitor-like		0
		Jc_105635567	MasterControl_31352	0.84	2.45	proteinase inhibitor-like		0
		Jc_105635567	MasterControl_31353	1	3.25	proteinase inhibitor-like		0.01
		Jc_105629994	MasterControl_21211	1	4.55	inhibitor of trypsin and hageman factor-like		0
		Jc_105635567	MasterControl_44975	0.81	3.18	proteinase inhibitor-like		0
		Jc_105635567	MasterControl_44976	0.73	2.21	proteinase inhibitor-like		0.01
		Jc_105635567	MasterControl_44977	0.75	3.27	proteinase inhibitor-like		0
		Jc_105635567	MasterControl_44978	0.75	3.28	proteinase inhibitor-like		0
		Jc_105635567	MasterControl_44979	0.77	3.27	proteinase inhibitor-like		0
		Jc_105635567	MasterControl_44980	0.73	2.62	proteinase inhibitor-like		0
		Jc_105635569	MasterControl_43381	0.68	2.22	inhibitor of trypsin and hageman factor-like		0
		Jc_105635567	MasterControl_44981	0.75	2.52	proteinase inhibitor-like		0
		Jc_105650490	MasterControl_46272	0.72	4.92	inhibitor of trypsin and hageman factor-like, partial		0
		Jc_105635569	MasterControl_1182	0.69	3.42	inhibitor of trypsin and hageman factor-like		0.01
		Jc_105629994	MasterControl_55703	1	4.38	inhibitor of trypsin and hageman factor-like		0
Purine permease, putative	3	Jc_105650795	MasterControl_9598	0.97	-3.62	nucleobase-ascorbate transporter 4	Jatropha curcas	0	GO:0005215~transporter activity	GO:0055085~transmembrane transport	GO:0016020~membrane
		Jc_105650795	MasterControl_9599	1	-3.57	nucleobase-ascorbate transporter 4		0
		Jc_105650795	MasterControl_9600	0.99	-3.67	nucleobase-ascorbate transporter 4		0
Purine transporter, putative	1	Jc_105636762	MasterControl_35268	1	-2.59	probable purine permease 4	Jatropha curcas	0.04	NA	NA	GO:0016021~integral to membrane
Purple acid phosphatase, putative (EC 3.1.3.2)	1	Jc_105639067	MasterControl_34036	1	-6.09	purple acid phosphatase 2 isoform X1	Jatropha curcas	0	GO:0003993~acid phosphatase activity;GO:0046872~metal ion binding	NA	NA
Putative 1-deoxy-D-xylulose 5-phosphate synthase	4	Jc_105641710	MasterControl_32584	1	-2.23	probable 1-deoxy-D-xylulose-5-phosphate synthase 2, chloroplastic	Jatropha curcas	0.01	GO:0008661~1-deoxy-D-xylulose-5-phosphate synthase activity	GO:0016114~terpenoid biosynthetic process	NA
		Jc_105641710	MasterControl_32585	1	-2.47	probable 1-deoxy-D-xylulose-5-phosphate synthase 2, chloroplastic		0.01
		Jc_105641710	MasterControl_32586	1	-2.12	probable 1-deoxy-D-xylulose-5-phosphate synthase 2, chloroplastic		0.01
		Jc_105641710	MasterControl_32587	1	-2.01	probable 1-deoxy-D-xylulose-5-phosphate synthase 2, chloroplastic		0.02
Pyruvate, phosphate dikinase, chloroplast, putative (EC 2.7.9.1)	2	Jc_105631868	MasterControl_45503	0.99	1.55	pyruvate, phosphate dikinase, chloroplastic	Jatropha curcas	0.04	GO:0005524~ATP binding;GO:0016301~kinase activity;GO:0050242~pyruvate, phosphate dikinase activity	GO:0006090~pyruvate metabolic process	NA
		Jc_105631868	MasterControl_45504	1	1.47	pyruvate, phosphate dikinase, chloroplastic		0.05
Putative uncharacterized protein	480	Jc_105639692	MasterControl_7802	1	-1.63	uncharacterized membrane protein At3g27390	Jatropha curcas	0.03	NA	NA	NA
		Jc_105640939	MasterControl_36210	0.96	-2.19	uncharacterized protein		0
		Jc_105644975	MasterControl_4600	0.45	-2.91	uncharacterized protein		0
		Jc_105648304	MasterControl_18012	0.99	-2.53	uncharacterized protein		0
		Jc_105647275	MasterControl_16403	1	-2.38	uncharacterized protein		0.02
		Jc_105645786	MasterControl_30622	0.99	-1.91	uncharacterized protein		0.01
		Jc_105645786	MasterControl_62785	1	1.84	uncharacterized protein		0.01
		Jc_105647269	MasterControl_31124	1	-1.71	uncharacterized protein		0.02
		Jc_105637882	MasterControl_19330	1	-1.65	uncharacterized protein		0.04
		Jc_105645055	MasterControl_19432	0.98	-2.5	uncharacterized protein		0
		Jc_105645055	MasterControl_19433	1	-1.82	uncharacterized protein		0.02
		Jc_105649842	MasterControl_61578	1	1.82	uncharacterized protein		0.01
		Jc_105637838	MasterControl_19587	1	-1.74	uncharacterized protein		0.02
		Jc_105638554	MasterControl_19728	1	-2.64	uncharacterized protein		0
		Jc_105643966	MasterControl_13253	1	-4.53	uncharacterized protein		0
		Jc_105649058	MasterControl_36103	1	-2.27	uncharacterized protein		0
		Jc_105644796	MasterControl_36724	0.93	-2.96	uncharacterized protein		0
		Jc_105644796	MasterControl_36725	0.99	-1.99	uncharacterized protein		0.02
		Jc_105647490	MasterControl_13865	1	-1.85	uncharacterized protein		0.01			GO:0016021~integral to membrane
		Jc_105628496	MasterControl_28991	1	-3.08	uncharacterized protein		0		NA	NA
		Jc_105630678	MasterControl_39603	1	1.67	uncharacterized protein		0.03
		Jc_105648828	MasterControl_36298	1	-2.94	uncharacterized protein		0.01
		Jc_105638654	MasterControl_31687	0.56	-3.29	uncharacterized protein		0	GO:0003676~nucleic acid binding;GO:0008270~zinc ion binding
		Jc_105639235	MasterControl_21167	0.88	-2.34	uncharacterized protein		0.01	NA
		Jc_105639235	MasterControl_21168	0.98	-2.51	uncharacterized protein		0.01
		Jc_105639235	MasterControl_21169	0.94	-2.1	uncharacterized protein		0.01
		Jc_105629321	MasterControl_34557	1	-1.76	uncharacterized protein		0.05
		Jc_105629321	MasterControl_34558	1	-1.64	uncharacterized protein		0.05
		Jc_105645955	MasterControl_40129	1	-1.57	uncharacterized protein		0.05
		Jc_105645955	MasterControl_40130	1	-1.59	uncharacterized protein		0.04
		Jc_105635147	MasterControl_38541	1	-2.38	uncharacterized protein		0
		Jc_105643350	MasterControl_21164	0.98	-1.99	uncharacterized protein		0.04
		Jc_105643350	MasterControl_21165	0.98	-2.13	uncharacterized protein		0.05
		Jc_105632280	MasterControl_21245	0.89	-2.14	uncharacterized protein		0.03
		Jc_105628283	MasterControl_22858	1	1.6	uncharacterized protein		0.03		GO:0006457~protein folding;GO:0015031~protein transport
		Jc_105649549	MasterControl_21698	1	-1.73	uncharacterized protein		0.04		NA
		Jc_105644025	MasterControl_40070	1	-1.61	uncharacterized protein		0.03
		Jc_105647449	MasterControl_26537	1	-2.59	uncharacterized protein		0
		Jc_105647449	MasterControl_26538	1	-2.06	uncharacterized protein		0.02
		Jc_105647449	MasterControl_26539	0.99	-2.33	uncharacterized protein		0.01
		Jc_105647449	MasterControl_26540	1	-2.32	uncharacterized protein		0.01
		Jc_105647449	MasterControl_26541	1	-1.87	uncharacterized protein		0.03
		Jc_105629437	MasterControl_38656	1	1.64	uncharacterized protein		0.04
		Jc_105649174	MasterControl_3685	0.99	-1.94	uncharacterized protein		0.01
		Jc_105649174	MasterControl_3686	0.99	-2.02	uncharacterized protein		0.01
		Jc_105633060	MasterControl_32598	1	2.04	uncharacterized protein		0.01
		Jc_105633060	MasterControl_32599	0.98	1.87	uncharacterized protein		0.02
		Jc_105633060	MasterControl_32600	1	1.78	uncharacterized protein		0.02
		Jc_105629931	MasterControl_31734	1	1.42	uncharacterized protein		0.05
		Jc_105642100	MasterControl_36553	1	1.81	uncharacterized protein		0.02
		Jc_105649639	MasterControl_30715	0.98	-2.14	uncharacterized protein		0.02
		Jc_105649639	MasterControl_30716	1	-2.3	uncharacterized protein		0
		Jc_105632369	MasterControl_26433	1	-3.46	uncharacterized protein		0
		Jc_105637744	MasterControl_35975	0.94	-5.04	uncharacterized protein		0
		Jc_105632779	MasterControl_4308	1	-1.53	uncharacterized protein		0.04
		Jc_105630692	MasterControl_41177	0.98	-2.17	uncharacterized protein		0.03
		Jc_105649702	MasterControl_41669	1	-2.35	uncharacterized protein		0.01
		Jc_105641556	MasterControl_40999	1	-5.28	uncharacterized protein		0
		Jc_105633273	MasterControl_37953	0.99	1.88	uncharacterized protein		0.02
		Jc_105631402	MasterControl_34480	0.99	1.56	uncharacterized protein		0.04
		Jc_105650470	MasterControl_58544	1	1.57	uncharacterized protein		0.04
		Jc_105637914	MasterControl_4733	1	-3.38	uncharacterized protein		0
		Jc_105631843	MasterControl_33905	1	-2.06	uncharacterized protein		0.05
		Jc_105649501	MasterControl_38676	1	-3.59	uncharacterized protein		0.01
		Jc_105632422	MasterControl_34146	1	-3.36	uncharacterized protein		0
		Jc_105629665	MasterControl_5274	1	-2.23	uncharacterized protein		0.01
		Jc_105629665	MasterControl_5275	1	-1.82	uncharacterized protein		0.02
		Jc_105629665	MasterControl_5276	1	-2.28	uncharacterized protein		0
		Jc_105646517	MasterControl_40497	1	1.89	uncharacterized protein		0.03
		Jc_105633903	MasterControl_41043	1	-3.75	uncharacterized protein		0.02
		Jc_105628765	MasterControl_759	1	-3.09	uncharacterized protein		0
		Jc_105630397	MasterControl_42727	0.9	2.44	uncharacterized protein		0.05
		Jc_105633812	MasterControl_35667	1	-2.6	uncharacterized protein		0
		Jc_105633812	MasterControl_35668	0.95	-2.47	uncharacterized protein		0
		Jc_105633812	MasterControl_35669	1	-2.24	uncharacterized protein		0
		Jc_105633812	MasterControl_35670	0.99	-2.55	uncharacterized protein		0
		Jc_105633812	MasterControl_35671	1	-2.4	uncharacterized protein		0
		Jc_105646581	MasterControl_6367	1	-3.07	uncharacterized protein		0
		Jc_105646581	MasterControl_6368	1	-2.82	uncharacterized protein		0
		Jc_105647859	MasterControl_6354	1	-5.9	uncharacterized protein		0
		Jc_105647859	MasterControl_6355	1	-6.07	uncharacterized protein		0
		Jc_105647859	MasterControl_6356	0.79	-6.46	uncharacterized protein		0
		Jc_105647859	MasterControl_6357	1	-6.44	uncharacterized protein		0
		Jc_105647584	MasterControl_6888	0.91	1.69	uncharacterized protein		0.03
		Jc_105647584	MasterControl_6889	1	1.7	uncharacterized protein		0.02
		Jc_105645738	MasterControl_6990	1	-2.28	uncharacterized protein		0
		Jc_105650690	MasterControl_59192	0.84	-2.14	uncharacterized protein		0.01
		Jc_105638955	MasterControl_7101	1	-1.61	uncharacterized protein		0.03
		Jc_105644655	MasterControl_7677	0.99	-1.75	uncharacterized protein		0.02
		Jc_105628278	MasterControl_16222	0.35	-1.54	uncharacterized protein		0.04
		Jc_105640179	MasterControl_5149	1	-2.45	uncharacterized protein		0
		Jc_105640179	MasterControl_57048	1	-2.58	uncharacterized protein		0
		Jc_105642609	MasterControl_16487	1	-3.77	uncharacterized protein		0
		Jc_105649695	MasterControl_11758	0.98	-2.76	uncharacterized protein		0
		Jc_105628278	MasterControl_16622	0.35	1.52	uncharacterized protein		0.04
		Jc_105639457	MasterControl_12198	0.95	-2.72	uncharacterized protein		0.05
		Jc_105639457	MasterControl_12199	0.94	-3.34	uncharacterized protein		0.01
		Jc_105639457	MasterControl_12200	0.96	-2.62	uncharacterized protein		0.02
		Jc_105639457	MasterControl_12201	0.99	-1.56	uncharacterized protein		0.05	GO:0008270~zinc ion binding
		Jc_105638304	MasterControl_12934	0.64	-3.34	uncharacterized protein		0	NA
		Jc_105644232	MasterControl_13069	1	-5.22	uncharacterized protein		0
		Jc_105646926	MasterControl_38604	0.99	-2.45	uncharacterized protein		0
		Jc_105646926	MasterControl_38605	0.99	-2.47	uncharacterized protein		0
		Jc_105646926	MasterControl_38606	0.99	-2.88	uncharacterized protein		0
		Jc_105629380	MasterControl_17237	0.99	-1.6	uncharacterized protein		0.04
		Jc_105633926	MasterControl_4852	0.95	-2.51	uncharacterized protein		0
		Jc_105633926	MasterControl_4853	0.99	-2.98	uncharacterized protein		0
		Jc_105633926	MasterControl_4854	0.99	-2.78	uncharacterized protein		0
		Jc_105643266	MasterControl_13587	0.94	-1.56	uncharacterized protein		0.04
		Jc_105645576	MasterControl_32831	1	-2.45	uncharacterized protein		0
		Jc_105642009	MasterControl_35372	1	-1.98	uncharacterized protein		0.01
		Jc_105642009	MasterControl_35373	0.87	-2.08	uncharacterized protein		0.01
		Jc_105642009	MasterControl_35374	1	-1.99	uncharacterized protein		0.01
		Jc_105642009	MasterControl_35375	1	-2.17	uncharacterized protein		0
		Jc_105646282	MasterControl_13861	1	1.45	uncharacterized protein		0.05
		Jc_105634192	MasterControl_29658	1	-1.99	uncharacterized protein		0.03
		Jc_105634192	MasterControl_29659	1	-1.75	uncharacterized protein		0.02
		Jc_105640143	MasterControl_2193	1	-1.57	uncharacterized protein		0.04
		Jc_105640143	MasterControl_2194	1	-1.59	uncharacterized protein		0.05
		Jc_105642673	MasterControl_31211	0.9	1.54	uncharacterized protein		0.04
		Jc_105644105	MasterControl_23643	0.99	-2.06	uncharacterized protein		0.01
		Jc_105644105	MasterControl_23644	1	-2.29	uncharacterized protein		0
		Jc_105649843	MasterControl_22858	1	-1.61	uncharacterized protein		0.04
		Jc_105633680	MasterControl_36204	1	-3.36	uncharacterized protein		0
		Jc_105644390	MasterControl_2388	1	-1.6	uncharacterized protein		0.03
		Jc_105633066	MasterControl_35893	1	-1.47	uncharacterized protein		0.05
		Jc_105635597	MasterControl_41266	1	-2.49	uncharacterized protein		0.01
		Jc_105630094	MasterControl_8403	1	-3.03	uncharacterized protein		0.02
		Jc_105644231	MasterControl_16863	1	-5.47	uncharacterized protein		0		GO:0009405~pathogenesis	GO:0005576~extracellular region
		Jc_105630515	MasterControl_29899	1	1.64	uncharacterized protein		0.03		NA	NA
		Jc_105630515	MasterControl_29900	1	1.71	uncharacterized protein		0.02
		Jc_105640177	MasterControl_16664	1	-1.64	uncharacterized protein		0.04	GO:0008080~N-acetyltransferase activity;GO:0008270~zinc ion binding
		Jc_105643510	MasterControl_4461	1	-2.88	uncharacterized protein		0	NA
		Jc_105642051	MasterControl_27615	1	2.12	uncharacterized protein		0.03
		Jc_105632875	MasterControl_66465	1	1.48	uncharacterized protein		0.05
		Jc_105631182	MasterControl_65369	0.95	1.64	uncharacterized protein		0.05
		Jc_105631182	MasterControl_65370	1	1.56	uncharacterized protein		0.04
		Jc_105636686	MasterControl_66680	1	1.55	uncharacterized protein		0.04
		Jc_105639108	MasterControl_63061	1	1.49	uncharacterized protein		0.04
		Jc_105633812	MasterControl_35667	1	-2.67	uncharacterized protein		0
		Jc_105633812	MasterControl_35668	1	-2.46	uncharacterized protein		0
		Jc_105636099	MasterControl_66927	1	1.67	uncharacterized protein		0.02
		Jc_105633060	MasterControl_32598	0.97	2.23	uncharacterized protein		0.03
		Jc_105633060	MasterControl_32599	1	2.57	uncharacterized protein		0
		Jc_105640143	MasterControl_60091	1	-1.73	uncharacterized protein		0.02
		Jc_105629655	MasterControl_10484	0.32	2.42	uncharacterized protein		0.05
		Jc_105636896	MasterControl_57716	1	-2.61	uncharacterized protein		0
		Jc_105630864	MasterControl_61970	1	1.73	uncharacterized protein		0.02
		Jc_105647545	MasterControl_67920	1	1.54	uncharacterized protein		0.04
		Jc_105644161	MasterControl_65584	1	1.61	uncharacterized protein		0.04
		Jc_105644161	MasterControl_65585	1	1.71	uncharacterized protein		0.02
		Jc_105642159	MasterControl_66517	1	1.79	uncharacterized protein		0.02
		Jc_105647275	MasterControl_61161	1	-2.28	uncharacterized protein		0.01
		Jc_105638700	MasterControl_41845	1	1.52	uncharacterized protein		0.05
		Jc_105637044	MasterControl_62155	1	2.61	uncharacterized protein		0		GO:0009405~pathogenesis	GO:0005576~extracellular region
		Jc_105649714	MasterControl_35624	0.99	-3.98	uncharacterized protein		0		NA	NA
		Jc_105642100	MasterControl_36553	1	1.73	uncharacterized protein		0.02
		Jc_105632534	MasterControl_38163	1	1.97	uncharacterized protein		0.01	GO:0016788~hydrolase activity, acting on ester bonds	GO:0006505~GPI anchor metabolic process;GO:0006886~intracellular protein transport	NA
		Jc_105632534	MasterControl_38164	1	1.6	uncharacterized protein		0.03
		Jc_105632534	MasterControl_60727	0.86	1.51	uncharacterized protein		0.05
		Jc_105632534	MasterControl_60728	0.93	1.59	uncharacterized protein		0.03
		Jc_105632534	MasterControl_60729	1	1.49	uncharacterized protein		0.05
		Jc_105632534	MasterControl_60730	0.97	1.49	uncharacterized protein		0.04
		Jc_105632534	MasterControl_60731	1	1.45	uncharacterized protein		0.05
		Jc_105649195	MasterControl_50281	1	1.88	uncharacterized protein		0.01	GO:0003677~DNA binding;GO:0008270~zinc ion binding	GO:0045893~positive regulation of transcription, DNA-dependent	GO:0005634~nucleus
		Jc_105649195	MasterControl_50282	1	1.84	uncharacterized protein		0.01
		Jc_105649195	MasterControl_50283	1	2.05	uncharacterized protein		0.01
		Jc_105641219	MasterControl_20645	1	1.89	uncharacterized protein		0.01	NA	NA	NA
		Jc_105629495	MasterControl_41737	1	1.5	uncharacterized protein		0.05
		Jc_105633273	MasterControl_54086	1	1.73	uncharacterized protein		0.03
		Jc_105643537	MasterControl_16155	0.99	1.72	uncharacterized protein		0.05	GO:0051536~iron-sulfur cluster binding
		Jc_105643537	MasterControl_50792	0.89	1.68	uncharacterized protein		0.05
		Jc_105647859	MasterControl_50862	1	-6.5	uncharacterized protein		0	NA
		Jc_105643966	MasterControl_66821	1	-4.4	uncharacterized protein		0
		Jc_105641510	MasterControl_34553	0.93	1.64	uncharacterized protein		0.03
		Jc_105648312	MasterControl_22476	0.61	2.16	uncharacterized protein		0.03	GO:0016491~oxidoreductase activity
		Jc_105648312	MasterControl_51477	0.97	1.75	uncharacterized protein		0.03
		Jc_105648312	MasterControl_51478	0.96	1.66	uncharacterized protein		0.04
		Jc_105648312	MasterControl_51479	0.97	1.63	uncharacterized protein		0.05
		Jc_105648312	MasterControl_51480	0.97	1.68	uncharacterized protein		0.04
		Jc_105648312	MasterControl_51481	0.79	1.56	uncharacterized protein		0.05
		Jc_105643555	MasterControl_51976	1	1.54	uncharacterized protein		0.04	NA
		Jc_105630515	MasterControl_60610	1	1.64	uncharacterized protein		0.05
		Jc_105630515	MasterControl_60611	1	2.16	uncharacterized protein		0.01
		Jc_105647584	MasterControl_53079	1	1.67	uncharacterized protein		0.04
		Jc_105647584	MasterControl_53077	1	1.54	uncharacterized protein		0.04
		Jc_105629501	MasterControl_18128	1	1.54	uncharacterized protein		0.04
		Jc_105638638	MasterControl_67407	1	1.58	uncharacterized protein		0.03
		Jc_105633194	MasterControl_55182	1	1.64	uncharacterized protein		0.03
		Jc_105649449	MasterControl_53134	1	1.47	uncharacterized protein		0.05
		Jc_105639996	MasterControl_53172	1	3.42	uncharacterized protein		0.01
		Jc_105637718	MasterControl_58943	0.99	1.5	uncharacterized protein		0.04
		Jc_105628694	MasterControl_56484	0.99	1.42	uncharacterized protein		0.05
		Jc_105635691	MasterControl_61230	1	1.63	uncharacterized protein		0.03
		Jc_105640637	MasterControl_61358	0.85	1.66	uncharacterized protein		0.03
		Jc_105640637	MasterControl_61359	1	1.56	uncharacterized protein		0.05
		Jc_105650327	MasterControl_54134	1	-3.41	uncharacterized protein		0
		Jc_105643738	MasterControl_54342	1	1.8	uncharacterized protein		0.05
		Jc_105649842	MasterControl_61577	0.94	1.65	uncharacterized protein		0.03
		Jc_105649842	MasterControl_61576	0.99	1.75	uncharacterized protein		0.02
		Jc_105646282	MasterControl_60314	1	1.58	uncharacterized protein		0.04
		Jc_105641237	MasterControl_11043	1	1.5	uncharacterized protein		0.04
		Jc_105635819	MasterControl_54841	1	-2.01	uncharacterized protein		0.01
		Jc_105644899	MasterControl_62588	0.98	1.75	uncharacterized protein		0.03
		Jc_105630678	MasterControl_45094	0.99	1.79	uncharacterized protein		0.02
		Jc_105628207	MasterControl_55394	1	2.15	uncharacterized protein		0.03
		Jc_105628207	MasterControl_55395	1	1.69	uncharacterized protein		0.04
		Jc_105635245	MasterControl_34946	0.99	-2.19	uncharacterized protein At1g04910		0.05
		Jc_105628658	MasterControl_40622	1	-1.97	uncharacterized protein At1g04910		0.01
		Jc_105628658	MasterControl_40623	0.97	-1.79	uncharacterized protein At1g04910		0.02
		Jc_105628658	MasterControl_40624	1	-2.2	uncharacterized protein At1g04910		0
		Jc_105628658	MasterControl_40625	0.99	-2.35	uncharacterized protein At1g04910		0
		Jc_105628658	MasterControl_40626	1	-1.93	uncharacterized protein At1g04910		0.01
		Jc_105635289	MasterControl_17168	1	-3.2	uncharacterized protein At1g76070		0
[truncated: 813 more rows]
