# Supplementary material for: Molecular insights into photosynthesis and carbohydrate metabolism in Jatropha curcas grown under elevated CO2 using transcriptome sequencing and assembly
Source: Sci Rep. 2017 Sep 11;7:11066. doi: 10.1038/s41598-017-11312-y (PMC5593950; doi:10.1038/s41598-017-11312-y)
Supplement: Supplementary file 6 — Supplementary Table S7 [file 41598_2017_11312_MOESM6_ESM.xls]

## Sheet: Sheet1
Supplementary Table S7. List of differentially regulated transcription factors belonging to different transcription factor families identified in Jatropha curcas leaves after one year of elevated CO2 treatment. Differential expression was considered if the adjusted p-value by false discovery rate (FDR) ≤0.01, and if the log2 fold change ≤-1.00 or ≥1.00 (elevated versus ambient). [*The gene IDs we…
AP2/ERF
Description	Gene ID*	Unigene ID	Transcript length	% Similarity (Blastx)	log2fold change	P-value
AP2/ERF super family protein	105647302	MasterControl_691	3042	0.99	1.54	0.02
	105647302	MasterControl_692	1431	1	1.63	0
	105646903	MasterControl_46368	2001	1	2.61	0
	105650691	MasterControl_9125	2951	1	-1.94	0.01
	105650691	MasterControl_9126	2827	1	-2.16	0
	105650691	MasterControl_9128	3541	1	-1.75	0.02
	105650691	MasterControl_9129	3286	1	-1.96	0.01
	105650691	MasterControl_9130	2847	1	-1.74	0.02
ERF/AP2 domain-containing transcription factor	105630926	MasterControl_52253	1328	1	-1.47	0.05
Ethylene-responsive element binding protein 2	105638000	MasterControl_11162	963	1	-3.89	0
Ethylene-responsive transcription factor, putative	105632315	MasterControl_26689	1275	1	-2.24	0
	105632316	MasterControl_26690	1847	1	-3.17	0
	105643372	MasterControl_34414	707	0.99	-3.56	0.04
	105630807	MasterControl_29329	3452	1	-1.55	0.04
	105630807	MasterControl_29330	3031	1	-1.51	0.04
	105638001	MasterControl_5568	1395	1	-4.26	0
	105633175	MasterControl_67175	1304	0.96	2.42	0.02
	105642565	MasterControl_21538	1646	0.99	-2.21	0
	105642565	MasterControl_21539	1555	1	-2.41	0
	105629835	MasterControl_18471	1199	1	-3.59	0
	105629835	MasterControl_21131	989	0.8	-1.96	0.01
	105629835	MasterControl_55012	869	0.7	-2.19	0
	105648516	MasterControl_22616	1508	0.82	-2.99	0
	105648516	MasterControl_22617	1625	1	-2.9	0
	105640479	MasterControl_32361	822	0.92	-4.86	0
	105645682	MasterControl_14409	1629	1	-1.51	0.05
	105640479	MasterControl_71715	285	1	-3.84	0
bHLH
Description	Gene ID*	Unigene ID	Transcript length	% Similarity (Blastx)	log2fold change	P-value
Transcription factor bHLH111	105634210	MasterControl_31538	1545	1	-2.24	0.01
Transcription factor bHLH68	105634633	MasterControl_40216	1112	0.85	-5.18	0
Transcription factor bHLH92	105632090	MasterControl_33585	1278	1	-3.35	0
	105632090	MasterControl_33586	1651	0.98	-3.38	0
	105632090	MasterControl_33587	1527	0.99	-3.57	0
	105630661	MasterControl_37262	1186	1	-3.38	0
Transcription factorbHLH74	105630806	MasterControl_6390	3015	1	-1.59	0.04
	105630806	MasterControl_6393	3527	0.99	-1.55	0.04
Transcription factor bHLH79	105649806	MasterControl_15047	1951	1	1.82	0.01
	105649806	MasterControl_15048	1435	0.99	1.94	0.01
Transcription factor bHLH118	105645913	MasterControl_62754	1170	1	2.09	0.01
Transcription factor bHLH79	105649806	MasterControl_53787	1726	1	1.77	0.02
	105649806	MasterControl_53788	1766	0.83	1.76	0.03
	105649806	MasterControl_53789	1070	0.97	1.91	0.03
	105649806	MasterControl_53791	1929	0.89	1.91	0.02
	105649806	MasterControl_53793	1676	0.93	1.64	0.04
Transcription factor bHLH18	105639913	MasterControl_35746	1636	1	-3.51	0
	105640003	MasterControl_36719	1316	1	-3.54	0
MADS Box
Description	Gene ID*	Unigene ID	Transcript length	% Similarity (Blastx)	log2fold change	P-value
Mads box protein, putative (EC 1.3.1.74)	105640660	MasterControl_64127	1371	1	1.48	0.02
	105640660	MasterControl_64128	1347	1	1.89	0.02
	105648534	MasterControl_68787	434	1	4.5	0.03
	105636054	MasterControl_4820	1941	1	-3.12	0
	105636054	MasterControl_4813	2014	1	-2.79	0.01
	105636054	MasterControl_4814	1743	0.97	-2.92	0.02
	105636054	MasterControl_4815	1302	0.9	-2.44	0.04
	105636054	MasterControl_4816	2029	0.95	-2.61	0.01
MYB
Description	Gene ID*	Unigene ID	Transcript length	% Similarity (Blastx)	log2fold change	P-value
R2r3-myb transcription factor, putative	105643372	MasterControl_56220	2649	0.99	8.53	0
	105634200	MasterControl_56221	856	1	10.06	0
	105631397	MasterControl_54679	999	1	1.31	0.01
	105628211	MasterControl_57676	926	0.99	-2.22	0
	105639771	MasterControl_7270	1994	1	-2.19	0.04
	105628211	MasterControl_8375	1111	1	-2.01	0.01
	105632135	MasterControl_28402	1521	1	-3.69	0
	105638443	MasterControl_31600	1008	1	-3.31	0
	105628031	MasterControl_35015	1327	1	-1.73	0.05
	105631004	MasterControl_35972	1533	1	-5.32	0
Transcription repressor MYB4, putative	105644544	MasterControl_3444	1046	1	-3.66	0
	105644544	MasterControl_3445	1357	1	-3.18	0
	105644544	MasterControl_3446	1523	1	-3.28	0
	105644544	MasterControl_3447	1176	1	-3.39	0
GATA
Description	Gene ID*	Unigene ID	Transcript length	% Similarity (Blastx)	log2fold change	P-value
GATA transcription factor, putative	105650911	MasterControl_613	2942	0.99	-1.61	0.05
	105642586	MasterControl_64389	814	1	1.63	0.04
GATA transcription factor 21, putative	105638149	MasterControl_27168	1451	0.99	1.43	0.05
	105638149	MasterControl_60521	1432	1	1.52	0.04
GATA transcription factor 22, putative	105637875	MasterControl_57323	1521	0.86	1.49	0.05
	105638149	MasterControl_60520	756	0.99	1.9	0.02
NAC
Description	Gene ID*	Unigene ID	Transcript length	% Similarity (Blastx)	log2fold change	P-value
NAC transcription factor 048	105639735	MasterControl_69542	452	1	1.37	0
	105634469	MasterControl_68946	1144	1	1.84	0.01
NAC transcription factor 019	105648602	MasterControl_66861	883	1	2.46	0.02
NAC transcription factor 012	105642781	MasterControl_38051	1452	1	-2.11	0.02
NAC transcription factor 013	105645595	MasterControl_27496	1305	1	-2.14	0.02
NAC transcription factor 022	105642379	MasterControl_36179	1157	1	-2.64	0.01
NAC transcription factor 030	105646198	MasterControl_39255	1101	1	-1.98	0.05
NAC transcription factor 037	105637310	MasterControl_16069	1248	0.81	-2.32	0.01
	105637310	MasterControl_16070	1006	1	-1.99	0.02
	105637310	MasterControl_16071	1149	0.99	-2.26	0.01
NAC transcription factor 054	105634562	MasterControl_10109	2294	0.89	-1.71	0.02
	105634562	MasterControl_10110	1964	0.92	-1.96	0.01
	105634562	MasterControl_10111	1878	0.89	-1.63	0.03
	105634562	MasterControl_10112	2506	1	-1.9	0.01
Nuclear Transcription Factor
Description	Gene ID*	Unigene ID	Transcript length	% Similarity (Blastx)	log2fold change	P-value
Nuclear transcription factor Y subunit A-7, putative	105636854	MasterControl_22336	2548	0.78	1.63	0.02
	105636854	MasterControl_66909	1319	0.81	1.78	0.01
Nuclear transcription factor Y subunit A-1, putative	105645194	MasterControl_30998	1435	0.99	-1.95	0.05
Nuclear transcription factor Y subunit A-3, putative	105637932	MasterControl_19600	4088	1	-2.97	0
	105637932	MasterControl_19601	1216	1	-2.43	0
	105637932	MasterControl_19602	3121	1	-3.29	0
	105637932	MasterControl_19603	1356	1	-2.44	0.01
	105637932	MasterControl_19604	1108	1	-2.54	0
	105637932	MasterControl_49983	1410	0.98	-2.38	0
	105637932	MasterControl_49984	1633	1	-2.37	0
	105637932	MasterControl_49985	1250	1	-2.6	0
nuclear transcription factor Y subunit B-10, putative	105642167	MasterControl_30688	3131	1	-3.57	0
	105642167	MasterControl_30689	3130	1	-1.52	0.05
WRKY
Description	Gene ID*	Unigene ID	Transcript length	% Similarity (Blastx)	log2fold change	P-value
WRKY transcription factor, putative	105640984	MasterControl_1348	2268	0.95	-2.91	0
	105640984	MasterControl_1349	1088	1	-4.36	0
	105640984	MasterControl_1350	2265	0.95	-2.8	0
	105640984	MasterControl_1351	2325	0.92	-2.76	0
	105640984	MasterControl_1352	2181	1	-2.73	0
	105648078	MasterControl_23375	1508	0.97	-2.79	0
	105648078	MasterControl_23376	2160	1	-2.95	0
	105648078	MasterControl_23377	2440	1	-2.73	0
	105648078	MasterControl_23378	2047	1	-2.46	0
	105641847	MasterControl_14040	1112	1	-1.9	0.04
	105641847	MasterControl_14042	2960	1	-1.41	0.05
	105642924	MasterControl_35947	793	1	-2.19	0.02
	105643562	MasterControl_29857	1472	1	-2.04	0.01
	105630525	MasterControl_30661	1632	1	-1.81	0.02
	105630314	MasterControl_9309	1598	1	-1.65	0.03
	105630314	MasterControl_9310	1638	1	-1.97	0.01
	105630314	MasterControl_9311	1510	1	-1.57	0.04
	105649764	MasterControl_39017	1759	0.99	-5.01	0
	105643284	MasterControl_39881	1529	1	-5.84	0
	105649885	MasterControl_36001	1767	0.61	-1.55	0.04
Zinc Finger Domain
Description	Gene ID*	Unigene ID	Transcript length	% Similarity (Blastx)	log2fold change	P-value
Zinc finger protein, putative	105638266	MasterControl_37596	1318	1	1.4	0.05
	105640685	MasterControl_55101	1272	1	1.59	0.04
	105642820	MasterControl_9399	1777	1	-2.88	0
	105642820	MasterControl_9400	1460	0.99	-2.28	0.01
	105642820	MasterControl_9401	1870	1	-2.57	0
	105650169	MasterControl_12323	1762	0.99	-3.72	0
	105650169	MasterControl_12324	1750	0.94	-3.98	0
	105650169	MasterControl_12325	1817	0.95	-3.6	0
	105650169	MasterControl_12326	1580	0.97	-3.71	0
	105628470	MasterControl_13365	5019	0.84	-2.34	0
	105636918	MasterControl_28123	2218	1	-1.72	0.03
	105628684	MasterControl_5057	1511	1	-1.6	0.04
	105628684	MasterControl_5058	1351	1	-1.6	0.04
	105628684	MasterControl_5059	2230	1	-1.88	0.02
	105649833	MasterControl_25013	1914	1	-3.36	0
	105645775	MasterControl_42946	598	1	-4.21	0.04
Others
Description	Gene ID*	Unigene ID	Transcript length	% Similarity (Blastx)	log2fold change	P-value
AP2/EREBP transcriptional factor WRI1	105631101	MasterControl_38816	1404	1	-3.23	0
Palmate-like pentafoliata 1 transcription factor (Transcriptional regulator SUPERMAN, putative)	105643867	MasterControl_62354	815	1	2.29	0.03
Ccaat-binding transcription factor subunit A, putative	105642480	MasterControl_39371	963	1	-3.89	0.01
Transcriptional factor TINY, putative	105638058	MasterControl_30032	1231	1	-3.83	0
Auxin response factor	105642833	MasterControl_3198	3823	1	-1.57	0.04
	105642833	MasterControl_3199	3868	1	-1.47	0.05
	105642833	MasterControl_3200	3782	1	-1.5	0.05
Single-stranded DNA-binding protein WHY1, chloroplastic	105649768	MasterControl_27500	1252	0.98	1.51	0.04
	105649768	MasterControl_49551	1699	1	1.67	0.02
Dehydration-responsive element-binding protein 2C, putative	105645636	MasterControl_67748	1678	1	-2.14	0
Transcription factor TGA2	105638640	MasterControl_26735	2067	1	-2.29	0
Homeobox-leucine zipper protein ATHB-8	105638211	MasterControl_6722	3549	0.94	-1.58	0.03
Heat stress transcription factor C-1	105637712	MasterControl_8848	1250	1	-2.71	0
Transcription factor DIVARICATA-like	105649136	MasterControl_9333	2608	0.99	-1.58	0.04
	105649136	MasterControl_9334	2274	1	-1.65	0.03
Transcription factor BEE 3	105650687	MasterControl_65925	1136	1	3.85	0
Transcription factor BEE 3-like	105642084	MasterControl_66498	876	0.98	3.24	0
Basic leucine zipper 43	105630813	MasterControl_70534	679	1	2.71	0.05
Transcription activator GLK1-like	105646889	MasterControl_48015	2169	0.99	1.42	0.05
	105646889	MasterControl_48017	1923	0.99	1.49	0.04
Heat stress transcription factor A-1b-like	105632453	MasterControl_55996	2620	0.99	3.44	0
	105632453	MasterControl_55997	2154	0.99	1.98	0.01
	105632453	MasterControl_55998	2037	0.97	2.88	0
Heat stress transcription factor A-4a-like	105632424	MasterControl_37560	2120	1	-1.87	0.02
Homeobox protein knotted-1-like 2	105630791	MasterControl_8372	2090	1	-1.51	0.04
	105630791	MasterControl_8373	3462	0.99	-2.17	0
	105630791	MasterControl_8374	2001	1	-1.58	0.03
Transcription factor PRE6	105630410	MasterControl_37733	1097	1	1.53	0.04
Transcription factor PRE1-like	105642800	MasterControl_61999	1088	1	1.43	0.05
Dormancy associated MADS-box 2	105641678	MasterControl_15175	1335	0.99	-2.5	0
DNA-binding protein RAV1, putative	105633499	MasterControl_39	2597	0.94	-1.74	0.04
	105633499	MasterControl_41	3099	0.94	-1.7	0.05
	105633499	MasterControl_42	3521	1	-1.97	0.01
LOB domain-containing protein, putative	105635755	MasterControl_29424	1121	0.93	-2.72	0
	105635755	MasterControl_29425	1066	0.9	-2.9	0
	105645729	MasterControl_35616	622	1	-2.9	0.02
Maf protein, putative	105633938	MasterControl_48521	1467	0.99	1.75	0.02
	105633938	MasterControl_48523	564	0.96	1.99	0.04
	105633938	MasterControl_48524	1444	1	1.72	0.02
Protein AINTEGUMENTA, putative (EC 1.3.1.74)	105635580	MasterControl_55557	2011	1	-1.73	0.02
Protein PPLZ02, putative	105637581	MasterControl_29232	1029	1	-3.13	0
	105637581	MasterControl_29233	931	1	-3.11	0
Protein WUSCHEL, putative	105647158	MasterControl_20904	1956	1	1.82	0.02
Putative DRE-binding ERF3	105647158	MasterControl_7004	1327	1	-2.63	0
TRANSPARENT TESTA 1 protein, putative	105639060	MasterControl_11565	1136	1	-1.79	0.04
Transcription Factor, putative	105641664	MasterControl_34043	1071	1	1.35	0.05
	105630676	MasterControl_36930	1742	0.99	1.63	0.03
	105633176	MasterControl_48719	1826	1	1.67	0.05
	105649042	MasterControl_65034	3025	1	1.45	0.05
	105639828	MasterControl_66261	1418	1	1.89	0.05
	105644064	MasterControl_67598	919	1	3.27	0
	105630676	MasterControl_55103	1635	1	1.42	0.05
	105643560	MasterControl_7837	1782	1	-1.82	0.02
	105649417	MasterControl_8687	2567	1	-2.14	0.01
	105649417	MasterControl_8688	2177	1	-2.47	0
	105649417	MasterControl_8689	2280	1	-2.55	0
	105635797	MasterControl_13259	1043	1	-2.11	0.01
	105635797	MasterControl_13260	2538	0.89	-2.7	0
	105635797	MasterControl_13261	2220	1	-2.32	0
	105630927	MasterControl_20758	1211	1	-1.71	0.02
	105632848	MasterControl_21497	2429	1	-3.12	0
	105632848	MasterControl_21498	2242	1	-2.41	0
	105646122	MasterControl_2805	2831	0.99	-3.16	0.02
	105646122	MasterControl_2806	3479	0.99	-3.13	0.02
	105629956	MasterControl_23941	3552	1	-3.15	0
